# Supplementary material for: GScluster: network-weighted gene-set clustering analysis
Source: BMC Genomics. 2019 May 9;20:352. doi: 10.1186/s12864-019-5738-6 (PMC6507172; doi:10.1186/s12864-019-5738-6)
Supplement: Supplementary file 2 — Table S1, Table S2, and Table S3. Supplementary tables. Gene-set clustering results of the colon cancer, type II diabetes, and AML examples using three different distance measures. (XLSX 139 kb) [file 12864_2019_5738_MOESM2_ESM.xlsx]

## Sheet: Table S1
GSE4107 (Colon cancer)
pMM clustering results
Gene-set	Gene list	FDR
cluster_1
NAGASHIMA_EGF_SIGNALING_UP	CYR61,FOS,FOSB,EGR1,CTGF,NR4A2,GEM,ATF3,EGR3,NR4A1,EGR2,HBEGF,NR4A3,DUSP1,BHLHE40,JUN,MAFF,JUNB,ZFP36,DUSP2,PLEKHO2,IER3,NAB2,IER2,EPHA2,TRIB1,AEN,MYC,DUSP5,AREG,KLF10,TNFRSF12A,ARC,PHLDA1,FOSL1,KBTBD2,MCL1,DLX2,KDM6B,KLF6,EGR4,LIF,TIPARP,RYBP,ETS2,ID1,DNAJB1,BCL10,ID3,HES1,SPRED2,TNFRSF11B,EDN1,NEDD9,F2RL1	0
CHASSOT_SKIN_WOUND	FOS,FOSB,EGR1,EGR3,EGR2,KLF2,JUN,JUNB,REL,ID3	0.000161025
NAGASHIMA_NRG1_SIGNALING_UP	CYR61,FOS,FOSB,EGR1,GAL,CTGF,NR4A2,GEM,ATF3,FERMT2,TUBB6,EGR3,NR4A1,EGR2,RGS2,CXCR4,HBEGF,NR4A3,DUSP1,KLF2,PPP1R15A,DUSP10,BHLHE40,JUN,TUBB2A,MAFF,PFKFB3,JUNB,ZFP36,ZNF331,PER1,DUSP2,PALLD,MAP3K14,GDF15,SRF,GATA2,PLEKHO2,IER3,NAB2,ZYX,IER2,EPHA2,CEBPB,CDC42EP3,TRIB1,AEN,HOMER1,FLRT3,SERTAD3,DUSP4,MYC,DUSP5,USP36,AREG,CLCF1,KLF10,TNFRSF12A,FBXO41,ZNF365,LDLR,SPHK1,ARC,REL,VCL,SGK1,MAP3K8,PHLDA1,LR…	0.000603581
AMIT_DELAYED_EARLY_GENES	ATF3,RBMS1,BHLHE40,MAFF,JUNB,ZFP36,BTG2,CREM,NAB2,ZFP36L1,KLF10,FOSL1,ZFP36L2,KLF6,PIAS1,ID1,FOSL2,HES1	0.00788676
cluster_2
REACTOME_RESPIRATORY_ELECTRON_TRANSPORT	ETFDH,ETFA,NDUFS1,SDHB,SDHC,COX5A,SDHD,NDUFS2,NDUFB7,CYC1,NDUFA10,NDUFA9,NDUFS4,SDHA,NDUFB3,NDUFS3,NDUFS7,UQCRFS1,UQCRC1,UQCRC2,CYCS,COX5B,NDUFV1,NDUFA8,NDUFB6,NDUFC2,NDUFA6,UQCRQ,ETFB,NDUFC1,COX6A1,NDUFB5,COX7B,NDUFB2,NDUFA5,NDUFA7,NDUFAB1,COX8A,COX6B1,NDUFS6,NDUFA2,UQCR11,COX6C,NDUFA1,NDUFV2,UQCRH,COX4I1,NDUFB4,COX7C,NDUFB1,NDUFS5,NDUFA13,NDUFB8,NDUFS8,NDUFA3,COX7A2L,UQCRB,NDUFA4	0
REACTOME_RESPIRATORY_ELECTRON_TRANSPORT_ATP_SYNTHESIS_BY_CHEMIOSMOTIC_COUPLING_AND_HEAT_PRODUCTION_BY_UNCOUPLING_PROTEINS_	ETFDH,ETFA,NDUFS1,SDHB,SDHC,COX5A,SDHD,NDUFS2,NDUFB7,CYC1,NDUFA10,NDUFA9,NDUFS4,SDHA,NDUFB3,ATP5D,NDUFS3,ATP5B,NDUFS7,UQCRFS1,UQCRC1,UQCRC2,ATP5G1,CYCS,COX5B,NDUFV1,NDUFA8,NDUFB6,NDUFC2,NDUFA6,ATP5F1,UQCRQ,ETFB,NDUFC1,COX6A1,NDUFB5,COX7B,ATP5A1,ATP5C1,NDUFB2,ATP5J2,NDUFA5,NDUFA7,NDUFAB1,COX8A,COX6B1,NDUFS6,NDUFA2,UQCR11,COX6C,ATP5O,ATP5J,ATP5H,NDUFA1,NDUFV2,UQCRH,COX4I1,NDUFB4,COX7C,ATP5L,NDUFB1,…	0
REACTOME_TCA_CYCLE_AND_RESPIRATORY_ELECTRON_TRANSPORT	ETFDH,BSG,SLC16A1,SUCLA2,ETFA,SUCLG2,IDH1,NDUFS1,DLAT,IDH3A,PDK3,SDHB,SDHC,COX5A,PDHX,SDHD,NDUFS2,NDUFB7,MDH2,DLD,CYC1,NDUFA10,SUCLG1,NDUFA9,ACO2,NDUFS4,SDHA,NDUFB3,ATP5D,NDUFS3,ATP5B,PDHA1,NDUFS7,UQCRFS1,UQCRC1,FH,UQCRC2,ATP5G1,CYCS,NNT,COX5B,NDUFV1,PDK2,NDUFA8,NDUFB6,NDUFC2,DLST,NDUFA6,ATP5F1,UQCRQ,ETFB,IDH3B,IDH3G,NDUFC1,COX6A1,NDUFB5,COX7B,ATP5A1,ATP5C1,NDUFB2,ATP5J2,CS,NDUFA5,NDUFA7,SLC16A3,…	0
WONG_MITOCHONDRIA_GENE_MODULE	GPD2,HMGCS2,ACADSB,SLC9A2,NQO1,AGMAT,SLC16A5,AUH,WARS2,PCCB,GSR,PCK2,SUCLA2,MRPL13,SLC25A1,HCCS,AIFM1,GSTZ1,MIPEP,ACAT1,MCCC2,DECR1,ECI1,AK2,MRPS28,ALDH6A1,PDK3,SDHB,ATP13A3,COX5A,MAOA,PDHX,NDUFS2,SCO2,MCAT,MRPS30,TSPO,MRPS16,DLD,ECHS1,ATP5G3,CYC1,ATP6V1D,MRPL42,NDUFA10,MRPS33,SUCLG1,CPT1A,NDUFA9,NDUFS4,NDUFB3,ATP8A1,PPIF,NDUFS3,ATP5B,PDHA1,UQCRFS1,FH,TIMM13,NFS1,ATP5G1,COX5B,UNG,SCP2,ATP1B1,NDUF…	0
REACTOME_PYRUVATE_METABOLISM_AND_CITRIC_ACID_TCA_CYCLE	BSG,SLC16A1,SUCLA2,SUCLG2,IDH1,DLAT,IDH3A,PDK3,SDHB,SDHC,PDHX,SDHD,MDH2,DLD,SUCLG1,ACO2,SDHA,PDHA1,FH,NNT,PDK2,DLST,IDH3B,IDH3G,CS,SLC16A3,LDHA,PDK1,IDH2,PDPR,L2HGDH,PDHB,OGDH,PDK4,SLC16A8,LDHB,PDP1	3.16222e-05
KEGG_CITRATE_CYCLE_TCA_CYCLE	PCK1,PCK2,SUCLA2,SUCLG2,IDH1,DLAT,IDH3A,SDHB,SDHC,SDHD,ACO1,MDH2,DLD,SUCLG1,ACO2,SDHA,PDHA1,FH,PC,DLST,IDH3B,IDH3G,CS,IDH2,MDH1,PDHA2,PDHB,OGDH,ACLY,OGDHL	3.40547e-05
MOOTHA_VOXPHOS	NDUFS1,TMCO6,SDHB,SDHC,COX5A,SDHD,NDUFS2,NDUFB7,ATP5G3,CYC1,NDUFA10,NDUFA9,NDUFS4,SDHA,NDUFB3,ATP5D,NDUFS3,ATP5B,NDUFS7,UQCRFS1,UQCRC1,UQCRC2,ATP5G1,CYCS,COX5B,COX10,NDUFA8,NDUFB6,NDUFC2,COX15,NDUFA6,ATP5F1,UQCRQ,NDUFC1,CYB5A,COX6A1,NDUFB5,COX7B,ATP5C1,NDUFB2,ATP5J2,COX7A2,NDUFA5,NDUFA7,UQCR10,NDUFAB1,COX8A,COX6B1,NDUFS6,NDUFA2,UQCR11,COX6C,ATP5O,ATP5J,ATP5H,NDUFA1,SURF1,COX11,UQCRH,COX4I1,NDUFB4…	3.54169e-05
REACTOME_CITRIC_ACID_CYCLE_TCA_CYCLE	SUCLA2,SUCLG2,IDH3A,SDHB,SDHC,SDHD,MDH2,DLD,SUCLG1,ACO2,SDHA,FH,NNT,DLST,IDH3B,IDH3G,CS,IDH2,OGDH	7.81255e-05
KEGG_OXIDATIVE_PHOSPHORYLATION	NDUFS1,PPA2,SDHB,SDHC,COX5A,SDHD,NDUFS2,NDUFB7,ATP6V0A2,ATP5G3,CYC1,ATP6V1D,NDUFA10,ATP6V0D1,NDUFA9,NDUFS4,SDHA,NDUFB3,ATP5D,NDUFS3,ATP5B,NDUFS7,UQCRFS1,UQCRC1,UQCRC2,ATP5G1,COX5B,NDUFV1,COX10,NDUFA8,NDUFB6,NDUFC2,COX15,NDUFA6,ATP5F1,UQCRQ,NDUFC1,COX6A1,NDUFB5,ATP6V1C1,COX7B,ATP5A1,ATP6V1A,ATP5C1,NDUFB2,ATP5J2,COX7A2,NDUFA5,NDUFA7,ATP6V1C2,UQCR10,NDUFAB1,COX8A,COX6B1,NDUFS6,NDUFA2,UQCR11,COX6C,AT…	0.000340547
MOOTHA_TCA	SUCLA2,IDH3A,SDHB,SDHC,SDHD,MDH2,SUCLG1,ACO2,SDHA,FH,IDH3B,IDH3G,CS,IDH2,OGDH,RPL18A	0.00198549
KEGG_PARKINSONS_DISEASE	CASP3,NDUFS1,APAF1,SDHB,SDHC,VDAC1,COX5A,SDHD,NDUFS2,NDUFB7,ATP5G3,CYC1,NDUFA10,SLC25A5,NDUFA9,NDUFS4,SDHA,NDUFB3,ATP5D,NDUFS3,ATP5B,NDUFS7,UQCRFS1,UQCRC1,UQCRC2,ATP5G1,CYCS,COX5B,NDUFV1,NDUFA8,NDUFB6,NDUFC2,NDUFA6,ATP5F1,UQCRQ,PPID,NDUFC1,COX6A1,NDUFB5,COX7B,ATP5A1,ATP5C1,NDUFB2,COX7A2,NDUFA5,NDUFA7,TH,UQCR10,NDUFAB1,COX8A,COX6B1,NDUFS6,NDUFA2,UQCR11,VDAC2,COX6C,ATP5O,ATP5J,UBE2G1,ATP5H,NDUFA1,N…	0.00871931
cluster_3
ELVIDGE_HYPOXIA_UP	CYR61,FOS,EGR1,AHNAK2,SRPX,AKAP12,ATF3,IGFBP5,ENO2,PTRF,CSGALNACT1,CXCR4,CAV1,LOXL1,SPOCK1,CYP1B1,ITPR1,DUSP1,VEGFC,CSRP2,SAMD4A,OBSL1,KLF7,BHLHE40,CADM1,BNIP3,S100A4,LIMCH1,DPYSL2,SFXN3,TMEFF1,JUN,MAFF,PFKFB3,OLFML2A,FYN,PAM,TMEM45A,SPRY1,WISP2,TNFAIP8,HCFC1R1,GDF15,DDIT4,PDGFRL,PDGFB,DTNA,NR3C1,HLA-DRB1,STC1,BBX,ANGPTL4,GJA1,SERPINE1,STC2,TGFBI,IGFBP3,RBPJ,NOL3,PIM1,SH3GL3,ALDOC,PTPRO,PRKCA,PXD…	0.000253998
ELVIDGE_HYPOXIA_BY_DMOG_UP	FOS,EGR1,AHNAK2,SRPX,AKAP12,ATF3,IGFBP5,ENO2,CSGALNACT1,CXCR4,CAV1,SPOCK1,ITPR1,VEGFC,CSRP2,SAMD4A,OBSL1,KLF7,BHLHE40,CADM1,BNIP3,S100A4,LIMCH1,SFXN3,TMEFF1,JUN,MAFF,PFKFB3,OLFML2A,FYN,PAM,TMEM45A,SPRY1,WISP2,TNFAIP8,GDF15,DDIT4,DTNA,NR3C1,HLA-DRB1,STC1,ANGPTL4,GJA1,SERPINE1,STC2,TGFBI,IGFBP3,PIM1,ALDOC,PRKCA,PHLDA1,INHA,DAAM1,LOXL2,ZNF292,YEATS2,RLF,ARTN,KLHL24,SPAG4,TXNIP,RRAGD,KLF6,ATXN1,DPYSL…	0.000899332
ELVIDGE_HIF1A_AND_HIF2A_TARGETS_DN	FOS,EGR1,AHNAK2,SRPX,AKAP12,IGFBP5,ENO2,PTRF,CXCR4,CAV1,LOXL1,SPOCK1,ITPR1,VEGFC,CSRP2,SAMD4A,OBSL1,BHLHE40,BNIP3,S100A4,LIMCH1,DPYSL2,SFXN3,PFKFB3,FYN,PAM,TMEM45A,WISP2,PDGFB,SH2B2,HLA-DRB1,STC1,ANGPTL4,GJA1,SERPINE1,IGFBP3,RBPJ,NOL3,SH3GL3,ALDOC,RASA4,LOXL2,ZNF292,YEATS2,UPK1A,EIF5A,SPAG4,RRAGD,ATXN1,DPYSL4,PLAUR,KRT15,DST,PPFIA4,WSB1,GYS1,ANKZF1,HEY1,KDM4B,CA9,SCNN1B,BNIP3L,QSOX1,ZNF395,P4HA1,…	0.00263891
ELVIDGE_HIF1A_TARGETS_DN	FOS,AHNAK2,SRPX,IGFBP5,ENO2,PTRF,CXCR4,CAV1,LOXL1,VEGFC,CSRP2,OBSL1,BNIP3,S100A4,SFXN3,MAFF,PFKFB3,OLFML2A,FYN,PAM,TMEM45A,WISP2,HCFC1R1,PDGFB,SH2B2,NR3C1,HLA-DRB1,STC1,ANGPTL4,GJA1,IGFBP3,RBPJ,NOL3,SH3GL3,ALDOC,RASA4,LOXL2,ZNF292,YEATS2,UPK1A,SPAG4,CYP1A1,RRAGD,ATXN1,DPYSL4,KRT15,ISG20,B3GNT4,PPFIA4,WSB1,GYS1,ANKZF1,KDM4B,CA9,SCNN1B,BNIP3L,QSOX1,ZNF395,P4HA1,CITED2,INSIG2,EFNA3,QRSL1,AK4,PDK1,GL…	0.00569749
cluster_4
KEGG_ASCORBATE_AND_ALDARATE_METABOLISM	UGT2B17,UGT1A8,UGT2A3,UGT1A3,UGT2B15,UGT1A6,UGT1A1,UGT1A9,UGDH,ALDH7A1,UGT2B28,ALDH3A2,ALDH2,UGT2B4,ALDH9A1,ALDH1B1,UGT2A1	0
KEGG_DRUG_METABOLISM_OTHER_ENZYMES	UGT2B17,UGT1A8,UGT2A3,UGT1A3,UGT2B15,UGT1A6,UGT1A1,UGT1A9,NAT2,NAT1,XDH,UPP1,CDA,UCK2,TPMT,UGT2B28,CES2,CYP3A5,CYP3A43,GUSB,UMPS,HPRT1,CYP3A4,CYP3A7,UGT2B4,TK1,ITPA,UCKL1,DPYS,IMPDH2,CYP2A7,UGT2A1,CYP2A6,TK2,TYMP,GMPS,CYP2A13,UPB1,IMPDH1,DPYD,CES1	0
KEGG_METABOLISM_OF_XENOBIOTICS_BY_CYTOCHROME_P450	UGT2B17,UGT1A8,UGT2A3,CYP2B6,UGT1A3,UGT2B15,UGT1A6,UGT1A1,ADH1C,UGT1A9,AKR1C3,CYP2C18,ADH6,GSTM4,GSTA2,CYP2C9,GSTZ1,ADH1A,UGT2B28,AKR1C2,MGST3,AKR1C1,MGST2,GSTK1,CYP3A5,CYP3A43,AKR1C4,CYP3A4,CYP3A7,UGT2B4,ALDH3A1,EPHX1,CYP2C8,ALDH3B2,GSTP1,GSTO1,GSTM1,ADH5,ADH7,CYP2F1,GSTM2,CYP2C19,GSTA3,ALDH3B1,CYP2E1,UGT2A1,GSTA4,CYP1A2,CYP1A1,GSTM3,GSTT1,GSTA1,GSTT2,ALDH1A3,GSTM5,CYP1B1,ADH1B	0
KEGG_PENTOSE_AND_GLUCURONATE_INTERCONVERSIONS	UGT2B17,UGT1A8,UGT2A3,UGT1A3,UGT2B15,UGT1A6,UGT1A1,UGT1A9,CRYL1,UGDH,DCXR,UGT2B28,UGP2,RPE,GUSB,UGT2B4,XYLB,UGT2A1,AKR1B1	0
KEGG_RETINOL_METABOLISM	UGT2B17,UGT1A8,UGT2A3,CYP2B6,UGT1A3,UGT2B15,UGT1A6,UGT1A1,ADH1C,UGT1A9,CYP2C18,ADH6,DHRS9,RETSAT,CYP2C9,PNPLA4,ADH1A,UGT2B28,DGAT1,CYP3A5,RDH5,CYP3A43,DHRS4,CYP3A4,CYP3A7,UGT2B4,DHRS3,ALDH1A1,CYP2C8,RDH11,ADH5,RPE65,RDH8,ADH7,CYP2A7,CYP4A11,CYP2C19,UGT2A1,CYP2A6,CYP1A2,CYP1A1,RDH16,CYP2A13,ALDH1A2,CYP26B1,LRAT,CYP26A1,ADH1B	0
KEGG_STARCH_AND_SUCROSE_METABOLISM	UGT2B17,GBA3,UGT1A8,UGT2A3,UGT1A3,UGT2B15,UGT1A6,UGT1A1,UGT1A9,SI,ENPP1,UGDH,G6PC,HK2,PGM1,UGT2B28,GBE1,UGP2,MGAM,AGL,GYS2,GUSB,PYGB,GPI,UGT2B4,TREH,GAA,GYS1,HK3,UXS1,UGT2A1,AMY1A,HK1,G6PC2,GCK,ENPP3,PYGL,PYGM	0
KEGG_DRUG_METABOLISM_CYTOCHROME_P450	UGT2B17,UGT1A8,UGT2A3,CYP2B6,UGT1A3,UGT2B15,UGT1A6,UGT1A1,ADH1C,FMO5,UGT1A9,CYP2C18,ADH6,GSTM4,GSTA2,CYP2C9,FMO4,GSTZ1,ADH1A,UGT2B28,MAOA,MGST3,MGST2,GSTK1,CYP3A5,CYP3A43,CYP2D6,CYP3A4,CYP3A7,UGT2B4,ALDH3A1,CYP2C8,ALDH3B2,GSTP1,GSTO1,GSTM1,ADH5,ADH7,CYP2A7,GSTM2,CYP2C19,GSTA3,ALDH3B1,CYP2E1,UGT2A1,CYP2A6,GSTA4,CYP1A2,FMO3,GSTM3,GSTT1,CYP2A13,GSTA1,GSTT2,AOX1,ALDH1A3,FMO1,FMO2,GSTM5,MAOB,ADH1B	3.27934e-05
REACTOME_PHASE_II_CONJUGATION	UGT2B17,UGT1A8,UGT1A3,UGT1A6,UGT1A1,UGT1A9,NAT2,SULT1B1,GSTM4,NAT1,GCLM,GSTA2,UGDH,PAPSS2,SLC35D1,SULT1A2,AHCY,TPMT,UGT2B28,SULT1A1,MGST3,UGP2,MGST2,GSS,GGCT,SULT1A3,CNDP2,GCLC,SULT1E1,UGT2B4,GGT1,SULT1C4,MAT2B,OPLAH,ACSM1,GSTP1,GSTO1,GSTM1,MAT1A,BPNT1,MAT2A,SULT2A1,GSTA3,GLYAT,COMT,UGT2A1,SULT2B1,ACSM2B,GSTA4,CYP1A2,SULT4A1,PAPSS1,GSTA1,MTR,GGT5,SULT1C2,GSTM5,NNMT	3.84966e-05
REACTOME_GLUCURONIDATION	UGT2B17,UGT1A8,UGT1A3,UGT1A6,UGT1A1,UGT1A9,UGDH,SLC35D1,UGT2B28,UGP2,UGT2B4,UGT2A1	5.53389e-05
KEGG_STEROID_HORMONE_BIOSYNTHESIS	UGT2B17,UGT1A8,UGT2A3,UGT1A3,UGT2B15,UGT1A6,HSD3B2,UGT1A1,UGT1A9,AKR1C3,HSD17B2,SRD5A1,HSD11B2,UGT2B28,AKR1C2,AKR1C1,HSD17B8,CYP3A5,CYP3A43,HSD17B12,HSD17B3,AKR1C4,CYP3A4,SULT1E1,CYP3A7,UGT2B4,SRD5A3,AKR1D1,CYP17A1,CYP19A1,HSD17B1,CYP11A1,HSD3B1,STS,COMT,UGT2A1,CYP7A1,HSD17B7,SULT2B1,CYP1A1,CYP7B1,SRD5A2,CYP11B2,CYP11B1,CYP21A2,HSD11B1,CYP1B1,HSD17B6	0.000376305
KEGG_PORPHYRIN_AND_CHLOROPHYLL_METABOLISM	UGT2B17,UGT1A8,UGT2A3,UGT1A3,UGT2B15,UGT1A6,UGT1A1,UGT1A9,ALAS1,HCCS,HMOX1,UGT2B28,FECH,COX10,COX15,CPOX,GUSB,FTH1,ALAD,BLVRB,UGT2B4,HMOX2,HMBS,EPRS,UROD,UGT2A1,UROS,PPOX,ALAS2,CP,BLVRA	0.000391233
YANG_MUC2_TARGETS_DUODENUM_3MO_DN	UGT2B17,CYP2B6,FMO5,SULT1B1,NQO1,GSTM4,EPHX2,POR,CAT,ME1,GSTK1,CYP3A43,NFE2L2,GLRX,GSTM1,CYP4A11,SULT2B1,GSTA4,CYP1A1,GSTT1,GSTM5	0.000641168
YANG_MUC2_TARGETS_DUODENUM_6MO_DN	UGT2B17,CYP2B6,REG1A,FMO5,NQO1,GSTM4,EPHX2,POR,CAT,ME1,GSTK1,CYP3A43,NFE2L2,GSTM1,CYP4A11,GSTA4,GSTT1,FMO1,GSTM5	0.0011384
cluster_5
REACTOME_DEPOSITION_OF_NEW_CENPA_CONTAINING_NUCLEOSOMES_AT_THE_CENTROMERE	HIST1H2BC,HIST1H4H,HIST1H2AE,HIST1H2BH,CENPA,HIST1H2AC,OIP5,HIST1H2BD,HIST1H2BG,MIS18A,HIST1H2BE,HIST1H2BI,HIST1H2BF,CENPN,HIST1H2AJ,RSF1,HIST1H2BM,HIST1H4K,HIST1H4B,HIST1H2BK,HIST1H4J,HIST1H4D,HIST1H2AD,HIST2H2AA3,HIST1H4F,HJURP,H2AFX,HIST1H4C,ITGB3BP,HIST1H2BO,HIST1H4L,HIST2H4A,HIST1H4A,HIST2H2BE,MIS18BP1,RBBP4,HIST1H2BB,HIST1H2BJ,H2AFZ,SMARCA5,HIST1H4E,CENPQ,HIST1H4I,CENPO,RBBP7,HIST1H2AB,NPM1…	0.000393521
REACTOME_RNA_POL_I_PROMOTER_OPENING	HIST1H2BC,HIST1H4H,HIST1H3H,HIST1H3D,HIST1H2AE,HIST1H2BH,HIST1H2AC,HIST1H2BD,HIST1H2BG,HIST1H2BE,HIST1H2BI,HIST1H2BF,HIST1H3E,HIST1H2AJ,HIST1H2BM,HIST1H4K,MBD2,HIST1H4B,HIST1H3A,MAPK3,HIST1H3F,HIST1H2BK,HIST1H4J,HIST1H4D,HIST1H2AD,HIST2H2AA3,HIST1H4F,HIST1H3B,H3F3A,H2AFX,HIST1H4C,HIST1H2BO,HIST1H4L,HIST2H4A,HIST1H4A,HIST2H2BE,HIST1H3G,HIST1H2BB,HIST1H2BJ,H2AFZ,HIST1H4E,HIST1H4I,HIST1H2AB,HIST1H3I…	0.000425003
REACTOME_MEIOTIC_RECOMBINATION	HIST1H2BC,HIST1H4H,HIST1H3H,HIST1H3D,HIST1H2AE,HIST1H2BH,HIST1H2AC,RAD50,HIST1H2BD,HIST1H2BG,RBBP8,HIST1H2BE,HIST1H2BI,HIST1H2BF,RAD51,HIST1H3E,HIST1H2AJ,HIST1H2BM,HIST1H4K,HIST1H4B,MLH3,HIST1H3A,HIST1H3F,BRCA1,HIST1H2BK,HIST1H4J,BRCA2,HIST1H4D,HIST1H2AD,RPA3,HIST2H2AA3,HIST1H4F,MRE11A,HIST1H3B,MSH5,H3F3A,H2AFX,HIST1H4C,HIST1H2BO,HIST1H4L,HIST2H4A,HIST1H4A,HIST2H2BE,HIST1H3G,HIST1H2BB,HIST1H2BJ,H…	0.00421942
REACTOME_PACKAGING_OF_TELOMERE_ENDS	HIST1H2BC,HIST1H4H,HIST1H2AE,HIST1H2BH,HIST1H2AC,HIST1H2BD,HIST1H2BG,HIST1H2BE,HIST1H2BI,HIST1H2BF,HIST1H2AJ,HIST1H2BM,HIST1H4K,HIST1H4B,HIST1H2BK,HIST1H4J,HIST1H4D,HIST1H2AD,HIST2H2AA3,HIST1H4F,H2AFX,HIST1H4C,HIST1H2BO,HIST1H4L,TERF2,HIST2H4A,HIST1H4A,HIST2H2BE,HIST1H2BB,TERF1,HIST1H2BJ,H2AFZ,HIST1H4E,HIST1H4I,HIST1H2AB,TINF2,POT1,HIST3H3,HIST1H2BN,HIST1H2BL,ACD,TERF2IP	0.00646454
cluster_6
KEGG_BUTANOATE_METABOLISM	EHHADH,AKR1B10,ACSM3,HMGCS2,BDH1,ABAT,HADH,ACADS,HMGCS1,ALDH7A1,ACAT1,HMGCL,AACS,HADHA,ECHS1,ALDH3A2,ALDH5A1,PDHA1,ALDH2,ACAT2,BDH2,ALDH9A1,GAD2,PDHA2,ACSM1,L2HGDH,PDHB,GAD1,ALDH1B1,OXCT2,OXCT1,ACSM5	0
KEGG_PROPANOATE_METABOLISM	EHHADH,PCCA,HIBCH,ABAT,PCCB,SUCLA2,SUCLG2,ALDH7A1,ACADM,ACAT1,ALDH6A1,MUT,HADHA,ECHS1,MLYCD,SUCLG1,ALDH3A2,ALDH2,ACAT2,LDHA,ALDH9A1,LDHC,LDHAL6B,ALDH1B1,ACACA,LDHB,ACACB,ACSS3	0
KEGG_VALINE_LEUCINE_AND_ISOLEUCINE_DEGRADATION	EHHADH,HMGCS2,ACADSB,PCCA,ACAD8,BCKDHB,AUH,HIBCH,ABAT,PCCB,HADH,ACAA2,ACADS,HMGCS1,ALDH7A1,ACADM,ACAT1,MCCC2,HMGCL,ALDH6A1,ACAA1,MUT,HADHA,IVD,DLD,ECHS1,ALDH3A2,HADHB,ALDH2,MCCC1,ACAT2,BCAT2,ALDH9A1,HSD17B10,BCKDHA,ALDH1B1,BCAT1,DBT,OXCT2,OXCT1,AOX1	0
KEGG_FATTY_ACID_METABOLISM	EHHADH,ADH1C,ACADSB,ACOX1,ADH6,CPT2,HADH,ACAA2,ACADS,ALDH7A1,ACADM,ACAT1,ECI2,ADH1A,ECI1,ACSL5,ACAA1,HADHA,ECHS1,CPT1A,ALDH3A2,HADHB,ACOX3,ALDH2,ACAT2,GCDH,ACSL3,ALDH9A1,ACADVL,ACSL1,CPT1B,ADH5,ALDH1B1,ADH7,CYP4A11,ACADL,ACSL6,ACSL4,ADH1B	2.8562e-05
MOOTHA_FFA_OXYDATION	ACADSB,AMACR,CPT2,HADH,ACAA2,ACADS,ACADM,ACAT1,DECR1,ECI1,HADHA,ECHS1,CPT1A,HADHB,ACADVL,CRAT,ACSL1,HSD17B10,NBN,ACADL,LMF2,NCAPH2	4.02465e-05
REACTOME_BRANCHED_CHAIN_AMINO_ACID_CATABOLISM	ACADSB,ACAD8,BCKDHB,AUH,HIBCH,ACAT1,MCCC2,ALDH6A1,IVD,DLD,MCCC1,BCAT2,HSD17B10,BCKDHA,BCAT1,DBT	0.000388722
REACTOME_MITOCHONDRIAL_FATTY_ACID_BETA_OXIDATION	PCCA,PCCB,HADH,ACADS,ACADM,DECR1,ECI1,MUT,HADHA,ECHS1,HADHB,ACADVL,ACADL	0.000433292
REACTOME_FATTY_ACID_TRIACYLGLYCEROL_AND_KETONE_BODY_METABOLISM	GPD2,UGT1A9,HMGCS2,PPARG,ACOX1,HMGCR,CPT2,BDH1,PCCA,PPARGC1A,AGT,PRKAB2,PCCB,ARNTL,HADH,ELOVL6,ACADS,SLC25A1,ALAS1,AGPAT5,PEX11A,HMGCS1,NPAS2,ACADM,ACAT1,DECR1,TBL1XR1,ECI1,GK,HMGCL,ACSL5,LPCAT4,SLC25A20,DGAT1,PLIN2,MUT,HADHA,FABP1,CDK8,AGPAT2,MED14,ECHS1,GPD1L,ELOVL1,CPT1A,TNFRSF21,MED20,PPARA,ME1,YAP1,HADHB,FDFT1,NCOA2,TXNRD1,LPIN2,ESRRA,MED23,HSD17B12,NCOA6,CCNC,MED21,FHL2,TECR,AGPAT3,PRKAG2,S…	0.00597169
SANDERSON_PPARA_TARGETS	EHHADH,ETFDH,HMGCS2,CPT2,ACADM,DECR1,ACOT8,ECI1,ALDH3A2,HSD17B4,DECR2,CPT1B,FGF21,CD36,G0S2	0.0079254
cluster_7
LEE_DIFFERENTIATING_T_LYMPHOCYTE	CXCR4,MAL,SELL,SEPT6,ARHGAP15,RHOH,FGFR1,CORO1A,EVL,CD48,EVI2A,KIAA0922,HCLS1,ITGB2,PTPRC,FLI1,LAPTM5,ARHGAP25,BTG2,ICAM2,GMFG,SASH3,ARHGEF6,HDAC4,PVRIG,DOCK2,PRKCH,RASGRP1,ARHGDIB,ITM2A,EVI2B,CD52,FNBP1,LCK,ITK,VAMP1,TNFAIP8,LTB,UCP2,CD53,INPP4A,GATA3,UBASH3A,ITGAL,CD2,IL7R,TRAT1,ICOS,PRKCB,RAC2,DLGAP4,MAP4K1,IPCEF1,MR1,CECR1,CELF2,TCF7,CD3D,SEMA4D,LPXN,SH2D1A,HAUS2,MYCBP2,SLA,CYFIP2,TRAF3IP3,AI…	0
VILIMAS_NOTCH1_TARGETS_UP	EGR1,BCL2A1,EGR2,CD69,NOTCH3,CCR7,IL10RA,JUNB,THY1,CX3CL1,LCK,GATA3,CD2,CD83,NFATC1,TRAT1,ICAM1,CD86,CD3D,TOX,CD74,ZAP70,CD28,LAT,P2RY10,NFKBIA,TRAF1,CTLA4,BIRC3,PTCRA,NFKB2,CD7,RAG1,IRF7,IL12B,CCL5,HEY1,CD80,RAG2,GZMB,ID2,RELB,CD3G,TARP,BIRC2,RRAS2,GZMA,DDR1	8.76817e-05
REACTOME_PHOSPHORYLATION_OF_CD3_AND_TCR_ZETA_CHAINS	PTPRC,LCK,HLA-DQA1,HLA-DPA1,HLA-DRB5,CD4,HLA-DRB1,CD3D,CD3E,HLA-DPB1,CD247,CSK,CD3G	0.000558456
REACTOME_PD1_SIGNALING	LCK,HLA-DQA1,HLA-DPA1,HLA-DRB5,CD4,HLA-DRB1,CD3D,CD3E,HLA-DPB1,CD247,PTPN6,PDCD1,CSK,PDCD1LG2,CD3G	0.000606608
REACTOME_INTEGRIN_CELL_SURFACE_INTERACTIONS	TNC,FN1,SPP1,ITGA5,LAMB2,JAM3,ITGA1,JAM2,FBN1,LAMC1,VCAM1,COL4A1,ITGAM,COL1A1,COL1A2,PECAM1,ITGB2,ICAM2,LAMA2,VWF,COL4A2,RASGRP1,TLN1,LAMA5,ITGAL,RAPGEF3,ICAM1,RASGRP2,ITGA9,ICAM4,LAMA1,FGB,ITGAX,ITGB7,APBB1IP,ITGA2B,IBSP,COL2A1,RAPGEF4,AKT1,COL4A4,FGA,ITGA8,ITGA10,ITGB8,ITGB1,ICAM3,CSK,PTPN1,ITGB3,LAMB1,RAP1A,PTK2,COL4A5,SHC1,PDPK1,ITGAE,VTN,GRB2,RAP1B,ITGA3,FGG,ITGAV,COL4A3,ITGB5,SRC,SYK,THBS1,…	0.000740088
BIOCARTA_CCR5_PATHWAY	FOS,CCL2,CXCR4,CXCL12,JUN,PRKCB,CCL4,PLCG1,PRKCA,CCR5,PTK2B,MAPK8,CALM1,CALM3,CALM2,GNAQ,MAPK14	0.000798498
KEGG_CELL_ADHESION_MOLECULES_CAMS	NFASC,NRXN3,NCAM1,SDC2,CDH5,SELL,CADM1,NLGN4X,JAM3,JAM2,VCAM1,ITGAM,NRXN1,SDC3,HLA-DOB,PECAM1,ITGB2,PTPRC,PTPRM,ICAM2,NRXN2,ALCAM,HLA-DQB1,NLGN1,HLA-DQA1,ITGA4,HLA-DRA,HLA-DPA1,CLDN5,ITGAL,HLA-DMA,CD2,ICOS,ICAM1,HLA-DRB5,CD86,SELP,CD4,CD34,CD22,HLA-DRB1,CADM3,CDH2,HLA-DRB4,HLA-DMB,HLA-DPB1,CD40,CNTNAP1,CNTN2,SELE,ITGA9,MPZ,CD28,SPN,CLDN10,CNTN1,MADCAM1,L1CAM,CD6,CD8A,ITGB7,CDH3,CD40LG,SELPLG,CDH1…	0.00132902
REACTOME_TRANSLOCATION_OF_ZAP_70_TO_IMMUNOLOGICAL_SYNAPSE	LCK,HLA-DQA1,HLA-DPA1,HLA-DRB5,CD4,HLA-DRB1,CD3D,CD3E,HLA-DPB1,CD247,ZAP70,CD3G	0.00162967
BIOCARTA_THELPER_PATHWAY	THY1,ITGB2,PTPRC,ITGAL,CD2,ICAM1,CD4,CD3D,CD3E,CD247,CD28,CD3G	0.00184637
BIOCARTA_TCR_PATHWAY	FOS,JUN,FYN,LCK,NFATC1,PRKCB,NFATC4,CD3D,PTPN7,CD3E,PPP3CC,PIK3CG,VAV1,CD247,ZAP70,LAT,PLCG1,PRKCA,NFKBIA,PPP3CB,PIK3CA,RELA,NFATC3,PIK3R1,MAP3K1,ELK1,HRAS,MAPK8,SHC1,CALM1,RAF1,MAP2K1,GRB2,CALM3,CD3G,CALM2,PPP3CA,RASA1,NFKB1,RAC1,MAPK3,MAP2K4,SOS1	0.00205345
BIOCARTA_LYM_PATHWAY	SELL,VCAM1,PECAM1,ITGB2,ITGA4,ITGAL,ICAM1,CD34,ITGB1,IL1A	0.0022021
BIOCARTA_TCRA_PATHWAY	FYN,PTPRC,LCK,HLA-DRA,CD4,HLA-DRB1,CD3D,CD3E,CD247,ZAP70,CD3G	0.0028539
BIOCARTA_MONOCYTE_PATHWAY	SELL,ITGAM,PECAM1,ITGB2,ITGA4,ITGAL,ICAM1,SELP,CD44,SELE,ITGB1	0.00316258
BIOCARTA_LAIR_PATHWAY	C7,C3,VCAM1,ITGB2,ITGA4,ITGAL,ICAM1,SELP,IL6,C5,C6,SELPLG,ITGB1,IL1A,KNG1,TNF	0.00354648
BIOCARTA_TCYTOTOXIC_PATHWAY	THY1,ITGB2,PTPRC,ITGAL,CD2,ICAM1,CD3D,CD3E,CD247,CD28,CD8A,CD3G	0.00506376
PID_CXCR4_PATHWAY	RGS1,RHOB,ITGA7,CXCR4,CXCL12,ITGA5,PLCB1,MMP9,ITGA1,DNM1,FYN,PTPRC,STAT5B,LCK,INPP5D,BLK,PIK3CD,ITGA4,HLA-DRA,GNAI2,GNAZ,CD4,HLA-DRB1,CD3D,FGR,CD3E,GNAO1,PIK3CG,VAV1,CD247,ITGA9,PTPN6,ARRB2,STAT5A,PIK3R3,LYN,PIK3CA,PLCB2,LIMK1,FOXO1,PTPN11,GRK6,STAT2,AKT1,PIK3R1,HCK,ARR3,SSH1,ITGA8,ITGA10,MAPKAP1,PIK3R5,MTOR,ITGB1,PTK2B,CSK,GNB1,STAT3,PIK3R2,PTK2,PDPK1,PLCB3,JAK2,STAT1,RAP1B,CD3G,ITGA3,HGS,RHOA,V…	0.00691153
BIOCARTA_BCR_PATHWAY	FOS,CD79B,JUN,CD79A,BTK,NFATC1,PRKCB,NFATC4,PPP3CC,VAV1,PLCG1,PRKCA,LYN,PPP3CB,NFATC3,MAP3K1,ELK1,HRAS,MAPK8,SHC1,CALM1,RAF1,MAP2K1,GRB2,CALM3,CALM2,PPP3CA,SYK,RAC1,MAPK3,MAPK14,SOS1,BLNK	0.00735291
REACTOME_GENERATION_OF_SECOND_MESSENGER_MOLECULES	EVL,ENAH,LCK,ITK,HLA-DQA1,HLA-DPA1,HLA-DRB5,CD4,HLA-DRB1,LCP2,CD3D,CD3E,HLA-DPB1,CD247,ZAP70,LAT,PLCG1,FYB,GRAP2,WAS,PAK2,VASP,CD3G,NCK1,PAK1	0.00984579
cluster_8
EGUCHI_CELL_CYCLE_RB1_TARGETS	ECT2,NEK2,KIF11,CCNA2,CDC25C,KIF20A,NDC80,SMC2,CENPE,CCNE2,MCM4,CDCA8,MCM2,KIF18A,SMC4,NCAPG,BUB1,MCM7,HMGB2,FEN1,MCM6,MCM5,MCM3	0.000433677
PELLICCIOTTA_HDAC_IN_ANTIGEN_PRESENTATION_DN	HMGCS1,KDELR1,ERAP1,PSMC6,TAPBPL,PSMB8,PSMD7,PSMB10,DERL1,TAP2,PSMD11,PSMA3,PDIA3,ERAP2,PSMD8,PDIA6,NGLY1,PSMA6,HLA-A,PSMF1,PSMD5,TAP1,PSMA1,PSMA4,HLA-B,PSME3,CANX,PDIA5,HLA-C,PSMC3,PSMA2,PSMA7,SERP1,PSMB5,PSME4,PSMD14,PSMB6,PSME2,GGA3,PSME1,TAPBP,PSMB9,PSMB2,PSMC2,PSMC5,PSMC1,ATF4	0.00312358
REACTOME_DNA_REPLICATION	MAD2L1,RFC5,CENPA,GMNN,CCNA2,GINS1,ORC2,KIF20A,ZWINT,CDC20,ZWILCH,PPP2R1B,PSMC6,SPC25,CDC6,NDC80,BUB1B,CDC7,FBXO5,PSMB8,KIF23,CDKN1A,CENPN,ORC5,PRIM2,ORC4,KIF2C,POLD4,NUP37,PSMD3,PSMA5,ZW10,SKA1,GINS2,PSMD7,MCM4,PSMD13,PSMB10,CDCA8,SEH1L,CDT1,PSMD10,ORC1,MCM2,KIF18A,PPP2R5A,PSMD11,GORASP1,PSMA3,RFC2,PSMC4,PPP2CB,PSMD8,NUP85,BIRC5,RPA3,PSMA6,PMF1,DSN1,KIF2A,PPP2R5E,POLE2,PSMF1,AURKB,PSMD5,PPP1CC,P…	0.0038912
REACTOME_CDT1_ASSOCIATION_WITH_THE_CDC6_ORC_ORIGIN_COMPLEX	GMNN,ORC2,PSMC6,CDC6,PSMB8,ORC5,ORC4,PSMD3,PSMA5,PSMD7,PSMD13,PSMB10,CDT1,PSMD10,ORC1,PSMD11,PSMA3,PSMC4,PSMD8,PSMA6,PSMF1,PSMD5,PSMB3,PSMA1,PSMA4,PSMD9,PSMC3,PSMA2,PSMA7,PSMD1,PSMB7,PSMD2,PSMB5,ORC6,PSME4,PSMD14,PSMB6,PSME2,PSMD12,PSMB1,PSMD6,PSME1,PSMB4,PSMB9,PSMB2,PSMC2,PSMC5,PSMD4,PSMC1,ORC3,RPS27A,UBA52	0.00394308
REACTOME_ORC1_REMOVAL_FROM_CHROMATIN	CCNA2,ORC2,PSMC6,CDC6,PSMB8,CDKN1A,ORC5,ORC4,PSMD3,PSMA5,PSMD7,MCM4,PSMD13,PSMB10,CDT1,PSMD10,ORC1,MCM2,PSMD11,PSMA3,PSMC4,PSMD8,PSMA6,PSMF1,PSMD5,PSMB3,PSMA1,PSMA4,PSMD9,CCNA1,PSMC3,PSMA2,PSMA7,PSMD1,PSMB7,PSMD2,PSMB5,ORC6,PSME4,PSMD14,PSMB6,MCM7,PSME2,CDKN1B,PSMD12,PSMB1,PSMD6,PSME1,RB1,PSMB4,PSMB9,PSMB2,PSMC2,PSMC5,PSMD4,PSMC1,ORC3,CDK2,MCM6,RPS27A,MCM5,UBA52,MCM3	0.00652999
REACTOME_REGULATION_OF_MITOTIC_CELL_CYCLE	MAD2L1,CCNA2,AURKA,CCNB1,CDC20,PSMC6,BUB1B,SKP2,FBXO5,PSMB8,PSMD3,PSMA5,CDC23,PSMD7,PSMD13,PSMB10,PSMD10,CDK1,PSMD11,PSMA3,UBE2D1,PSMC4,PSMD8,PSMA6,UBE2C,PSMF1,AURKB,PTTG1,PSMD5,PSMB3,UBE2E1,PSMA1,PSMA4,PSMD9,CCNA1,PSMC3,PSMA2,PSMA7,PSMD1,PSMB7,PSMD2,PSMB5,PSME4,PSMD14,SKP1,BUB3,PSMB6,PSME2,PSMD12,PSMB1,PSMD6,PSME1,PLK1,CDC27,ANAPC5,PSMB4,PSMB9,ANAPC1,PSMB2,CDC16,PSMC2,PSMC5,PSMD4,PSMC1,CDK2,RPS2…	0.00669088
REACTOME_APC_C_CDC20_MEDIATED_DEGRADATION_OF_MITOTIC_PROTEINS	MAD2L1,CCNB1,CDC20,PSMC6,BUB1B,PSMB8,PSMD3,PSMA5,CDC23,PSMD7,PSMD13,PSMB10,PSMD10,CDK1,PSMD11,PSMA3,UBE2D1,PSMC4,PSMD8,PSMA6,UBE2C,PSMF1,PTTG1,PSMD5,PSMB3,UBE2E1,PSMA1,PSMA4,PSMD9,PSMC3,PSMA2,PSMA7,PSMD1,PSMB7,PSMD2,PSMB5,PSME4,PSMD14,BUB3,PSMB6,PSME2,PSMD12,PSMB1,PSMD6,PSME1,CDC27,ANAPC5,PSMB4,PSMB9,ANAPC1,PSMB2,CDC16,PSMC2,PSMC5,PSMD4,PSMC1,RPS27A,UBA52,ANAPC10,ANAPC2	0.00843301
REACTOME_MITOTIC_M_M_G1_PHASES	MAD2L1,CENPA,GMNN,ORC2,KIF20A,ZWINT,CDC20,ZWILCH,PPP2R1B,PSMC6,SPC25,CDC6,NDC80,BUB1B,CDC7,FBXO5,PSMB8,KIF23,CENPN,ORC5,PRIM2,ORC4,KIF2C,NUP37,PSMD3,PSMA5,ZW10,SKA1,PSMD7,MCM4,PSMD13,PSMB10,CDCA8,SEH1L,CDT1,PSMD10,ORC1,MCM2,KIF18A,PPP2R5A,PSMD11,GORASP1,PSMA3,PSMC4,PPP2CB,PSMD8,NUP85,BIRC5,RPA3,PSMA6,PMF1,DSN1,KIF2A,PPP2R5E,POLE2,PSMF1,AURKB,PSMD5,PPP1CC,PSMB3,NUP107,PSMA1,PAFAH1B1,PSMA4,PSMD9,SE…	0.0085903
cluster_9
FARMER_BREAST_CANCER_CLUSTER_2	ESRP1,ASPM,MAD2L1,KIF15,PRC1,CENPA,KIF4A,NEK2,KIF11,CCNA2,CEP55,MELK,KIF20A,CCNB2,TPX2,NDC80,BUB1B,CENPE,NUSAP1,MRPL15,MCM4,MTFR1,NCAPG,PTTG1,RB1CC1,PRKDC,BUB1,RAD54B,ARMC1,ATAD2,RRS1,SLC25A32	0
ROSTY_CERVICAL_CANCER_PROLIFERATION_CLUSTER	NETO2,PBK,APOBEC3B,GGH,ASPM,PLEK2,ECT2,E2F8,MAD2L1,KIF15,MAPK13,HMMR,CA2,PRC1,CENPA,KIF4A,TTK,NEK2,DSG2,GMNN,KIF11,CCNA2,CEP55,AURKA,MELK,CCNB1,DLGAP5,OIP5,GINS1,TOP2A,DTL,SLC25A15,KIF20A,ZWINT,CHEK1,STIL,DPP3,CDC20,RAD51AP1,CCNB2,EBP,HN1,MKI67,FOXM1,DHFR,TPX2,CKS2,CDC6,EZH2,NDC80,BUB1B,CENPF,HELLS,KIF18B,SMC2,FBXO5,COMMD8,CENPE,KIF23,LMNB1,NUSAP1,TMPO,KIF2C,RACGAP1,CCNE2,ESPL1,ASF1B,KIAA0101,MCM…	0
SOTIRIOU_BREAST_CANCER_GRADE_1_VS_3_UP	APOBEC3B,PDSS1,ASPM,ECT2,E2F8,MAD2L1,KIF15,HMMR,PRC1,CENPA,KIF4A,TTK,NEK2,KIF11,CCNA2,CEP55,AURKA,MELK,HMGB3,CCNB1,DLGAP5,HCCS,OIP5,GINS1,TOP2A,TXN,KIF20A,ZWINT,CHEK1,STIL,QPRT,CDC20,CCNB2,HN1,MKI67,ITCH,MIS18A,FOXM1,TPX2,ORMDL2,CKS2,EZH2,NDC80,BUB1B,CENPF,KIF18B,FBXO5,CDKN3,CENPE,MRPL12,LMNB1,RAD51,NUSAP1,TXNRD1,CENPN,TMPO,MRPL15,KIF2C,RACGAP1,CCNE2,RNASEH2A,ESPL1,MCM4,COX7B,CDCA8,HIST1H4B,MCM2,…	0
CHIANG_LIVER_CANCER_SUBCLASS_PROLIFERATION_UP	PBK,ASPM,ECT2,E2F8,MAD2L1,MAPK13,PRC1,KIF4A,LRRC1,MARCH3,TTF2,TTK,MEP1A,NEK2,KIF11,CCNA2,CEP55,AURKA,HK2,CCNB1,DLGAP5,OIP5,GALNT7,TOP2A,DTL,KIF20A,ZWINT,CDC20,RAD51AP1,CCNB2,HN1,MKI67,FOXM1,TPX2,SOX9,GPD1L,MTMR2,TMED3,CD24,PLBD1,DDR1,TNFRSF21,CDC6,EZH2,BACE2,NDC80,B4GALT5,BUB1B,ELF4,MECOM,CENPF,HELLS,KIF18B,CDC7,ATP1A1,DEPDC1,FBXO5,CDKN3,ASRGL1,CENPE,PRKCD,KIF23,LMNB1,SOX4,NUSAP1,MARCKS,KIF2C,SYN…	3.68926e-05
CROONQUIST_NRAS_SIGNALING_DN	GNAI1,CENPA,KIF11,CCNA2,CDC25C,AURKA,CCNB1,PLOD2,OIP5,GINS1,GALE,TOP2A,ZWINT,CHEK1,STIL,CDC20,CCNB2,MKI67,FOXM1,TPX2,SPC25,CDC6,NDC80,BUB1B,CKS1B,SMC2,CDKN3,PLK4,LMNB1,KIF2C,KIAA0101,KIF22,MCM4,EIF5,MCM2,CDK1,SMC4,CHEK2,TK1,NCAPH,SNRPA1,UBE2C,HMGA1,SPAG5,AURKB,PTTG1,BRD8,RFC3,PCNA,H2AFX,TRAIP,POLD3,MCM7,HMGB2,PLK1,WEE1,EXO1,DUT,POLD1,CSE1L,CHAF1A,STMN1,NASP,TRIP13,MCM3,APOBEC3C,SBNO2,MYBL2,RFC4,P…	7.58934e-05
GRAHAM_NORMAL_QUIESCENT_VS_NORMAL_DIVIDING_DN	APOBEC3B,GGH,XK,AMMECR1,MAD2L1,KIF15,PRC1,GMNN,KIF11,MINPP1,CCNA2,CEP55,MELK,DLGAP5,OIP5,GINS1,TOP2A,DTL,ZWINT,CHEK1,CDC20,RAD51AP1,CCNB2,DHFR,ATP5G3,CDC6,NDC80,BUB1B,PPIF,FABP5,KIF18B,CKS1B,SMC2,CDKN3,NUSAP1,KIF2C,RACGAP1,CCNE2,RNASEH2A,KIAA0101,GINS2,MCM4,SAC3D1,MCM2,CDK1,TYMS,TK1,NUP85,NCAPG,BIRC5,POLE2,RFC3,PCNA,MSH2,CENPM,RRM1,BUB1,RRM2,HAT1,VDAC3,SNRNP25,VRK1,FEN1,GZMB,MCM10,CDC45,MCM6,DSCC…	8.0493e-05
ZHAN_MULTIPLE_MYELOMA_PR_UP	ASPM,E2F8,PRC1,TTK,NEK2,AURKA,CCNB1,DLGAP5,TOP2A,ZWILCH,CCNB2,FOXM1,TPX2,SPC25,EZH2,BUB1B,NUSAP1,RACGAP1,SLC19A1,KIAA0101,SKA1,CDK1,TYMS,KIF14,BIRC5,UBE2C,KPNA2,MAGEA1,FANCI,RRM2,MAGEA6,MCM10,DSCC1,MAGEA3,TRIP13,PRR11,RFC4,TSR1	0.000382342
EGUCHI_CELL_CYCLE_RB1_TARGETS	ECT2,NEK2,KIF11,CCNA2,CDC25C,KIF20A,NDC80,SMC2,CENPE,CCNE2,MCM4,CDCA8,MCM2,KIF18A,SMC4,NCAPG,BUB1,MCM7,HMGB2,FEN1,MCM6,MCM5,MCM3	0.000433677
ZHOU_CELL_CYCLE_GENES_IN_IR_RESPONSE_24HR	ASPM,PLEK2,E2F8,MAD2L1,WIPI1,HMMR,PRC1,RFC5,CENPA,TTK,NEK2,KIF11,CCNA2,CEP55,MELK,HMGB3,CCNB1,DLGAP5,TOP2A,SQRDL,BORA,LXN,KIF20A,CDC20,CCNB2,HN1,RBBP8,SPC25,EZH2,TPRKB,FGFR1OP,FABP5,CENPF,SMC2,DEPDC1,FBXO5,CDKN3,KIF23,LMNB1,PAICS,NUSAP1,CENPN,DCTPP1,RACGAP1,TOPBP1,KIF22,CDCA8,NEIL3,MCM2,CDK1,BIRC5,UBE2C,DNAJC9,SPAG5,PTTG1,QSER1,NUP107,KPNA2,HAUS3,FAM64A,PTTG2,PCNA,CKAP2,H2AFX,IFT20,BUB1,TIMELESS,…	0.000484477
GREENBAUM_E2A_TARGETS_UP	ECT2,MAD2L1,CA2,KIF4A,TTK,KIF11,CCNA2,AURKA,CCNB1,TOP2A,SLC12A2,CCNB2,MKI67,FGFR2,PLK4,NUSAP1,SCIN,KIF2C,RACGAP1,PGK1,TYMS,KLHDC2,H2AFX,BUB1,EPRS,EIF4EBP1,HS3ST1,CDKN2C,PTGS1,SLC7A5	0.000493794
ODONNELL_TARGETS_OF_MYC_AND_TFRC_DN	CCNA2,AURKA,CCNB1,TOP2A,SCD,CDC20,FOXM1,SPC25,CDC6,BUB1B,TFRC,CENPF,HELLS,CKS1B,DEPDC1,PLK4,CDK1,ARHGAP11A,WHSC1,BIRC5,BRCA2,G3BP1,MYNN,POLE2,AURKB,TOX4,RAD1,CD151,DBF4,DNA2,ERCC6L,ACACA,RANBP1,CHAF1A,FUS,MYBL2	0.000547352
WHITFIELD_CELL_CYCLE_LITERATURE	CENPA,CCNA2,CDC25C,AURKA,CCNB1,TOP2A,KIF20A,CDC20,CCNB2,DHFR,CKS2,CDC6,BUB1B,PSRC1,CENPF,CDKN3,CDKN1A,RACGAP1,CCNE2,CCNG2,MCM2,CDK1,BRCA1,TYMS,BIRC5,BRCA2,PCNA,MSH2,RRM1,BUB1,NPAT,RRM2,SLBP,PLK1,CDC45,MCM6,E2F5,NASP,CCNE1,CCNF,E2F1,CDKN2D,CDC25A,CDKN2C	0.000585012
GRAHAM_CML_DIVIDING_VS_NORMAL_QUIESCENT_UP	PBK,APOBEC3B,GGH,PDSS1,ASPM,XK,ECT2,AMMECR1,HPGDS,E2F8,MAD2L1,KIF15,SLC25A13,HMMR,PRC1,CEP76,CENPA,KIF4A,HIST1H1C,TTK,NEK2,GMNN,ABCD3,TST,ELOVL6,KIF11,MINPP1,CCNA2,SUCLA2,CEP55,AURKA,MELK,SFXN1,CCNB1,DLGAP5,OIP5,GINS1,TOP2A,STK39,KIF20A,ZWINT,CHEK1,MRPS28,CDC20,RAD51AP1,CCNB2,LRRC59,SORD,DHFR,TPX2,ATP5G3,ABCC4,SPC25,CDC6,EZH2,NDC80,BUB1B,PPIF,FABP5,CENPF,KIF18B,CLC,CKS1B,CDC7,SMC2,FBXO5,CDKN3,HSP…	0.000636883
FINETTI_BREAST_CANCER_KINOME_RED	PBK,TTK,NEK2,AURKA,MELK,CHEK1,SRPK1,BUB1B,CDC7,PLK4,CDK1,AURKB,BUB1,VRK1,PLK1	0.000720344
REICHERT_MITOSIS_LIN9_TARGETS	ASPM,HMMR,CENPA,CEP55,AURKA,MYO6,CCNB1,TOP2A,KIF20A,MKI67,CENPF,FBXO5,CENPE,KIF23,NUSAP1,KIF2C,NCAPD2,VCPIP1,HMGB2,CDK11B,PLK1,ANAPC1,CCNF,CALD1	0.00084258
LEE_EARLY_T_LYMPHOCYTE_UP	PBK,GGH,ASPM,E2F8,CEP70,KIF15,HMMR,PRC1,MYB,CENPA,TTK,NEK2,KIF11,CEP55,AURKA,MELK,HMGB3,CCNB1,DLGAP5,OIP5,GINS1,GALNT7,TOP2A,DTL,KIF20A,RAD51AP1,CCNB2,TFDP2,MKI67,CKS2,TNFRSF21,NDC80,BUB1B,KIF18B,CDKN3,NUSAP1,KIF2C,LETM1,RCAN1,KIAA0101,MCM4,NEIL3,MCM2,CDK1,TYMS,WHSC1,KIF14,NCAPG,BIRC5,UBE2C,PTTG1,RAPGEF5,SYK,BUB1,E2F2,FANCI,RRM2,CDCA3,FAIM,ATAD2,TUBB4B,MCM10,DIAPH3,DNTT,GFI1,DSCC1,MPP1,RAG1,SLC1A…	0.00143881
AMUNDSON_GAMMA_RADIATION_RESPONSE	MAD2L1,PRC1,CENPA,TTK,NEK2,CCNA2,CDC25C,AURKA,CCNB1,CCNB2,CKS2,AIMP2,BUB1B,CENPF,CENPE,KIF23,KIF2C,ESPL1,CDK1,PPP2R5A,UBE2C,AURKB,PTTG1,TSN,H2AFX,DNMT3B,BUB1,PRRG2,LBR,PLK1,GTPBP1,WEE1,RRP1,MSX1,CCNF,KIFC1,TACC3,CDC25B,CDKN2C	0.00234377
KONG_E2F3_TARGETS	PBK,HMMR,PRC1,MYB,KIF11,CCNA2,AURKA,MELK,CCNB1,DLGAP5,TOP2A,KIF20A,CDC20,RAD51AP1,MKI67,TPX2,RBBP8,SPC25,CDC6,EZH2,BUB1B,CENPF,SKP2,CDC7,SMC2,DEPDC1,LMNB1,RAD51,NUSAP1,KIF2C,RACGAP1,NCAPD2,ASF1B,KIAA0101,HIST1H4B,BRCA1,TYMS,TK1,NCAPG,NCAPG2,NCAPH,HIST1H2AD,NUP50,UBE2C,HIST1H4F,H2AFX,PSORS1C2,BUB1,CDCA3,E2F3,HMGB2,PLK1,DNA2,ERCC6L,FEN1,USP1,SRSF7,CHAF1B,MAPK8,PRIM1,CENPQ,HIST1H4I,INCENP,RPL3,RAD54…	0.00236113
ZHOU_CELL_CYCLE_GENES_IN_IR_RESPONSE_6HR	E2F8,MAD2L1,RFC5,CENPA,TTK,NEK2,GMNN,KIF11,CCNA2,CEP55,HMGB3,DLGAP5,DTL,KIF20A,EZH2,TPRKB,FABP5,SMC2,FBXO5,LMNB1,PAICS,RAD51,NUSAP1,DCTPP1,RACGAP1,KIAA0101,TOPBP1,KIF22,GINS2,CDCA8,CDT1,MCM2,BRCA1,WDHD1,DSN1,DNAJC9,QSER1,HAUS3,FAM64A,H2AFX,DEK,TIMELESS,DCLRE1A,NUP88,LBR,MCM7,DTYMK,HMGB2,USP1,KNTC1,CHAF1B,CDK2,RAD54L,MCM6,RPA2,EXO1,MCM5,GPN3,RANBP1,PSMC3IP,TRIP13,MCM3,KIFC1,MAGOHB,E2F1,NCAPH2,GINS…	0.00344597
ODONNELL_TFRC_TARGETS_DN	ASPM,ECT2,HMMR,PRC1,CENPA,KIF4A,TTK,KIF11,CCNA2,CEP55,AURKA,CCNB1,DLGAP5,TOP2A,KIF20A,SCD,CDC20,MKI67,FOXM1,TAF5,SPC25,CDC6,NDC80,BUB1B,TFRC,CENPF,HELLS,CKS1B,DEPDC1,FBXO5,CDKN3,PLK4,CENPE,ZBTB6,VSNL1,CDK1,SNX5,HIST1H3F,SLC12A1,ARHGAP11A,WHSC1,SAMM50,KIF14,BIRC5,BRCA2,NCAPH,G3BP1,NUP50,SURF1,MYNN,POLE2,AURKB,BPTF,GNAQ,TOX4,ITGB5,BUB1,USP9X,KRT35,RAD1,CD151,RRM2,RAD54B,DCP2,DBF4,PLK1,DNA2,ERCC6L,A…	0.00467247
MORI_IMMATURE_B_LYMPHOCYTE_DN	E2F8,SLC16A1,HMMR,PRC1,CENPA,TTK,NEK2,PCK2,CCNA2,MELK,HMGB3,ENPEP,CCNB1,DLGAP5,TOP2A,DTL,TXN,UCK2,CHEK1,CDC20,CCNB2,MKI67,EZH2,CKS1B,SMC2,PREP,CDKN3,LMNB1,CDKN1A,RAD51,NUSAP1,TMPO,MCM2,CDK1,SMC4,ACTN4,NCAPH,PRDX4,UBE2C,KPNA2,PCNA,HNRNPAB,RRM1,H2AFX,CBX1,CALM2,RRM2,LIG1,MCM7,CDCA3,XRCC6,H2AFV,CKAP5,SLBP,HMGB2,RBBP4,SMARCA4,TUBB4B,SMARCA5,U2AF1,HMGN2,MCM10,PRIM1,HMGB1,CDC45,RAD54L,MCM6,RAN,DUT,RAG1…	0.00527135
ISHIDA_E2F_TARGETS	E2F8,PRC1,CCNA2,HMGB3,CCNB1,TOP2A,CDC20,CCNB2,MKI67,EZH2,NDC80,SMC2,RAD51,NUSAP1,DCTPP1,ASF1B,CDT1,CDK1,TYMS,TK1,NCAPH,AURKB,PTTG1,KPNA2,RFC3,PCNA,RRM1,BUB1,LBR,RRM2,LIG1,MCM7,DBF4,SLBP,RB1,HMGB2,DNA2,FEN1,RPA1,PRIM1,CDK2,DUT,STMN1,CCNE1,TRIP13,MCM3,CDKN2C	0.00557715
CROONQUIST_IL6_DEPRIVATION_DN	GGH,ABHD5,MAD2L1,HMMR,CENPA,TTK,KIF11,CCNA2,AURKA,CCNB1,OIP5,GINS1,GALE,TOP2A,ZWINT,CHEK1,STIL,CDC20,CCNB2,MKI67,FOXM1,DHFR,TPX2,CKS2,SPC25,CDC6,BUB1B,CKS1B,SKP2,SMC2,CDKN3,PLK4,CENPE,LMNB1,KIF2C,CCNE2,KIAA0101,KIF22,MCM4,MCM2,CDK1,SMC4,BRCA1,TYMS,TK1,KIF14,NCAPH,SNRPA1,UBE2C,FRZB,POLE2,HMGA1,SPAG5,AURKB,PTTG1,KPNA2,RFC3,PCNA,SEPHS1,BUB1,FANCI,TRAIP,RRM2,LIG1,MCM7,DTYMK,HMGB2,PLK1,HIST1H2BJ,KNTC1…	0.00569488
KANG_DOXORUBICIN_RESISTANCE_UP	PBK,ASPM,NQO1,MAD2L1,HMMR,PRC1,CENPA,KIF4A,AURKA,OIP5,GINS1,TOP2A,ZWINT,CDC20,RAD51AP1,MKI67,FOXM1,TPX2,CDC6,BUB1B,CDKN3,PLK4,LMNB1,NUSAP1,ASF1B,KIAA0101,MCM4,CDCA8,CDK1,TYMS,WHSC1,TK1,NCAPG,BIRC5,NCAPG2,HJURP,CENPM,RRM1,POLQ,BUB1,FANCI,RRM2,DTYMK,HMGB2,PLK1,ATAD2,DSCC1,ABCC1,RFC4,POLA2,BARD1,FOSB	0.00665874
cluster_10
NABA_ECM_GLYCOPROTEINS	CYR61,MGP,CTGF,SRPX,ADIPOQ,LGI1,MFAP5,THBS2,IGFBP5,MMRN1,TNC,PCOLCE2,DPT,CILP,ECM2,FBLN1,NID1,THBS4,FN1,EFEMP1,SLIT2,IGFBP6,FBLN2,FBLN5,SPP1,TNXB,MFAP4,AEBP1,EFEMP2,LAMB2,SNED1,ELN,LAMA4,FBN1,LAMC1,SPARCL1,CRISPLD2,EMILIN1,LTBP3,RELN,PCOLCE,SLIT3,SPON2,MMRN2,IGFBP7,SPARC,SVEP1,LAMA2,VWF,WISP2,LAMA5,BGLAP,COCH,LTBP2,MFGE8,VWA1,FGL2,TNFAIP6,NOV,NDNF,NELL2,THBS3,LTBP4,IGFBP4,MATN2,LGI2,TGFBI,LAMA1,F…	0
PID_INTEGRIN1_PATHWAY	THBS2,TNC,ITGA7,NID1,FN1,SPP1,ITGA5,LAMB2,F13A1,COL5A2,TGM2,LAMA4,ITGA1,JAM2,FBN1,LAMC1,VCAM1,COL6A3,COL4A1,COL1A1,COL6A2,COL1A2,CSPG4,CD81,LAMA2,COL6A1,LAMA5,ITGA4,COL18A1,COL5A1,ITGA9,COL7A1,TGFBI,LAMA1,FGB,COL3A1,PLAU,CD14,COL11A2,COL2A1,MDK,PLAUR,COL4A4,FGA,ITGA8,COL11A1,ITGA10,ITGB1,LAMB1,COL4A5,VTN,ITGA3,FGG,ITGAV,COL4A3,VEGFA,COL4A6,THBS1,ITGA6,LAMC2,ITGA2,LAMA3,LAMB3	0
REACTOME_INTEGRIN_CELL_SURFACE_INTERACTIONS	TNC,FN1,SPP1,ITGA5,LAMB2,JAM3,ITGA1,JAM2,FBN1,LAMC1,VCAM1,COL4A1,ITGAM,COL1A1,COL1A2,PECAM1,ITGB2,ICAM2,LAMA2,VWF,COL4A2,RASGRP1,TLN1,LAMA5,ITGAL,RAPGEF3,ICAM1,RASGRP2,ITGA9,ICAM4,LAMA1,FGB,ITGAX,ITGB7,APBB1IP,ITGA2B,IBSP,COL2A1,RAPGEF4,AKT1,COL4A4,FGA,ITGA8,ITGA10,ITGB8,ITGB1,ICAM3,CSK,PTPN1,ITGB3,LAMB1,RAP1A,PTK2,COL4A5,SHC1,PDPK1,ITGAE,VTN,GRB2,RAP1B,ITGA3,FGG,ITGAV,COL4A3,ITGB5,SRC,SYK,THBS1,…	0.000740088
REACTOME_NCAM1_INTERACTIONS	NCAM1,COL5A2,PRNP,COL6A3,COL4A1,COL1A1,COL6A2,CACNA1H,COL1A2,COL4A2,COL6A1,NRTN,GFRA2,ST8SIA4,COL5A1,ST8SIA2,CNTN2,COL9A3,COL3A1,GFRA1,CACNB2,CACNB4,ARTN,COL9A2,COL9A1,AGRN,COL2A1,PSPN,CACNA1G,GFRA4,COL4A4,GDNF,CACNA1I,COL4A5,CACNA1S,CACNB3,NCAN,CACNB1,COL4A3	0.000790455
PID_INTEGRIN3_PATHWAY	CYR61,TNC,FN1,SPP1,LAMA4,FBN1,LAMC1,COL4A1,COL1A1,THY1,COL1A2,PECAM1,PDGFRB,PDGFB,TGFBR2,TGFBI,L1CAM,FGB,SPHK1,EDIL3,PLAU,ITGA2B,IBSP,KDR,PLAUR,COL4A4,FGA,HMGB1,ITGB3,LAMB1,PVR,COL4A5,CD47,VTN,FGG,ITGAV,COL4A3,VEGFA,COL4A6,THBS1,SDC4,F11R,SDC1	0.00139417
KEGG_ECM_RECEPTOR_INTERACTION	THBS2,TNC,ITGA7,THBS4,SDC2,FN1,SPP1,ITGA5,TNXB,LAMB2,COL5A2,SV2B,LAMA4,ITGA1,LAMC1,COL6A3,RELN,COL4A1,COL1A1,SDC3,COL6A2,COL1A2,LAMA2,VWF,COL4A2,COL6A1,LAMA5,ITGA4,SV2A,CD44,COL5A1,HSPG2,GP1BB,THBS3,ITGA9,LAMA1,GP1BA,COL3A1,LAMB4,ITGB7,COL5A3,ITGA2B,COMP,IBSP,AGRN,COL11A2,COL2A1,GP9,TNN,SV2C,CD36,COL4A4,TNR,ITGA8,COL11A1,ITGA10,ITGB8,ITGB1,ITGB3,LAMB1,GP6,CD47,DAG1,GP5,VTN,ITGA3,LAMC3,ITGAV,ITGB5…	0.00169216
BIOCARTA_LYM_PATHWAY	SELL,VCAM1,PECAM1,ITGB2,ITGA4,ITGAL,ICAM1,CD34,ITGB1,IL1A	0.0022021
KEGG_FOCAL_ADHESION	MYL9,THBS2,TNC,CAV2,ITGA7,CAV1,THBS4,FLNA,FN1,VEGFC,AKT3,SPP1,FLNC,ITGA5,TNXB,LAMB2,COL5A2,LAMA4,ITGA1,LAMC1,COL6A3,JUN,RELN,COL4A1,MYLK,COL1A1,COL6A2,FYN,COL1A2,VEGFB,ACTN1,LAMA2,IGF1,VWF,COL4A2,TLN1,COL6A1,PDGFRB,LAMA5,MAPK10,PIK3CD,ITGA4,PDGFB,PAK3,PRKCB,RAC2,PARVB,ZYX,PARVA,CCND1,FLT4,SHC2,COL5A1,PIK3CG,PDGFC,VAV1,THBS3,ILK,ITGA9,BCL2,PIP5K1C,LAMA1,PPP1R12A,PIK3R3,COL3A1,HGF,LAMB4,CCND2,VCL,I…	0.00287145
BIOCARTA_MONOCYTE_PATHWAY	SELL,ITGAM,PECAM1,ITGB2,ITGA4,ITGAL,ICAM1,SELP,CD44,SELE,ITGB1	0.00316258
REACTOME_COLLAGEN_FORMATION	COL14A1,PCOLCE2,COL21A1,COL5A2,COL15A1,COL6A3,COL4A1,COL1A1,PCOLCE,COL6A2,COL1A2,COL16A1,COL4A2,COL6A1,CRTAP,COL8A2,COL5A1,SERPINH1,ADAMTS2,COL7A1,COL9A3,COL3A1,COL5A3,PLOD1,COL13A1,TLL2,COL9A2,COL9A1,COL11A2,COL2A1,COL10A1,ADAMTS3,COL4A4,COL11A1,COL19A1,COL4A5,PPIB,COL8A1,PLOD3,BMP1,COL4A3,TLL1,COL4A6,P4HB,PLOD2,COL17A1	0.00543281
NABA_COLLAGENS	COL14A1,COL21A1,COL5A2,COL15A1,COL6A3,COL4A1,COL1A1,COL6A2,COL1A2,COL16A1,COL4A2,COL6A1,COL18A1,COL8A2,COL5A1,COL7A1,COL9A3,COL3A1,COL5A3,COL13A1,COL9A2,COL9A1,COL11A2,COL2A1,COL10A1,COL4A4,COL11A1,COL19A1,COL4A5,COL8A1,COL4A3,COL4A6,COL17A1	0.00639094
NABA_BASEMENT_MEMBRANES	NID1,LAMB2,LAMA4,LAMC1,COL15A1,COL6A3,COL4A1,COL6A2,LAMA2,COL4A2,COL6A1,LAMA5,COL18A1,HSPG2,LAMA1,LAMB4,NTN3,NTN1,AGRN,COL4A4,COLQ,NTNG1,LAMB1,NID2,COL4A5,LAMC3,USH2A,COL4A3,COL4A6,LAMC2,LAMA3,LAMB3	0.00913515
MM clustering results
Gene-set	Gene list	FDR
cluster_1
ANASTASSIOU_CANCER_MESENCHYMAL_TRANSITION_SIGNATURE	ASPN,GREM1,MFAP5,THBS2,TIMP3,SULF1,EDNRA,ACTA2,SPOCK1,TMEM158,FN1,AEBP1,COL5A2,GLT8D2,DCN,RAB31,PRRX1,FBN1,LGALS1,COL6A3,CRISPLD2,OLFML2B,SERPINF1,COL1A1,PCOLCE,NUAK1,COPZ2,COL6A2,THY1,COL1A2,SPARC,NTM,C1QTNF3,CTSK,LUM,PDGFRB,BGN,FAP,SFRP4,CDH11,ITGBL1,COL5A1,TNFAIP6,MMP2,INHBA,COL3A1,LRRC15,MXRA5,LOXL2,PLAU,SNAI2,COMP,COL10A1,RCN3,COL11A1,VCAN,NOX4,MMP11,ADAM12,NID2,EPYC,LOX,POSTN	0
VECCHI_GASTRIC_CANCER_ADVANCED_VS_EARLY_UP	GAS1,MGP,GUCY1A3,THBS2,TIMP3,AMIGO2,DDR2,ARMCX1,MYH10,SULF1,CAV2,HDGFRP3,EDNRA,WWTR1,THBS4,AXL,SPOCK1,TRPC1,FN1,EFEMP1,CYP1B1,CALD1,SLIT2,LPL,GPNMB,MOXD1,CDK14,AKT3,QKI,SPP1,DFNA5,FSTL1,RBMS1,PRELP,COL5A2,CEP170,RAB31,PRRX1,BCL6,FBN1,COL15A1,COL4A1,GFPT2,TIAM1,CPE,NUAK1,FMO2,COL1A2,SPARC,CHST11,MAGEH1,TMEM45A,ARL4C,LAMA2,NTM,ZNF532,SNX10,TWIST1,CDH6,DSE,HLA-DQB1,BGN,ZNF423,MAFB,FAP,APOC1,IL6,SLC1…	0
FARMER_BREAST_CANCER_CLUSTER_5	THBS2,FILIP1L,HTRA1,AEBP1,COL5A2,FBN1,SERPINF1,PCOLCE,COL1A2,SPARC,CTSK,FAP,CDH11,COL5A1,DACT1,COL3A1,ADAM12,SRPX2,NID2	0.000147535
THUM_MIR21_TARGETS_HEART_DISEASE_UP	ASPN,APOD,COL5A2,ELN,COL1A1,COL1A2,SVEP1,WISP2,LUM,TGFB3,BGN,LTBP2,CRLF1,LOX,RCAN1,POSTN	0.00501145
cluster_2
NAGASHIMA_EGF_SIGNALING_UP	CYR61,FOS,FOSB,EGR1,CTGF,NR4A2,GEM,ATF3,EGR3,NR4A1,EGR2,HBEGF,NR4A3,DUSP1,BHLHE40,JUN,MAFF,JUNB,ZFP36,DUSP2,PLEKHO2,IER3,NAB2,IER2,EPHA2,TRIB1,AEN,MYC,DUSP5,AREG,KLF10,TNFRSF12A,ARC,PHLDA1,FOSL1,KBTBD2,MCL1,DLX2,KDM6B,KLF6,EGR4,LIF,TIPARP,RYBP,ETS2,ID1,DNAJB1,BCL10,ID3,HES1,SPRED2,TNFRSF11B,EDN1,NEDD9,F2RL1	0
TIAN_TNF_SIGNALING_NOT_VIA_NFKB	FOSB,EGR1,NR4A1,PPP1R15A,PDE8B,JUN,MAFF,FZD2,JUNB,DUSP2,RGS16,GATA2,IER3,KLF10,PTGES,MNT,KLF6,INSIG1,TIPARP,HSPA1A,EXT1	7.84407e-05
CHASSOT_SKIN_WOUND	FOS,FOSB,EGR1,EGR3,EGR2,KLF2,JUN,JUNB,REL,ID3	0.000161025
NAGASHIMA_NRG1_SIGNALING_UP	CYR61,FOS,FOSB,EGR1,GAL,CTGF,NR4A2,GEM,ATF3,FERMT2,TUBB6,EGR3,NR4A1,EGR2,RGS2,CXCR4,HBEGF,NR4A3,DUSP1,KLF2,PPP1R15A,DUSP10,BHLHE40,JUN,TUBB2A,MAFF,PFKFB3,JUNB,ZFP36,ZNF331,PER1,DUSP2,PALLD,MAP3K14,GDF15,SRF,GATA2,PLEKHO2,IER3,NAB2,ZYX,IER2,EPHA2,CEBPB,CDC42EP3,TRIB1,AEN,HOMER1,FLRT3,SERTAD3,DUSP4,MYC,DUSP5,USP36,AREG,CLCF1,KLF10,TNFRSF12A,FBXO41,ZNF365,LDLR,SPHK1,ARC,REL,VCL,SGK1,MAP3K8,PHLDA1,LR…	0.000603581
AMIT_DELAYED_EARLY_GENES	ATF3,RBMS1,BHLHE40,MAFF,JUNB,ZFP36,BTG2,CREM,NAB2,ZFP36L1,KLF10,FOSL1,ZFP36L2,KLF6,PIAS1,ID1,FOSL2,HES1	0.00788676
cluster_3
REACTOME_RESPIRATORY_ELECTRON_TRANSPORT	ETFDH,ETFA,NDUFS1,SDHB,SDHC,COX5A,SDHD,NDUFS2,NDUFB7,CYC1,NDUFA10,NDUFA9,NDUFS4,SDHA,NDUFB3,NDUFS3,NDUFS7,UQCRFS1,UQCRC1,UQCRC2,CYCS,COX5B,NDUFV1,NDUFA8,NDUFB6,NDUFC2,NDUFA6,UQCRQ,ETFB,NDUFC1,COX6A1,NDUFB5,COX7B,NDUFB2,NDUFA5,NDUFA7,NDUFAB1,COX8A,COX6B1,NDUFS6,NDUFA2,UQCR11,COX6C,NDUFA1,NDUFV2,UQCRH,COX4I1,NDUFB4,COX7C,NDUFB1,NDUFS5,NDUFA13,NDUFB8,NDUFS8,NDUFA3,COX7A2L,UQCRB,NDUFA4	0
REACTOME_RESPIRATORY_ELECTRON_TRANSPORT_ATP_SYNTHESIS_BY_CHEMIOSMOTIC_COUPLING_AND_HEAT_PRODUCTION_BY_UNCOUPLING_PROTEINS_	ETFDH,ETFA,NDUFS1,SDHB,SDHC,COX5A,SDHD,NDUFS2,NDUFB7,CYC1,NDUFA10,NDUFA9,NDUFS4,SDHA,NDUFB3,ATP5D,NDUFS3,ATP5B,NDUFS7,UQCRFS1,UQCRC1,UQCRC2,ATP5G1,CYCS,COX5B,NDUFV1,NDUFA8,NDUFB6,NDUFC2,NDUFA6,ATP5F1,UQCRQ,ETFB,NDUFC1,COX6A1,NDUFB5,COX7B,ATP5A1,ATP5C1,NDUFB2,ATP5J2,NDUFA5,NDUFA7,NDUFAB1,COX8A,COX6B1,NDUFS6,NDUFA2,UQCR11,COX6C,ATP5O,ATP5J,ATP5H,NDUFA1,NDUFV2,UQCRH,COX4I1,NDUFB4,COX7C,ATP5L,NDUFB1,…	0
REACTOME_TCA_CYCLE_AND_RESPIRATORY_ELECTRON_TRANSPORT	ETFDH,BSG,SLC16A1,SUCLA2,ETFA,SUCLG2,IDH1,NDUFS1,DLAT,IDH3A,PDK3,SDHB,SDHC,COX5A,PDHX,SDHD,NDUFS2,NDUFB7,MDH2,DLD,CYC1,NDUFA10,SUCLG1,NDUFA9,ACO2,NDUFS4,SDHA,NDUFB3,ATP5D,NDUFS3,ATP5B,PDHA1,NDUFS7,UQCRFS1,UQCRC1,FH,UQCRC2,ATP5G1,CYCS,NNT,COX5B,NDUFV1,PDK2,NDUFA8,NDUFB6,NDUFC2,DLST,NDUFA6,ATP5F1,UQCRQ,ETFB,IDH3B,IDH3G,NDUFC1,COX6A1,NDUFB5,COX7B,ATP5A1,ATP5C1,NDUFB2,ATP5J2,CS,NDUFA5,NDUFA7,SLC16A3,…	0
WONG_MITOCHONDRIA_GENE_MODULE	GPD2,HMGCS2,ACADSB,SLC9A2,NQO1,AGMAT,SLC16A5,AUH,WARS2,PCCB,GSR,PCK2,SUCLA2,MRPL13,SLC25A1,HCCS,AIFM1,GSTZ1,MIPEP,ACAT1,MCCC2,DECR1,ECI1,AK2,MRPS28,ALDH6A1,PDK3,SDHB,ATP13A3,COX5A,MAOA,PDHX,NDUFS2,SCO2,MCAT,MRPS30,TSPO,MRPS16,DLD,ECHS1,ATP5G3,CYC1,ATP6V1D,MRPL42,NDUFA10,MRPS33,SUCLG1,CPT1A,NDUFA9,NDUFS4,NDUFB3,ATP8A1,PPIF,NDUFS3,ATP5B,PDHA1,UQCRFS1,FH,TIMM13,NFS1,ATP5G1,COX5B,UNG,SCP2,ATP1B1,NDUF…	0
REACTOME_PYRUVATE_METABOLISM_AND_CITRIC_ACID_TCA_CYCLE	BSG,SLC16A1,SUCLA2,SUCLG2,IDH1,DLAT,IDH3A,PDK3,SDHB,SDHC,PDHX,SDHD,MDH2,DLD,SUCLG1,ACO2,SDHA,PDHA1,FH,NNT,PDK2,DLST,IDH3B,IDH3G,CS,SLC16A3,LDHA,PDK1,IDH2,PDPR,L2HGDH,PDHB,OGDH,PDK4,SLC16A8,LDHB,PDP1	3.16222e-05
KEGG_CITRATE_CYCLE_TCA_CYCLE	PCK1,PCK2,SUCLA2,SUCLG2,IDH1,DLAT,IDH3A,SDHB,SDHC,SDHD,ACO1,MDH2,DLD,SUCLG1,ACO2,SDHA,PDHA1,FH,PC,DLST,IDH3B,IDH3G,CS,IDH2,MDH1,PDHA2,PDHB,OGDH,ACLY,OGDHL	3.40547e-05
MOOTHA_VOXPHOS	NDUFS1,TMCO6,SDHB,SDHC,COX5A,SDHD,NDUFS2,NDUFB7,ATP5G3,CYC1,NDUFA10,NDUFA9,NDUFS4,SDHA,NDUFB3,ATP5D,NDUFS3,ATP5B,NDUFS7,UQCRFS1,UQCRC1,UQCRC2,ATP5G1,CYCS,COX5B,COX10,NDUFA8,NDUFB6,NDUFC2,COX15,NDUFA6,ATP5F1,UQCRQ,NDUFC1,CYB5A,COX6A1,NDUFB5,COX7B,ATP5C1,NDUFB2,ATP5J2,COX7A2,NDUFA5,NDUFA7,UQCR10,NDUFAB1,COX8A,COX6B1,NDUFS6,NDUFA2,UQCR11,COX6C,ATP5O,ATP5J,ATP5H,NDUFA1,SURF1,COX11,UQCRH,COX4I1,NDUFB4…	3.54169e-05
REACTOME_CITRIC_ACID_CYCLE_TCA_CYCLE	SUCLA2,SUCLG2,IDH3A,SDHB,SDHC,SDHD,MDH2,DLD,SUCLG1,ACO2,SDHA,FH,NNT,DLST,IDH3B,IDH3G,CS,IDH2,OGDH	7.81255e-05
KEGG_OXIDATIVE_PHOSPHORYLATION	NDUFS1,PPA2,SDHB,SDHC,COX5A,SDHD,NDUFS2,NDUFB7,ATP6V0A2,ATP5G3,CYC1,ATP6V1D,NDUFA10,ATP6V0D1,NDUFA9,NDUFS4,SDHA,NDUFB3,ATP5D,NDUFS3,ATP5B,NDUFS7,UQCRFS1,UQCRC1,UQCRC2,ATP5G1,COX5B,NDUFV1,COX10,NDUFA8,NDUFB6,NDUFC2,COX15,NDUFA6,ATP5F1,UQCRQ,NDUFC1,COX6A1,NDUFB5,ATP6V1C1,COX7B,ATP5A1,ATP6V1A,ATP5C1,NDUFB2,ATP5J2,COX7A2,NDUFA5,NDUFA7,ATP6V1C2,UQCR10,NDUFAB1,COX8A,COX6B1,NDUFS6,NDUFA2,UQCR11,COX6C,AT…	0.000340547
REACTOME_BRANCHED_CHAIN_AMINO_ACID_CATABOLISM	ACADSB,ACAD8,BCKDHB,AUH,HIBCH,ACAT1,MCCC2,ALDH6A1,IVD,DLD,MCCC1,BCAT2,HSD17B10,BCKDHA,BCAT1,DBT	0.000388722
MOOTHA_TCA	SUCLA2,IDH3A,SDHB,SDHC,SDHD,MDH2,SUCLG1,ACO2,SDHA,FH,IDH3B,IDH3G,CS,IDH2,OGDH,RPL18A	0.00198549
KEGG_PARKINSONS_DISEASE	CASP3,NDUFS1,APAF1,SDHB,SDHC,VDAC1,COX5A,SDHD,NDUFS2,NDUFB7,ATP5G3,CYC1,NDUFA10,SLC25A5,NDUFA9,NDUFS4,SDHA,NDUFB3,ATP5D,NDUFS3,ATP5B,NDUFS7,UQCRFS1,UQCRC1,UQCRC2,ATP5G1,CYCS,COX5B,NDUFV1,NDUFA8,NDUFB6,NDUFC2,NDUFA6,ATP5F1,UQCRQ,PPID,NDUFC1,COX6A1,NDUFB5,COX7B,ATP5A1,ATP5C1,NDUFB2,COX7A2,NDUFA5,NDUFA7,TH,UQCR10,NDUFAB1,COX8A,COX6B1,NDUFS6,NDUFA2,UQCR11,VDAC2,COX6C,ATP5O,ATP5J,UBE2G1,ATP5H,NDUFA1,N…	0.00871931
cluster_4
ELVIDGE_HYPOXIA_UP	CYR61,FOS,EGR1,AHNAK2,SRPX,AKAP12,ATF3,IGFBP5,ENO2,PTRF,CSGALNACT1,CXCR4,CAV1,LOXL1,SPOCK1,CYP1B1,ITPR1,DUSP1,VEGFC,CSRP2,SAMD4A,OBSL1,KLF7,BHLHE40,CADM1,BNIP3,S100A4,LIMCH1,DPYSL2,SFXN3,TMEFF1,JUN,MAFF,PFKFB3,OLFML2A,FYN,PAM,TMEM45A,SPRY1,WISP2,TNFAIP8,HCFC1R1,GDF15,DDIT4,PDGFRL,PDGFB,DTNA,NR3C1,HLA-DRB1,STC1,BBX,ANGPTL4,GJA1,SERPINE1,STC2,TGFBI,IGFBP3,RBPJ,NOL3,PIM1,SH3GL3,ALDOC,PTPRO,PRKCA,PXD…	0.000253998
ELVIDGE_HYPOXIA_BY_DMOG_UP	FOS,EGR1,AHNAK2,SRPX,AKAP12,ATF3,IGFBP5,ENO2,CSGALNACT1,CXCR4,CAV1,SPOCK1,ITPR1,VEGFC,CSRP2,SAMD4A,OBSL1,KLF7,BHLHE40,CADM1,BNIP3,S100A4,LIMCH1,SFXN3,TMEFF1,JUN,MAFF,PFKFB3,OLFML2A,FYN,PAM,TMEM45A,SPRY1,WISP2,TNFAIP8,GDF15,DDIT4,DTNA,NR3C1,HLA-DRB1,STC1,ANGPTL4,GJA1,SERPINE1,STC2,TGFBI,IGFBP3,PIM1,ALDOC,PRKCA,PHLDA1,INHA,DAAM1,LOXL2,ZNF292,YEATS2,RLF,ARTN,KLHL24,SPAG4,TXNIP,RRAGD,KLF6,ATXN1,DPYSL…	0.000899332
ELVIDGE_HIF1A_AND_HIF2A_TARGETS_DN	FOS,EGR1,AHNAK2,SRPX,AKAP12,IGFBP5,ENO2,PTRF,CXCR4,CAV1,LOXL1,SPOCK1,ITPR1,VEGFC,CSRP2,SAMD4A,OBSL1,BHLHE40,BNIP3,S100A4,LIMCH1,DPYSL2,SFXN3,PFKFB3,FYN,PAM,TMEM45A,WISP2,PDGFB,SH2B2,HLA-DRB1,STC1,ANGPTL4,GJA1,SERPINE1,IGFBP3,RBPJ,NOL3,SH3GL3,ALDOC,RASA4,LOXL2,ZNF292,YEATS2,UPK1A,EIF5A,SPAG4,RRAGD,ATXN1,DPYSL4,PLAUR,KRT15,DST,PPFIA4,WSB1,GYS1,ANKZF1,HEY1,KDM4B,CA9,SCNN1B,BNIP3L,QSOX1,ZNF395,P4HA1,…	0.00263891
ELVIDGE_HIF1A_TARGETS_DN	FOS,AHNAK2,SRPX,IGFBP5,ENO2,PTRF,CXCR4,CAV1,LOXL1,VEGFC,CSRP2,OBSL1,BNIP3,S100A4,SFXN3,MAFF,PFKFB3,OLFML2A,FYN,PAM,TMEM45A,WISP2,HCFC1R1,PDGFB,SH2B2,NR3C1,HLA-DRB1,STC1,ANGPTL4,GJA1,IGFBP3,RBPJ,NOL3,SH3GL3,ALDOC,RASA4,LOXL2,ZNF292,YEATS2,UPK1A,SPAG4,CYP1A1,RRAGD,ATXN1,DPYSL4,KRT15,ISG20,B3GNT4,PPFIA4,WSB1,GYS1,ANKZF1,KDM4B,CA9,SCNN1B,BNIP3L,QSOX1,ZNF395,P4HA1,CITED2,INSIG2,EFNA3,QRSL1,AK4,PDK1,GL…	0.00569749
cluster_5
KEGG_ASCORBATE_AND_ALDARATE_METABOLISM	UGT2B17,UGT1A8,UGT2A3,UGT1A3,UGT2B15,UGT1A6,UGT1A1,UGT1A9,UGDH,ALDH7A1,UGT2B28,ALDH3A2,ALDH2,UGT2B4,ALDH9A1,ALDH1B1,UGT2A1	0
KEGG_DRUG_METABOLISM_OTHER_ENZYMES	UGT2B17,UGT1A8,UGT2A3,UGT1A3,UGT2B15,UGT1A6,UGT1A1,UGT1A9,NAT2,NAT1,XDH,UPP1,CDA,UCK2,TPMT,UGT2B28,CES2,CYP3A5,CYP3A43,GUSB,UMPS,HPRT1,CYP3A4,CYP3A7,UGT2B4,TK1,ITPA,UCKL1,DPYS,IMPDH2,CYP2A7,UGT2A1,CYP2A6,TK2,TYMP,GMPS,CYP2A13,UPB1,IMPDH1,DPYD,CES1	0
KEGG_METABOLISM_OF_XENOBIOTICS_BY_CYTOCHROME_P450	UGT2B17,UGT1A8,UGT2A3,CYP2B6,UGT1A3,UGT2B15,UGT1A6,UGT1A1,ADH1C,UGT1A9,AKR1C3,CYP2C18,ADH6,GSTM4,GSTA2,CYP2C9,GSTZ1,ADH1A,UGT2B28,AKR1C2,MGST3,AKR1C1,MGST2,GSTK1,CYP3A5,CYP3A43,AKR1C4,CYP3A4,CYP3A7,UGT2B4,ALDH3A1,EPHX1,CYP2C8,ALDH3B2,GSTP1,GSTO1,GSTM1,ADH5,ADH7,CYP2F1,GSTM2,CYP2C19,GSTA3,ALDH3B1,CYP2E1,UGT2A1,GSTA4,CYP1A2,CYP1A1,GSTM3,GSTT1,GSTA1,GSTT2,ALDH1A3,GSTM5,CYP1B1,ADH1B	0
KEGG_PENTOSE_AND_GLUCURONATE_INTERCONVERSIONS	UGT2B17,UGT1A8,UGT2A3,UGT1A3,UGT2B15,UGT1A6,UGT1A1,UGT1A9,CRYL1,UGDH,DCXR,UGT2B28,UGP2,RPE,GUSB,UGT2B4,XYLB,UGT2A1,AKR1B1	0
KEGG_RETINOL_METABOLISM	UGT2B17,UGT1A8,UGT2A3,CYP2B6,UGT1A3,UGT2B15,UGT1A6,UGT1A1,ADH1C,UGT1A9,CYP2C18,ADH6,DHRS9,RETSAT,CYP2C9,PNPLA4,ADH1A,UGT2B28,DGAT1,CYP3A5,RDH5,CYP3A43,DHRS4,CYP3A4,CYP3A7,UGT2B4,DHRS3,ALDH1A1,CYP2C8,RDH11,ADH5,RPE65,RDH8,ADH7,CYP2A7,CYP4A11,CYP2C19,UGT2A1,CYP2A6,CYP1A2,CYP1A1,RDH16,CYP2A13,ALDH1A2,CYP26B1,LRAT,CYP26A1,ADH1B	0
KEGG_STARCH_AND_SUCROSE_METABOLISM	UGT2B17,GBA3,UGT1A8,UGT2A3,UGT1A3,UGT2B15,UGT1A6,UGT1A1,UGT1A9,SI,ENPP1,UGDH,G6PC,HK2,PGM1,UGT2B28,GBE1,UGP2,MGAM,AGL,GYS2,GUSB,PYGB,GPI,UGT2B4,TREH,GAA,GYS1,HK3,UXS1,UGT2A1,AMY1A,HK1,G6PC2,GCK,ENPP3,PYGL,PYGM	0
KEGG_DRUG_METABOLISM_CYTOCHROME_P450	UGT2B17,UGT1A8,UGT2A3,CYP2B6,UGT1A3,UGT2B15,UGT1A6,UGT1A1,ADH1C,FMO5,UGT1A9,CYP2C18,ADH6,GSTM4,GSTA2,CYP2C9,FMO4,GSTZ1,ADH1A,UGT2B28,MAOA,MGST3,MGST2,GSTK1,CYP3A5,CYP3A43,CYP2D6,CYP3A4,CYP3A7,UGT2B4,ALDH3A1,CYP2C8,ALDH3B2,GSTP1,GSTO1,GSTM1,ADH5,ADH7,CYP2A7,GSTM2,CYP2C19,GSTA3,ALDH3B1,CYP2E1,UGT2A1,CYP2A6,GSTA4,CYP1A2,FMO3,GSTM3,GSTT1,CYP2A13,GSTA1,GSTT2,AOX1,ALDH1A3,FMO1,FMO2,GSTM5,MAOB,ADH1B	3.27934e-05
REACTOME_PHASE_II_CONJUGATION	UGT2B17,UGT1A8,UGT1A3,UGT1A6,UGT1A1,UGT1A9,NAT2,SULT1B1,GSTM4,NAT1,GCLM,GSTA2,UGDH,PAPSS2,SLC35D1,SULT1A2,AHCY,TPMT,UGT2B28,SULT1A1,MGST3,UGP2,MGST2,GSS,GGCT,SULT1A3,CNDP2,GCLC,SULT1E1,UGT2B4,GGT1,SULT1C4,MAT2B,OPLAH,ACSM1,GSTP1,GSTO1,GSTM1,MAT1A,BPNT1,MAT2A,SULT2A1,GSTA3,GLYAT,COMT,UGT2A1,SULT2B1,ACSM2B,GSTA4,CYP1A2,SULT4A1,PAPSS1,GSTA1,MTR,GGT5,SULT1C2,GSTM5,NNMT	3.84966e-05
REACTOME_GLUCURONIDATION	UGT2B17,UGT1A8,UGT1A3,UGT1A6,UGT1A1,UGT1A9,UGDH,SLC35D1,UGT2B28,UGP2,UGT2B4,UGT2A1	5.53389e-05
KEGG_STEROID_HORMONE_BIOSYNTHESIS	UGT2B17,UGT1A8,UGT2A3,UGT1A3,UGT2B15,UGT1A6,HSD3B2,UGT1A1,UGT1A9,AKR1C3,HSD17B2,SRD5A1,HSD11B2,UGT2B28,AKR1C2,AKR1C1,HSD17B8,CYP3A5,CYP3A43,HSD17B12,HSD17B3,AKR1C4,CYP3A4,SULT1E1,CYP3A7,UGT2B4,SRD5A3,AKR1D1,CYP17A1,CYP19A1,HSD17B1,CYP11A1,HSD3B1,STS,COMT,UGT2A1,CYP7A1,HSD17B7,SULT2B1,CYP1A1,CYP7B1,SRD5A2,CYP11B2,CYP11B1,CYP21A2,HSD11B1,CYP1B1,HSD17B6	0.000376305
KEGG_PORPHYRIN_AND_CHLOROPHYLL_METABOLISM	UGT2B17,UGT1A8,UGT2A3,UGT1A3,UGT2B15,UGT1A6,UGT1A1,UGT1A9,ALAS1,HCCS,HMOX1,UGT2B28,FECH,COX10,COX15,CPOX,GUSB,FTH1,ALAD,BLVRB,UGT2B4,HMOX2,HMBS,EPRS,UROD,UGT2A1,UROS,PPOX,ALAS2,CP,BLVRA	0.000391233
YANG_MUC2_TARGETS_DUODENUM_6MO_DN	UGT2B17,CYP2B6,REG1A,FMO5,NQO1,GSTM4,EPHX2,POR,CAT,ME1,GSTK1,CYP3A43,NFE2L2,GSTM1,CYP4A11,GSTA4,GSTT1,FMO1,GSTM5	0.0011384
cluster_6
REACTOME_DEPOSITION_OF_NEW_CENPA_CONTAINING_NUCLEOSOMES_AT_THE_CENTROMERE	HIST1H2BC,HIST1H4H,HIST1H2AE,HIST1H2BH,CENPA,HIST1H2AC,OIP5,HIST1H2BD,HIST1H2BG,MIS18A,HIST1H2BE,HIST1H2BI,HIST1H2BF,CENPN,HIST1H2AJ,RSF1,HIST1H2BM,HIST1H4K,HIST1H4B,HIST1H2BK,HIST1H4J,HIST1H4D,HIST1H2AD,HIST2H2AA3,HIST1H4F,HJURP,H2AFX,HIST1H4C,ITGB3BP,HIST1H2BO,HIST1H4L,HIST2H4A,HIST1H4A,HIST2H2BE,MIS18BP1,RBBP4,HIST1H2BB,HIST1H2BJ,H2AFZ,SMARCA5,HIST1H4E,CENPQ,HIST1H4I,CENPO,RBBP7,HIST1H2AB,NPM1…	0.000393521
REACTOME_RNA_POL_I_PROMOTER_OPENING	HIST1H2BC,HIST1H4H,HIST1H3H,HIST1H3D,HIST1H2AE,HIST1H2BH,HIST1H2AC,HIST1H2BD,HIST1H2BG,HIST1H2BE,HIST1H2BI,HIST1H2BF,HIST1H3E,HIST1H2AJ,HIST1H2BM,HIST1H4K,MBD2,HIST1H4B,HIST1H3A,MAPK3,HIST1H3F,HIST1H2BK,HIST1H4J,HIST1H4D,HIST1H2AD,HIST2H2AA3,HIST1H4F,HIST1H3B,H3F3A,H2AFX,HIST1H4C,HIST1H2BO,HIST1H4L,HIST2H4A,HIST1H4A,HIST2H2BE,HIST1H3G,HIST1H2BB,HIST1H2BJ,H2AFZ,HIST1H4E,HIST1H4I,HIST1H2AB,HIST1H3I…	0.000425003
REACTOME_MEIOTIC_RECOMBINATION	HIST1H2BC,HIST1H4H,HIST1H3H,HIST1H3D,HIST1H2AE,HIST1H2BH,HIST1H2AC,RAD50,HIST1H2BD,HIST1H2BG,RBBP8,HIST1H2BE,HIST1H2BI,HIST1H2BF,RAD51,HIST1H3E,HIST1H2AJ,HIST1H2BM,HIST1H4K,HIST1H4B,MLH3,HIST1H3A,HIST1H3F,BRCA1,HIST1H2BK,HIST1H4J,BRCA2,HIST1H4D,HIST1H2AD,RPA3,HIST2H2AA3,HIST1H4F,MRE11A,HIST1H3B,MSH5,H3F3A,H2AFX,HIST1H4C,HIST1H2BO,HIST1H4L,HIST2H4A,HIST1H4A,HIST2H2BE,HIST1H3G,HIST1H2BB,HIST1H2BJ,H…	0.00421942
REACTOME_PACKAGING_OF_TELOMERE_ENDS	HIST1H2BC,HIST1H4H,HIST1H2AE,HIST1H2BH,HIST1H2AC,HIST1H2BD,HIST1H2BG,HIST1H2BE,HIST1H2BI,HIST1H2BF,HIST1H2AJ,HIST1H2BM,HIST1H4K,HIST1H4B,HIST1H2BK,HIST1H4J,HIST1H4D,HIST1H2AD,HIST2H2AA3,HIST1H4F,H2AFX,HIST1H4C,HIST1H2BO,HIST1H4L,TERF2,HIST2H4A,HIST1H4A,HIST2H2BE,HIST1H2BB,TERF1,HIST1H2BJ,H2AFZ,HIST1H4E,HIST1H4I,HIST1H2AB,TINF2,POT1,HIST3H3,HIST1H2BN,HIST1H2BL,ACD,TERF2IP	0.00646454
cluster_7
REACTOME_PHOSPHORYLATION_OF_CD3_AND_TCR_ZETA_CHAINS	PTPRC,LCK,HLA-DQA1,HLA-DPA1,HLA-DRB5,CD4,HLA-DRB1,CD3D,CD3E,HLA-DPB1,CD247,CSK,CD3G	0.000558456
REACTOME_PD1_SIGNALING	LCK,HLA-DQA1,HLA-DPA1,HLA-DRB5,CD4,HLA-DRB1,CD3D,CD3E,HLA-DPB1,CD247,PTPN6,PDCD1,CSK,PDCD1LG2,CD3G	0.000606608
REACTOME_INTEGRIN_CELL_SURFACE_INTERACTIONS	TNC,FN1,SPP1,ITGA5,LAMB2,JAM3,ITGA1,JAM2,FBN1,LAMC1,VCAM1,COL4A1,ITGAM,COL1A1,COL1A2,PECAM1,ITGB2,ICAM2,LAMA2,VWF,COL4A2,RASGRP1,TLN1,LAMA5,ITGAL,RAPGEF3,ICAM1,RASGRP2,ITGA9,ICAM4,LAMA1,FGB,ITGAX,ITGB7,APBB1IP,ITGA2B,IBSP,COL2A1,RAPGEF4,AKT1,COL4A4,FGA,ITGA8,ITGA10,ITGB8,ITGB1,ICAM3,CSK,PTPN1,ITGB3,LAMB1,RAP1A,PTK2,COL4A5,SHC1,PDPK1,ITGAE,VTN,GRB2,RAP1B,ITGA3,FGG,ITGAV,COL4A3,ITGB5,SRC,SYK,THBS1,…	0.000740088
BIOCARTA_CCR5_PATHWAY	FOS,CCL2,CXCR4,CXCL12,JUN,PRKCB,CCL4,PLCG1,PRKCA,CCR5,PTK2B,MAPK8,CALM1,CALM3,CALM2,GNAQ,MAPK14	0.000798498
KEGG_CELL_ADHESION_MOLECULES_CAMS	NFASC,NRXN3,NCAM1,SDC2,CDH5,SELL,CADM1,NLGN4X,JAM3,JAM2,VCAM1,ITGAM,NRXN1,SDC3,HLA-DOB,PECAM1,ITGB2,PTPRC,PTPRM,ICAM2,NRXN2,ALCAM,HLA-DQB1,NLGN1,HLA-DQA1,ITGA4,HLA-DRA,HLA-DPA1,CLDN5,ITGAL,HLA-DMA,CD2,ICOS,ICAM1,HLA-DRB5,CD86,SELP,CD4,CD34,CD22,HLA-DRB1,CADM3,CDH2,HLA-DRB4,HLA-DMB,HLA-DPB1,CD40,CNTNAP1,CNTN2,SELE,ITGA9,MPZ,CD28,SPN,CLDN10,CNTN1,MADCAM1,L1CAM,CD6,CD8A,ITGB7,CDH3,CD40LG,SELPLG,CDH1…	0.00132902
REACTOME_TRANSLOCATION_OF_ZAP_70_TO_IMMUNOLOGICAL_SYNAPSE	LCK,HLA-DQA1,HLA-DPA1,HLA-DRB5,CD4,HLA-DRB1,CD3D,CD3E,HLA-DPB1,CD247,ZAP70,CD3G	0.00162967
BIOCARTA_THELPER_PATHWAY	THY1,ITGB2,PTPRC,ITGAL,CD2,ICAM1,CD4,CD3D,CD3E,CD247,CD28,CD3G	0.00184637
BIOCARTA_TCR_PATHWAY	FOS,JUN,FYN,LCK,NFATC1,PRKCB,NFATC4,CD3D,PTPN7,CD3E,PPP3CC,PIK3CG,VAV1,CD247,ZAP70,LAT,PLCG1,PRKCA,NFKBIA,PPP3CB,PIK3CA,RELA,NFATC3,PIK3R1,MAP3K1,ELK1,HRAS,MAPK8,SHC1,CALM1,RAF1,MAP2K1,GRB2,CALM3,CD3G,CALM2,PPP3CA,RASA1,NFKB1,RAC1,MAPK3,MAP2K4,SOS1	0.00205345
BIOCARTA_LYM_PATHWAY	SELL,VCAM1,PECAM1,ITGB2,ITGA4,ITGAL,ICAM1,CD34,ITGB1,IL1A	0.0022021
BIOCARTA_TCRA_PATHWAY	FYN,PTPRC,LCK,HLA-DRA,CD4,HLA-DRB1,CD3D,CD3E,CD247,ZAP70,CD3G	0.0028539
BIOCARTA_MONOCYTE_PATHWAY	SELL,ITGAM,PECAM1,ITGB2,ITGA4,ITGAL,ICAM1,SELP,CD44,SELE,ITGB1	0.00316258
BIOCARTA_LAIR_PATHWAY	C7,C3,VCAM1,ITGB2,ITGA4,ITGAL,ICAM1,SELP,IL6,C5,C6,SELPLG,ITGB1,IL1A,KNG1,TNF	0.00354648
PID_CXCR4_PATHWAY	RGS1,RHOB,ITGA7,CXCR4,CXCL12,ITGA5,PLCB1,MMP9,ITGA1,DNM1,FYN,PTPRC,STAT5B,LCK,INPP5D,BLK,PIK3CD,ITGA4,HLA-DRA,GNAI2,GNAZ,CD4,HLA-DRB1,CD3D,FGR,CD3E,GNAO1,PIK3CG,VAV1,CD247,ITGA9,PTPN6,ARRB2,STAT5A,PIK3R3,LYN,PIK3CA,PLCB2,LIMK1,FOXO1,PTPN11,GRK6,STAT2,AKT1,PIK3R1,HCK,ARR3,SSH1,ITGA8,ITGA10,MAPKAP1,PIK3R5,MTOR,ITGB1,PTK2B,CSK,GNB1,STAT3,PIK3R2,PTK2,PDPK1,PLCB3,JAK2,STAT1,RAP1B,CD3G,ITGA3,HGS,RHOA,V…	0.00691153
BIOCARTA_BCR_PATHWAY	FOS,CD79B,JUN,CD79A,BTK,NFATC1,PRKCB,NFATC4,PPP3CC,VAV1,PLCG1,PRKCA,LYN,PPP3CB,NFATC3,MAP3K1,ELK1,HRAS,MAPK8,SHC1,CALM1,RAF1,MAP2K1,GRB2,CALM3,CALM2,PPP3CA,SYK,RAC1,MAPK3,MAPK14,SOS1,BLNK	0.00735291
REACTOME_GENERATION_OF_SECOND_MESSENGER_MOLECULES	EVL,ENAH,LCK,ITK,HLA-DQA1,HLA-DPA1,HLA-DRB5,CD4,HLA-DRB1,LCP2,CD3D,CD3E,HLA-DPB1,CD247,ZAP70,LAT,PLCG1,FYB,GRAP2,WAS,PAK2,VASP,CD3G,NCK1,PAK1	0.00984579
cluster_8
EGUCHI_CELL_CYCLE_RB1_TARGETS	ECT2,NEK2,KIF11,CCNA2,CDC25C,KIF20A,NDC80,SMC2,CENPE,CCNE2,MCM4,CDCA8,MCM2,KIF18A,SMC4,NCAPG,BUB1,MCM7,HMGB2,FEN1,MCM6,MCM5,MCM3	0.000433677
PELLICCIOTTA_HDAC_IN_ANTIGEN_PRESENTATION_DN	HMGCS1,KDELR1,ERAP1,PSMC6,TAPBPL,PSMB8,PSMD7,PSMB10,DERL1,TAP2,PSMD11,PSMA3,PDIA3,ERAP2,PSMD8,PDIA6,NGLY1,PSMA6,HLA-A,PSMF1,PSMD5,TAP1,PSMA1,PSMA4,HLA-B,PSME3,CANX,PDIA5,HLA-C,PSMC3,PSMA2,PSMA7,SERP1,PSMB5,PSME4,PSMD14,PSMB6,PSME2,GGA3,PSME1,TAPBP,PSMB9,PSMB2,PSMC2,PSMC5,PSMC1,ATF4	0.00312358
REACTOME_DNA_REPLICATION	MAD2L1,RFC5,CENPA,GMNN,CCNA2,GINS1,ORC2,KIF20A,ZWINT,CDC20,ZWILCH,PPP2R1B,PSMC6,SPC25,CDC6,NDC80,BUB1B,CDC7,FBXO5,PSMB8,KIF23,CDKN1A,CENPN,ORC5,PRIM2,ORC4,KIF2C,POLD4,NUP37,PSMD3,PSMA5,ZW10,SKA1,GINS2,PSMD7,MCM4,PSMD13,PSMB10,CDCA8,SEH1L,CDT1,PSMD10,ORC1,MCM2,KIF18A,PPP2R5A,PSMD11,GORASP1,PSMA3,RFC2,PSMC4,PPP2CB,PSMD8,NUP85,BIRC5,RPA3,PSMA6,PMF1,DSN1,KIF2A,PPP2R5E,POLE2,PSMF1,AURKB,PSMD5,PPP1CC,P…	0.0038912
REACTOME_CDT1_ASSOCIATION_WITH_THE_CDC6_ORC_ORIGIN_COMPLEX	GMNN,ORC2,PSMC6,CDC6,PSMB8,ORC5,ORC4,PSMD3,PSMA5,PSMD7,PSMD13,PSMB10,CDT1,PSMD10,ORC1,PSMD11,PSMA3,PSMC4,PSMD8,PSMA6,PSMF1,PSMD5,PSMB3,PSMA1,PSMA4,PSMD9,PSMC3,PSMA2,PSMA7,PSMD1,PSMB7,PSMD2,PSMB5,ORC6,PSME4,PSMD14,PSMB6,PSME2,PSMD12,PSMB1,PSMD6,PSME1,PSMB4,PSMB9,PSMB2,PSMC2,PSMC5,PSMD4,PSMC1,ORC3,RPS27A,UBA52	0.00394308
REACTOME_ORC1_REMOVAL_FROM_CHROMATIN	CCNA2,ORC2,PSMC6,CDC6,PSMB8,CDKN1A,ORC5,ORC4,PSMD3,PSMA5,PSMD7,MCM4,PSMD13,PSMB10,CDT1,PSMD10,ORC1,MCM2,PSMD11,PSMA3,PSMC4,PSMD8,PSMA6,PSMF1,PSMD5,PSMB3,PSMA1,PSMA4,PSMD9,CCNA1,PSMC3,PSMA2,PSMA7,PSMD1,PSMB7,PSMD2,PSMB5,ORC6,PSME4,PSMD14,PSMB6,MCM7,PSME2,CDKN1B,PSMD12,PSMB1,PSMD6,PSME1,RB1,PSMB4,PSMB9,PSMB2,PSMC2,PSMC5,PSMD4,PSMC1,ORC3,CDK2,MCM6,RPS27A,MCM5,UBA52,MCM3	0.00652999
REACTOME_REGULATION_OF_MITOTIC_CELL_CYCLE	MAD2L1,CCNA2,AURKA,CCNB1,CDC20,PSMC6,BUB1B,SKP2,FBXO5,PSMB8,PSMD3,PSMA5,CDC23,PSMD7,PSMD13,PSMB10,PSMD10,CDK1,PSMD11,PSMA3,UBE2D1,PSMC4,PSMD8,PSMA6,UBE2C,PSMF1,AURKB,PTTG1,PSMD5,PSMB3,UBE2E1,PSMA1,PSMA4,PSMD9,CCNA1,PSMC3,PSMA2,PSMA7,PSMD1,PSMB7,PSMD2,PSMB5,PSME4,PSMD14,SKP1,BUB3,PSMB6,PSME2,PSMD12,PSMB1,PSMD6,PSME1,PLK1,CDC27,ANAPC5,PSMB4,PSMB9,ANAPC1,PSMB2,CDC16,PSMC2,PSMC5,PSMD4,PSMC1,CDK2,RPS2…	0.00669088
REACTOME_APC_C_CDC20_MEDIATED_DEGRADATION_OF_MITOTIC_PROTEINS	MAD2L1,CCNB1,CDC20,PSMC6,BUB1B,PSMB8,PSMD3,PSMA5,CDC23,PSMD7,PSMD13,PSMB10,PSMD10,CDK1,PSMD11,PSMA3,UBE2D1,PSMC4,PSMD8,PSMA6,UBE2C,PSMF1,PTTG1,PSMD5,PSMB3,UBE2E1,PSMA1,PSMA4,PSMD9,PSMC3,PSMA2,PSMA7,PSMD1,PSMB7,PSMD2,PSMB5,PSME4,PSMD14,BUB3,PSMB6,PSME2,PSMD12,PSMB1,PSMD6,PSME1,CDC27,ANAPC5,PSMB4,PSMB9,ANAPC1,PSMB2,CDC16,PSMC2,PSMC5,PSMD4,PSMC1,RPS27A,UBA52,ANAPC10,ANAPC2	0.00843301
REACTOME_MITOTIC_M_M_G1_PHASES	MAD2L1,CENPA,GMNN,ORC2,KIF20A,ZWINT,CDC20,ZWILCH,PPP2R1B,PSMC6,SPC25,CDC6,NDC80,BUB1B,CDC7,FBXO5,PSMB8,KIF23,CENPN,ORC5,PRIM2,ORC4,KIF2C,NUP37,PSMD3,PSMA5,ZW10,SKA1,PSMD7,MCM4,PSMD13,PSMB10,CDCA8,SEH1L,CDT1,PSMD10,ORC1,MCM2,KIF18A,PPP2R5A,PSMD11,GORASP1,PSMA3,PSMC4,PPP2CB,PSMD8,NUP85,BIRC5,RPA3,PSMA6,PMF1,DSN1,KIF2A,PPP2R5E,POLE2,PSMF1,AURKB,PSMD5,PPP1CC,PSMB3,NUP107,PSMA1,PAFAH1B1,PSMA4,PSMD9,SE…	0.0085903
cluster_9
KEGG_VALINE_LEUCINE_AND_ISOLEUCINE_DEGRADATION	EHHADH,HMGCS2,ACADSB,PCCA,ACAD8,BCKDHB,AUH,HIBCH,ABAT,PCCB,HADH,ACAA2,ACADS,HMGCS1,ALDH7A1,ACADM,ACAT1,MCCC2,HMGCL,ALDH6A1,ACAA1,MUT,HADHA,IVD,DLD,ECHS1,ALDH3A2,HADHB,ALDH2,MCCC1,ACAT2,BCAT2,ALDH9A1,HSD17B10,BCKDHA,ALDH1B1,BCAT1,DBT,OXCT2,OXCT1,AOX1	0
KEGG_FATTY_ACID_METABOLISM	EHHADH,ADH1C,ACADSB,ACOX1,ADH6,CPT2,HADH,ACAA2,ACADS,ALDH7A1,ACADM,ACAT1,ECI2,ADH1A,ECI1,ACSL5,ACAA1,HADHA,ECHS1,CPT1A,ALDH3A2,HADHB,ACOX3,ALDH2,ACAT2,GCDH,ACSL3,ALDH9A1,ACADVL,ACSL1,CPT1B,ADH5,ALDH1B1,ADH7,CYP4A11,ACADL,ACSL6,ACSL4,ADH1B	2.8562e-05
MOOTHA_FFA_OXYDATION	ACADSB,AMACR,CPT2,HADH,ACAA2,ACADS,ACADM,ACAT1,DECR1,ECI1,HADHA,ECHS1,CPT1A,HADHB,ACADVL,CRAT,ACSL1,HSD17B10,NBN,ACADL,LMF2,NCAPH2	4.02465e-05
REACTOME_MITOCHONDRIAL_FATTY_ACID_BETA_OXIDATION	PCCA,PCCB,HADH,ACADS,ACADM,DECR1,ECI1,MUT,HADHA,ECHS1,HADHB,ACADVL,ACADL	0.000433292
REACTOME_FATTY_ACID_TRIACYLGLYCEROL_AND_KETONE_BODY_METABOLISM	GPD2,UGT1A9,HMGCS2,PPARG,ACOX1,HMGCR,CPT2,BDH1,PCCA,PPARGC1A,AGT,PRKAB2,PCCB,ARNTL,HADH,ELOVL6,ACADS,SLC25A1,ALAS1,AGPAT5,PEX11A,HMGCS1,NPAS2,ACADM,ACAT1,DECR1,TBL1XR1,ECI1,GK,HMGCL,ACSL5,LPCAT4,SLC25A20,DGAT1,PLIN2,MUT,HADHA,FABP1,CDK8,AGPAT2,MED14,ECHS1,GPD1L,ELOVL1,CPT1A,TNFRSF21,MED20,PPARA,ME1,YAP1,HADHB,FDFT1,NCOA2,TXNRD1,LPIN2,ESRRA,MED23,HSD17B12,NCOA6,CCNC,MED21,FHL2,TECR,AGPAT3,PRKAG2,S…	0.00597169
SANDERSON_PPARA_TARGETS	EHHADH,ETFDH,HMGCS2,CPT2,ACADM,DECR1,ACOT8,ECI1,ALDH3A2,HSD17B4,DECR2,CPT1B,FGF21,CD36,G0S2	0.0079254
cluster_10
FARMER_BREAST_CANCER_CLUSTER_2	ESRP1,ASPM,MAD2L1,KIF15,PRC1,CENPA,KIF4A,NEK2,KIF11,CCNA2,CEP55,MELK,KIF20A,CCNB2,TPX2,NDC80,BUB1B,CENPE,NUSAP1,MRPL15,MCM4,MTFR1,NCAPG,PTTG1,RB1CC1,PRKDC,BUB1,RAD54B,ARMC1,ATAD2,RRS1,SLC25A32	0
ROSTY_CERVICAL_CANCER_PROLIFERATION_CLUSTER	NETO2,PBK,APOBEC3B,GGH,ASPM,PLEK2,ECT2,E2F8,MAD2L1,KIF15,MAPK13,HMMR,CA2,PRC1,CENPA,KIF4A,TTK,NEK2,DSG2,GMNN,KIF11,CCNA2,CEP55,AURKA,MELK,CCNB1,DLGAP5,OIP5,GINS1,TOP2A,DTL,SLC25A15,KIF20A,ZWINT,CHEK1,STIL,DPP3,CDC20,RAD51AP1,CCNB2,EBP,HN1,MKI67,FOXM1,DHFR,TPX2,CKS2,CDC6,EZH2,NDC80,BUB1B,CENPF,HELLS,KIF18B,SMC2,FBXO5,COMMD8,CENPE,KIF23,LMNB1,NUSAP1,TMPO,KIF2C,RACGAP1,CCNE2,ESPL1,ASF1B,KIAA0101,MCM…	0
SOTIRIOU_BREAST_CANCER_GRADE_1_VS_3_UP	APOBEC3B,PDSS1,ASPM,ECT2,E2F8,MAD2L1,KIF15,HMMR,PRC1,CENPA,KIF4A,TTK,NEK2,KIF11,CCNA2,CEP55,AURKA,MELK,HMGB3,CCNB1,DLGAP5,HCCS,OIP5,GINS1,TOP2A,TXN,KIF20A,ZWINT,CHEK1,STIL,QPRT,CDC20,CCNB2,HN1,MKI67,ITCH,MIS18A,FOXM1,TPX2,ORMDL2,CKS2,EZH2,NDC80,BUB1B,CENPF,KIF18B,FBXO5,CDKN3,CENPE,MRPL12,LMNB1,RAD51,NUSAP1,TXNRD1,CENPN,TMPO,MRPL15,KIF2C,RACGAP1,CCNE2,RNASEH2A,ESPL1,MCM4,COX7B,CDCA8,HIST1H4B,MCM2,…	0
CHIANG_LIVER_CANCER_SUBCLASS_PROLIFERATION_UP	PBK,ASPM,ECT2,E2F8,MAD2L1,MAPK13,PRC1,KIF4A,LRRC1,MARCH3,TTF2,TTK,MEP1A,NEK2,KIF11,CCNA2,CEP55,AURKA,HK2,CCNB1,DLGAP5,OIP5,GALNT7,TOP2A,DTL,KIF20A,ZWINT,CDC20,RAD51AP1,CCNB2,HN1,MKI67,FOXM1,TPX2,SOX9,GPD1L,MTMR2,TMED3,CD24,PLBD1,DDR1,TNFRSF21,CDC6,EZH2,BACE2,NDC80,B4GALT5,BUB1B,ELF4,MECOM,CENPF,HELLS,KIF18B,CDC7,ATP1A1,DEPDC1,FBXO5,CDKN3,ASRGL1,CENPE,PRKCD,KIF23,LMNB1,SOX4,NUSAP1,MARCKS,KIF2C,SYN…	3.68926e-05
CROONQUIST_NRAS_SIGNALING_DN	GNAI1,CENPA,KIF11,CCNA2,CDC25C,AURKA,CCNB1,PLOD2,OIP5,GINS1,GALE,TOP2A,ZWINT,CHEK1,STIL,CDC20,CCNB2,MKI67,FOXM1,TPX2,SPC25,CDC6,NDC80,BUB1B,CKS1B,SMC2,CDKN3,PLK4,LMNB1,KIF2C,KIAA0101,KIF22,MCM4,EIF5,MCM2,CDK1,SMC4,CHEK2,TK1,NCAPH,SNRPA1,UBE2C,HMGA1,SPAG5,AURKB,PTTG1,BRD8,RFC3,PCNA,H2AFX,TRAIP,POLD3,MCM7,HMGB2,PLK1,WEE1,EXO1,DUT,POLD1,CSE1L,CHAF1A,STMN1,NASP,TRIP13,MCM3,APOBEC3C,SBNO2,MYBL2,RFC4,P…	7.58934e-05
GRAHAM_NORMAL_QUIESCENT_VS_NORMAL_DIVIDING_DN	APOBEC3B,GGH,XK,AMMECR1,MAD2L1,KIF15,PRC1,GMNN,KIF11,MINPP1,CCNA2,CEP55,MELK,DLGAP5,OIP5,GINS1,TOP2A,DTL,ZWINT,CHEK1,CDC20,RAD51AP1,CCNB2,DHFR,ATP5G3,CDC6,NDC80,BUB1B,PPIF,FABP5,KIF18B,CKS1B,SMC2,CDKN3,NUSAP1,KIF2C,RACGAP1,CCNE2,RNASEH2A,KIAA0101,GINS2,MCM4,SAC3D1,MCM2,CDK1,TYMS,TK1,NUP85,NCAPG,BIRC5,POLE2,RFC3,PCNA,MSH2,CENPM,RRM1,BUB1,RRM2,HAT1,VDAC3,SNRNP25,VRK1,FEN1,GZMB,MCM10,CDC45,MCM6,DSCC…	8.0493e-05
ZHAN_MULTIPLE_MYELOMA_PR_UP	ASPM,E2F8,PRC1,TTK,NEK2,AURKA,CCNB1,DLGAP5,TOP2A,ZWILCH,CCNB2,FOXM1,TPX2,SPC25,EZH2,BUB1B,NUSAP1,RACGAP1,SLC19A1,KIAA0101,SKA1,CDK1,TYMS,KIF14,BIRC5,UBE2C,KPNA2,MAGEA1,FANCI,RRM2,MAGEA6,MCM10,DSCC1,MAGEA3,TRIP13,PRR11,RFC4,TSR1	0.000382342
EGUCHI_CELL_CYCLE_RB1_TARGETS	ECT2,NEK2,KIF11,CCNA2,CDC25C,KIF20A,NDC80,SMC2,CENPE,CCNE2,MCM4,CDCA8,MCM2,KIF18A,SMC4,NCAPG,BUB1,MCM7,HMGB2,FEN1,MCM6,MCM5,MCM3	0.000433677
GREENBAUM_E2A_TARGETS_UP	ECT2,MAD2L1,CA2,KIF4A,TTK,KIF11,CCNA2,AURKA,CCNB1,TOP2A,SLC12A2,CCNB2,MKI67,FGFR2,PLK4,NUSAP1,SCIN,KIF2C,RACGAP1,PGK1,TYMS,KLHDC2,H2AFX,BUB1,EPRS,EIF4EBP1,HS3ST1,CDKN2C,PTGS1,SLC7A5	0.000493794
ODONNELL_TARGETS_OF_MYC_AND_TFRC_DN	CCNA2,AURKA,CCNB1,TOP2A,SCD,CDC20,FOXM1,SPC25,CDC6,BUB1B,TFRC,CENPF,HELLS,CKS1B,DEPDC1,PLK4,CDK1,ARHGAP11A,WHSC1,BIRC5,BRCA2,G3BP1,MYNN,POLE2,AURKB,TOX4,RAD1,CD151,DBF4,DNA2,ERCC6L,ACACA,RANBP1,CHAF1A,FUS,MYBL2	0.000547352
WHITFIELD_CELL_CYCLE_LITERATURE	CENPA,CCNA2,CDC25C,AURKA,CCNB1,TOP2A,KIF20A,CDC20,CCNB2,DHFR,CKS2,CDC6,BUB1B,PSRC1,CENPF,CDKN3,CDKN1A,RACGAP1,CCNE2,CCNG2,MCM2,CDK1,BRCA1,TYMS,BIRC5,BRCA2,PCNA,MSH2,RRM1,BUB1,NPAT,RRM2,SLBP,PLK1,CDC45,MCM6,E2F5,NASP,CCNE1,CCNF,E2F1,CDKN2D,CDC25A,CDKN2C	0.000585012
GRAHAM_CML_DIVIDING_VS_NORMAL_QUIESCENT_UP	PBK,APOBEC3B,GGH,PDSS1,ASPM,XK,ECT2,AMMECR1,HPGDS,E2F8,MAD2L1,KIF15,SLC25A13,HMMR,PRC1,CEP76,CENPA,KIF4A,HIST1H1C,TTK,NEK2,GMNN,ABCD3,TST,ELOVL6,KIF11,MINPP1,CCNA2,SUCLA2,CEP55,AURKA,MELK,SFXN1,CCNB1,DLGAP5,OIP5,GINS1,TOP2A,STK39,KIF20A,ZWINT,CHEK1,MRPS28,CDC20,RAD51AP1,CCNB2,LRRC59,SORD,DHFR,TPX2,ATP5G3,ABCC4,SPC25,CDC6,EZH2,NDC80,BUB1B,PPIF,FABP5,CENPF,KIF18B,CLC,CKS1B,CDC7,SMC2,FBXO5,CDKN3,HSP…	0.000636883
FINETTI_BREAST_CANCER_KINOME_RED	PBK,TTK,NEK2,AURKA,MELK,CHEK1,SRPK1,BUB1B,CDC7,PLK4,CDK1,AURKB,BUB1,VRK1,PLK1	0.000720344
REICHERT_MITOSIS_LIN9_TARGETS	ASPM,HMMR,CENPA,CEP55,AURKA,MYO6,CCNB1,TOP2A,KIF20A,MKI67,CENPF,FBXO5,CENPE,KIF23,NUSAP1,KIF2C,NCAPD2,VCPIP1,HMGB2,CDK11B,PLK1,ANAPC1,CCNF,CALD1	0.00084258
LEE_EARLY_T_LYMPHOCYTE_UP	PBK,GGH,ASPM,E2F8,CEP70,KIF15,HMMR,PRC1,MYB,CENPA,TTK,NEK2,KIF11,CEP55,AURKA,MELK,HMGB3,CCNB1,DLGAP5,OIP5,GINS1,GALNT7,TOP2A,DTL,KIF20A,RAD51AP1,CCNB2,TFDP2,MKI67,CKS2,TNFRSF21,NDC80,BUB1B,KIF18B,CDKN3,NUSAP1,KIF2C,LETM1,RCAN1,KIAA0101,MCM4,NEIL3,MCM2,CDK1,TYMS,WHSC1,KIF14,NCAPG,BIRC5,UBE2C,PTTG1,RAPGEF5,SYK,BUB1,E2F2,FANCI,RRM2,CDCA3,FAIM,ATAD2,TUBB4B,MCM10,DIAPH3,DNTT,GFI1,DSCC1,MPP1,RAG1,SLC1A…	0.00143881
AMUNDSON_GAMMA_RADIATION_RESPONSE	MAD2L1,PRC1,CENPA,TTK,NEK2,CCNA2,CDC25C,AURKA,CCNB1,CCNB2,CKS2,AIMP2,BUB1B,CENPF,CENPE,KIF23,KIF2C,ESPL1,CDK1,PPP2R5A,UBE2C,AURKB,PTTG1,TSN,H2AFX,DNMT3B,BUB1,PRRG2,LBR,PLK1,GTPBP1,WEE1,RRP1,MSX1,CCNF,KIFC1,TACC3,CDC25B,CDKN2C	0.00234377
ODONNELL_TFRC_TARGETS_DN	ASPM,ECT2,HMMR,PRC1,CENPA,KIF4A,TTK,KIF11,CCNA2,CEP55,AURKA,CCNB1,DLGAP5,TOP2A,KIF20A,SCD,CDC20,MKI67,FOXM1,TAF5,SPC25,CDC6,NDC80,BUB1B,TFRC,CENPF,HELLS,CKS1B,DEPDC1,FBXO5,CDKN3,PLK4,CENPE,ZBTB6,VSNL1,CDK1,SNX5,HIST1H3F,SLC12A1,ARHGAP11A,WHSC1,SAMM50,KIF14,BIRC5,BRCA2,NCAPH,G3BP1,NUP50,SURF1,MYNN,POLE2,AURKB,BPTF,GNAQ,TOX4,ITGB5,BUB1,USP9X,KRT35,RAD1,CD151,RRM2,RAD54B,DCP2,DBF4,PLK1,DNA2,ERCC6L,A…	0.00467247
MORI_IMMATURE_B_LYMPHOCYTE_DN	E2F8,SLC16A1,HMMR,PRC1,CENPA,TTK,NEK2,PCK2,CCNA2,MELK,HMGB3,ENPEP,CCNB1,DLGAP5,TOP2A,DTL,TXN,UCK2,CHEK1,CDC20,CCNB2,MKI67,EZH2,CKS1B,SMC2,PREP,CDKN3,LMNB1,CDKN1A,RAD51,NUSAP1,TMPO,MCM2,CDK1,SMC4,ACTN4,NCAPH,PRDX4,UBE2C,KPNA2,PCNA,HNRNPAB,RRM1,H2AFX,CBX1,CALM2,RRM2,LIG1,MCM7,CDCA3,XRCC6,H2AFV,CKAP5,SLBP,HMGB2,RBBP4,SMARCA4,TUBB4B,SMARCA5,U2AF1,HMGN2,MCM10,PRIM1,HMGB1,CDC45,RAD54L,MCM6,RAN,DUT,RAG1…	0.00527135
ISHIDA_E2F_TARGETS	E2F8,PRC1,CCNA2,HMGB3,CCNB1,TOP2A,CDC20,CCNB2,MKI67,EZH2,NDC80,SMC2,RAD51,NUSAP1,DCTPP1,ASF1B,CDT1,CDK1,TYMS,TK1,NCAPH,AURKB,PTTG1,KPNA2,RFC3,PCNA,RRM1,BUB1,LBR,RRM2,LIG1,MCM7,DBF4,SLBP,RB1,HMGB2,DNA2,FEN1,RPA1,PRIM1,CDK2,DUT,STMN1,CCNE1,TRIP13,MCM3,CDKN2C	0.00557715
CROONQUIST_IL6_DEPRIVATION_DN	GGH,ABHD5,MAD2L1,HMMR,CENPA,TTK,KIF11,CCNA2,AURKA,CCNB1,OIP5,GINS1,GALE,TOP2A,ZWINT,CHEK1,STIL,CDC20,CCNB2,MKI67,FOXM1,DHFR,TPX2,CKS2,SPC25,CDC6,BUB1B,CKS1B,SKP2,SMC2,CDKN3,PLK4,CENPE,LMNB1,KIF2C,CCNE2,KIAA0101,KIF22,MCM4,MCM2,CDK1,SMC4,BRCA1,TYMS,TK1,KIF14,NCAPH,SNRPA1,UBE2C,FRZB,POLE2,HMGA1,SPAG5,AURKB,PTTG1,KPNA2,RFC3,PCNA,SEPHS1,BUB1,FANCI,TRAIP,RRM2,LIG1,MCM7,DTYMK,HMGB2,PLK1,HIST1H2BJ,KNTC1…	0.00569488
KANG_DOXORUBICIN_RESISTANCE_UP	PBK,ASPM,NQO1,MAD2L1,HMMR,PRC1,CENPA,KIF4A,AURKA,OIP5,GINS1,TOP2A,ZWINT,CDC20,RAD51AP1,MKI67,FOXM1,TPX2,CDC6,BUB1B,CDKN3,PLK4,LMNB1,NUSAP1,ASF1B,KIAA0101,MCM4,CDCA8,CDK1,TYMS,WHSC1,TK1,NCAPG,BIRC5,NCAPG2,HJURP,CENPM,RRM1,POLQ,BUB1,FANCI,RRM2,DTYMK,HMGB2,PLK1,ATAD2,DSCC1,ABCC1,RFC4,POLA2,BARD1,FOSB	0.00665874
YU_MYC_TARGETS_UP	ASPM,ECT2,E2F8,GMNN,AURKA,CCNB1,TOP2A,DTL,TXN,KIF20A,CCNB2,MKI67,CKS2,UCHL5,CKS1B,IDI1,CDKN3,DCTPP1,FDPS,RACGAP1,KIAA0101,CDK1,TFDP1,STRAP,BIRC5,BRCA2,KPNA2,PCNA,RRM1,BUB1,NUP54,HMGB2,PLK1,UBE2S,CLIC4,TSPAN4,DFNA5	0.00710109
cluster_11
NABA_ECM_GLYCOPROTEINS	CYR61,MGP,CTGF,SRPX,ADIPOQ,LGI1,MFAP5,THBS2,IGFBP5,MMRN1,TNC,PCOLCE2,DPT,CILP,ECM2,FBLN1,NID1,THBS4,FN1,EFEMP1,SLIT2,IGFBP6,FBLN2,FBLN5,SPP1,TNXB,MFAP4,AEBP1,EFEMP2,LAMB2,SNED1,ELN,LAMA4,FBN1,LAMC1,SPARCL1,CRISPLD2,EMILIN1,LTBP3,RELN,PCOLCE,SLIT3,SPON2,MMRN2,IGFBP7,SPARC,SVEP1,LAMA2,VWF,WISP2,LAMA5,BGLAP,COCH,LTBP2,MFGE8,VWA1,FGL2,TNFAIP6,NOV,NDNF,NELL2,THBS3,LTBP4,IGFBP4,MATN2,LGI2,TGFBI,LAMA1,F…	0
PID_INTEGRIN1_PATHWAY	THBS2,TNC,ITGA7,NID1,FN1,SPP1,ITGA5,LAMB2,F13A1,COL5A2,TGM2,LAMA4,ITGA1,JAM2,FBN1,LAMC1,VCAM1,COL6A3,COL4A1,COL1A1,COL6A2,COL1A2,CSPG4,CD81,LAMA2,COL6A1,LAMA5,ITGA4,COL18A1,COL5A1,ITGA9,COL7A1,TGFBI,LAMA1,FGB,COL3A1,PLAU,CD14,COL11A2,COL2A1,MDK,PLAUR,COL4A4,FGA,ITGA8,COL11A1,ITGA10,ITGB1,LAMB1,COL4A5,VTN,ITGA3,FGG,ITGAV,COL4A3,VEGFA,COL4A6,THBS1,ITGA6,LAMC2,ITGA2,LAMA3,LAMB3	0
REACTOME_INTEGRIN_CELL_SURFACE_INTERACTIONS	TNC,FN1,SPP1,ITGA5,LAMB2,JAM3,ITGA1,JAM2,FBN1,LAMC1,VCAM1,COL4A1,ITGAM,COL1A1,COL1A2,PECAM1,ITGB2,ICAM2,LAMA2,VWF,COL4A2,RASGRP1,TLN1,LAMA5,ITGAL,RAPGEF3,ICAM1,RASGRP2,ITGA9,ICAM4,LAMA1,FGB,ITGAX,ITGB7,APBB1IP,ITGA2B,IBSP,COL2A1,RAPGEF4,AKT1,COL4A4,FGA,ITGA8,ITGA10,ITGB8,ITGB1,ICAM3,CSK,PTPN1,ITGB3,LAMB1,RAP1A,PTK2,COL4A5,SHC1,PDPK1,ITGAE,VTN,GRB2,RAP1B,ITGA3,FGG,ITGAV,COL4A3,ITGB5,SRC,SYK,THBS1,…	0.000740088
REACTOME_NCAM1_INTERACTIONS	NCAM1,COL5A2,PRNP,COL6A3,COL4A1,COL1A1,COL6A2,CACNA1H,COL1A2,COL4A2,COL6A1,NRTN,GFRA2,ST8SIA4,COL5A1,ST8SIA2,CNTN2,COL9A3,COL3A1,GFRA1,CACNB2,CACNB4,ARTN,COL9A2,COL9A1,AGRN,COL2A1,PSPN,CACNA1G,GFRA4,COL4A4,GDNF,CACNA1I,COL4A5,CACNA1S,CACNB3,NCAN,CACNB1,COL4A3	0.000790455
PID_INTEGRIN3_PATHWAY	CYR61,TNC,FN1,SPP1,LAMA4,FBN1,LAMC1,COL4A1,COL1A1,THY1,COL1A2,PECAM1,PDGFRB,PDGFB,TGFBR2,TGFBI,L1CAM,FGB,SPHK1,EDIL3,PLAU,ITGA2B,IBSP,KDR,PLAUR,COL4A4,FGA,HMGB1,ITGB3,LAMB1,PVR,COL4A5,CD47,VTN,FGG,ITGAV,COL4A3,VEGFA,COL4A6,THBS1,SDC4,F11R,SDC1	0.00139417
KEGG_ECM_RECEPTOR_INTERACTION	THBS2,TNC,ITGA7,THBS4,SDC2,FN1,SPP1,ITGA5,TNXB,LAMB2,COL5A2,SV2B,LAMA4,ITGA1,LAMC1,COL6A3,RELN,COL4A1,COL1A1,SDC3,COL6A2,COL1A2,LAMA2,VWF,COL4A2,COL6A1,LAMA5,ITGA4,SV2A,CD44,COL5A1,HSPG2,GP1BB,THBS3,ITGA9,LAMA1,GP1BA,COL3A1,LAMB4,ITGB7,COL5A3,ITGA2B,COMP,IBSP,AGRN,COL11A2,COL2A1,GP9,TNN,SV2C,CD36,COL4A4,TNR,ITGA8,COL11A1,ITGA10,ITGB8,ITGB1,ITGB3,LAMB1,GP6,CD47,DAG1,GP5,VTN,ITGA3,LAMC3,ITGAV,ITGB5…	0.00169216
KEGG_FOCAL_ADHESION	MYL9,THBS2,TNC,CAV2,ITGA7,CAV1,THBS4,FLNA,FN1,VEGFC,AKT3,SPP1,FLNC,ITGA5,TNXB,LAMB2,COL5A2,LAMA4,ITGA1,LAMC1,COL6A3,JUN,RELN,COL4A1,MYLK,COL1A1,COL6A2,FYN,COL1A2,VEGFB,ACTN1,LAMA2,IGF1,VWF,COL4A2,TLN1,COL6A1,PDGFRB,LAMA5,MAPK10,PIK3CD,ITGA4,PDGFB,PAK3,PRKCB,RAC2,PARVB,ZYX,PARVA,CCND1,FLT4,SHC2,COL5A1,PIK3CG,PDGFC,VAV1,THBS3,ILK,ITGA9,BCL2,PIP5K1C,LAMA1,PPP1R12A,PIK3R3,COL3A1,HGF,LAMB4,CCND2,VCL,I…	0.00287145
REACTOME_COLLAGEN_FORMATION	COL14A1,PCOLCE2,COL21A1,COL5A2,COL15A1,COL6A3,COL4A1,COL1A1,PCOLCE,COL6A2,COL1A2,COL16A1,COL4A2,COL6A1,CRTAP,COL8A2,COL5A1,SERPINH1,ADAMTS2,COL7A1,COL9A3,COL3A1,COL5A3,PLOD1,COL13A1,TLL2,COL9A2,COL9A1,COL11A2,COL2A1,COL10A1,ADAMTS3,COL4A4,COL11A1,COL19A1,COL4A5,PPIB,COL8A1,PLOD3,BMP1,COL4A3,TLL1,COL4A6,P4HB,PLOD2,COL17A1	0.00543281
NABA_COLLAGENS	COL14A1,COL21A1,COL5A2,COL15A1,COL6A3,COL4A1,COL1A1,COL6A2,COL1A2,COL16A1,COL4A2,COL6A1,COL18A1,COL8A2,COL5A1,COL7A1,COL9A3,COL3A1,COL5A3,COL13A1,COL9A2,COL9A1,COL11A2,COL2A1,COL10A1,COL4A4,COL11A1,COL19A1,COL4A5,COL8A1,COL4A3,COL4A6,COL17A1	0.00639094
NABA_BASEMENT_MEMBRANES	NID1,LAMB2,LAMA4,LAMC1,COL15A1,COL6A3,COL4A1,COL6A2,LAMA2,COL4A2,COL6A1,LAMA5,COL18A1,HSPG2,LAMA1,LAMB4,NTN3,NTN1,AGRN,COL4A4,COLQ,NTNG1,LAMB1,NID2,COL4A5,LAMC3,USH2A,COL4A3,COL4A6,LAMC2,LAMA3,LAMB3	0.00913515
KAPPA clustering results
Gene-set	Gene list	FDR
cluster_1
ANASTASSIOU_CANCER_MESENCHYMAL_TRANSITION_SIGNATURE	ASPN,GREM1,MFAP5,THBS2,TIMP3,SULF1,EDNRA,ACTA2,SPOCK1,TMEM158,FN1,AEBP1,COL5A2,GLT8D2,DCN,RAB31,PRRX1,FBN1,LGALS1,COL6A3,CRISPLD2,OLFML2B,SERPINF1,COL1A1,PCOLCE,NUAK1,COPZ2,COL6A2,THY1,COL1A2,SPARC,NTM,C1QTNF3,CTSK,LUM,PDGFRB,BGN,FAP,SFRP4,CDH11,ITGBL1,COL5A1,TNFAIP6,MMP2,INHBA,COL3A1,LRRC15,MXRA5,LOXL2,PLAU,SNAI2,COMP,COL10A1,RCN3,COL11A1,VCAN,NOX4,MMP11,ADAM12,NID2,EPYC,LOX,POSTN	0
TURASHVILI_BREAST_LOBULAR_CARCINOMA_VS_DUCTAL_NORMAL_UP	ASPN,RGS1,THBS2,SULF1,CILP,ZEB1,CD69,EDNRA,CXCR4,TIE1,FN1,AEBP1,COL5A2,WIPF1,PRRX1,FBN1,COL6A3,COL1A1,THY1,ASAP1,COL1A2,SPARC,IGF1,PLXDC1,IFI44,PLXNC1,BGN,C5AR1,HSPA6,COL5A1,INHBA,COL3A1,LRRC15,MXRA5,COMP,AGTPBP1,WISP1,UXS1,LYZ,COL11A1,VCAN,ADAM12,RAP2C,LAMB1,SSR1,COL8A1,ZNF117,DOCK1,FBXO28,NAA15,SMCHD1,MICAL2,LOX,POSTN,ENPEP,SPAG9,PRC1,GNA13	0
VECCHI_GASTRIC_CANCER_ADVANCED_VS_EARLY_UP	GAS1,MGP,GUCY1A3,THBS2,TIMP3,AMIGO2,DDR2,ARMCX1,MYH10,SULF1,CAV2,HDGFRP3,EDNRA,WWTR1,THBS4,AXL,SPOCK1,TRPC1,FN1,EFEMP1,CYP1B1,CALD1,SLIT2,LPL,GPNMB,MOXD1,CDK14,AKT3,QKI,SPP1,DFNA5,FSTL1,RBMS1,PRELP,COL5A2,CEP170,RAB31,PRRX1,BCL6,FBN1,COL15A1,COL4A1,GFPT2,TIAM1,CPE,NUAK1,FMO2,COL1A2,SPARC,CHST11,MAGEH1,TMEM45A,ARL4C,LAMA2,NTM,ZNF532,SNX10,TWIST1,CDH6,DSE,HLA-DQB1,BGN,ZNF423,MAFB,FAP,APOC1,IL6,SLC1…	0
FARMER_BREAST_CANCER_CLUSTER_5	THBS2,FILIP1L,HTRA1,AEBP1,COL5A2,FBN1,SERPINF1,PCOLCE,COL1A2,SPARC,CTSK,FAP,CDH11,COL5A1,DACT1,COL3A1,ADAM12,SRPX2,NID2	0.000147535
TURASHVILI_BREAST_LOBULAR_CARCINOMA_VS_LOBULAR_NORMAL_DN	ASPN,RGS1,SRPX,THBS2,CAP2,CXCR4,THBS4,FN1,SPP1,AEBP1,COL5A2,WIPF1,RFTN1,PRRX1,FBN1,COL6A3,COL4A1,COL1A1,ASAP1,COL1A2,COL4A2,IFI44,BGN,C5AR1,SFRP4,LCP2,COL5A1,MMP2,COL3A1,TACC3,LRRC15,MXRA5,COMP,COL10A1,WISP1,LYZ,COL11A1,VCAN,BTN3A3,RABEP2,NACA,MMP11,ADAM12,LAMB1,COL8A1,UGCG,RAB26,INVS,TYMS,LOX,GMFB,CDK8,EPPK1,PDE8A,STK39,POSTN,SAR1B,GNA13,ECT2	0.000244838
cluster_2
EBAUER_MYOGENIC_TARGETS_OF_PAX3_FOXO1_FUSION	DES,CRYAB,TAGLN,CASQ2,PALMD,SMPX,ACTA2,HBEGF,FHL1,LDB3,AEBP1,COL6A3,PDLIM7,SGCD,MYOM1,ITGB1BP2,MACF1,CTF1,ABLIM3,MRAS,MYBPC2,MYL6B,BIN1,SGCG,MEF2C,DTX3,TPM1,MEF2D,UTRN,MYH3,TNNT3,TNNI2,MYBPH,MYL4,MYLPF,MYL1,BCAN,MYH8,MTSS1,TNNC1,CXCL10,MYBPC1,SYNGR2,TNNI1,MYH1,NEBL,TNNC2,PDLIM5,MYO10	0
REACTOME_MUSCLE_CONTRACTION	MYL9,LMOD1,DES,TPM2,ACTG2,DMD,MYH11,ACTA2,CALD1,ITGA1,SORBS1,MYLK,VIM,TLN1,MYBPC2,MYL6B,TNNT2,TNNT1,TCAP,TPM1,VCL,MYL3,ACTN2,TPM4,MYH3,TNNI3,MYL2,SORBS3,TNNI2,MYL4,MYL1,TPM3,MYH8,TNNC1,MYH6,MYBPC1,CALM1,MYL6,CALM3,NEB,TNNI1,CALM2,ITGB5,TNNC2,MYL12B,TMOD1	0
REACTOME_SMOOTH_MUSCLE_CONTRACTION	MYL9,LMOD1,TPM2,ACTG2,MYH11,ACTA2,CALD1,ITGA1,SORBS1,MYLK,TLN1,MYL6B,TPM1,VCL,TPM4,SORBS3,TPM3,CALM1,MYL6,CALM3,CALM2,ITGB5,MYL12B	0
RICKMAN_HEAD_AND_NECK_CANCER_F	CHRDL1,DES,ZFPM2,TPM2,ANK2,PTGIS,CASQ2,SMPX,APOD,THBS4,FHL1,CYP1B1,DCLK1,MYOT,CHGB,ACTC1,IGF1,ABCA8,PKIA,MYBPC2,EEF1A2,ENO3,ACTA1,TPM1,CST1,ACTN2,CKM,MYL2,TNNI2,MYLPF,MYL1,SLN,TPM3,CSRP3,TTN,TNNC1,PDK4,MYBPC1,MYH2,NEB,TNNI1,MYH1,PLA2G2A,TNNC2,MB,HSPB3	0
EBAUER_TARGETS_OF_PAX3_FOXO1_FUSION_UP	AHNAK2,DES,CRYAB,REEP1,TAGLN,CASQ2,PALMD,TNS1,SMPX,CHODL,PTRF,RGS2,WWTR1,ACTA2,NCAM1,HBEGF,FHL1,LDB3,QKI,AEBP1,PYGM,TGM2,DCN,C1R,COL6A3,HSPB2,SCN3B,PDLIM7,COL1A1,SGCD,MYOM1,COL16A1,TNFAIP2,LAT2,CX3CL1,ARHGEF6,ITGB1BP2,FAM131B,EFS,MAPK10,HCFC1R1,TPD52L1,PNOC,DMPK,GNAI2,MACF1,SST,GPR37,CTF1,TRAF5,RASSF4,ABLIM3,RUSC2,PLEK,GNAO1,MRAS,MYBPC2,PRKCQ,IGFBP4,OSBPL10,MYL6B,SPN,BIN1,SGCG,TNPO2,MEF2C,ARMC9,D…	0.00065116
cluster_3
REACTOME_RESPIRATORY_ELECTRON_TRANSPORT	ETFDH,ETFA,NDUFS1,SDHB,SDHC,COX5A,SDHD,NDUFS2,NDUFB7,CYC1,NDUFA10,NDUFA9,NDUFS4,SDHA,NDUFB3,NDUFS3,NDUFS7,UQCRFS1,UQCRC1,UQCRC2,CYCS,COX5B,NDUFV1,NDUFA8,NDUFB6,NDUFC2,NDUFA6,UQCRQ,ETFB,NDUFC1,COX6A1,NDUFB5,COX7B,NDUFB2,NDUFA5,NDUFA7,NDUFAB1,COX8A,COX6B1,NDUFS6,NDUFA2,UQCR11,COX6C,NDUFA1,NDUFV2,UQCRH,COX4I1,NDUFB4,COX7C,NDUFB1,NDUFS5,NDUFA13,NDUFB8,NDUFS8,NDUFA3,COX7A2L,UQCRB,NDUFA4	0
REACTOME_RESPIRATORY_ELECTRON_TRANSPORT_ATP_SYNTHESIS_BY_CHEMIOSMOTIC_COUPLING_AND_HEAT_PRODUCTION_BY_UNCOUPLING_PROTEINS_	ETFDH,ETFA,NDUFS1,SDHB,SDHC,COX5A,SDHD,NDUFS2,NDUFB7,CYC1,NDUFA10,NDUFA9,NDUFS4,SDHA,NDUFB3,ATP5D,NDUFS3,ATP5B,NDUFS7,UQCRFS1,UQCRC1,UQCRC2,ATP5G1,CYCS,COX5B,NDUFV1,NDUFA8,NDUFB6,NDUFC2,NDUFA6,ATP5F1,UQCRQ,ETFB,NDUFC1,COX6A1,NDUFB5,COX7B,ATP5A1,ATP5C1,NDUFB2,ATP5J2,NDUFA5,NDUFA7,NDUFAB1,COX8A,COX6B1,NDUFS6,NDUFA2,UQCR11,COX6C,ATP5O,ATP5J,ATP5H,NDUFA1,NDUFV2,UQCRH,COX4I1,NDUFB4,COX7C,ATP5L,NDUFB1,…	0
REACTOME_TCA_CYCLE_AND_RESPIRATORY_ELECTRON_TRANSPORT	ETFDH,BSG,SLC16A1,SUCLA2,ETFA,SUCLG2,IDH1,NDUFS1,DLAT,IDH3A,PDK3,SDHB,SDHC,COX5A,PDHX,SDHD,NDUFS2,NDUFB7,MDH2,DLD,CYC1,NDUFA10,SUCLG1,NDUFA9,ACO2,NDUFS4,SDHA,NDUFB3,ATP5D,NDUFS3,ATP5B,PDHA1,NDUFS7,UQCRFS1,UQCRC1,FH,UQCRC2,ATP5G1,CYCS,NNT,COX5B,NDUFV1,PDK2,NDUFA8,NDUFB6,NDUFC2,DLST,NDUFA6,ATP5F1,UQCRQ,ETFB,IDH3B,IDH3G,NDUFC1,COX6A1,NDUFB5,COX7B,ATP5A1,ATP5C1,NDUFB2,ATP5J2,CS,NDUFA5,NDUFA7,SLC16A3,…	0
WONG_MITOCHONDRIA_GENE_MODULE	GPD2,HMGCS2,ACADSB,SLC9A2,NQO1,AGMAT,SLC16A5,AUH,WARS2,PCCB,GSR,PCK2,SUCLA2,MRPL13,SLC25A1,HCCS,AIFM1,GSTZ1,MIPEP,ACAT1,MCCC2,DECR1,ECI1,AK2,MRPS28,ALDH6A1,PDK3,SDHB,ATP13A3,COX5A,MAOA,PDHX,NDUFS2,SCO2,MCAT,MRPS30,TSPO,MRPS16,DLD,ECHS1,ATP5G3,CYC1,ATP6V1D,MRPL42,NDUFA10,MRPS33,SUCLG1,CPT1A,NDUFA9,NDUFS4,NDUFB3,ATP8A1,PPIF,NDUFS3,ATP5B,PDHA1,UQCRFS1,FH,TIMM13,NFS1,ATP5G1,COX5B,UNG,SCP2,ATP1B1,NDUF…	0
REACTOME_PYRUVATE_METABOLISM_AND_CITRIC_ACID_TCA_CYCLE	BSG,SLC16A1,SUCLA2,SUCLG2,IDH1,DLAT,IDH3A,PDK3,SDHB,SDHC,PDHX,SDHD,MDH2,DLD,SUCLG1,ACO2,SDHA,PDHA1,FH,NNT,PDK2,DLST,IDH3B,IDH3G,CS,SLC16A3,LDHA,PDK1,IDH2,PDPR,L2HGDH,PDHB,OGDH,PDK4,SLC16A8,LDHB,PDP1	3.16222e-05
KEGG_CITRATE_CYCLE_TCA_CYCLE	PCK1,PCK2,SUCLA2,SUCLG2,IDH1,DLAT,IDH3A,SDHB,SDHC,SDHD,ACO1,MDH2,DLD,SUCLG1,ACO2,SDHA,PDHA1,FH,PC,DLST,IDH3B,IDH3G,CS,IDH2,MDH1,PDHA2,PDHB,OGDH,ACLY,OGDHL	3.40547e-05
MOOTHA_VOXPHOS	NDUFS1,TMCO6,SDHB,SDHC,COX5A,SDHD,NDUFS2,NDUFB7,ATP5G3,CYC1,NDUFA10,NDUFA9,NDUFS4,SDHA,NDUFB3,ATP5D,NDUFS3,ATP5B,NDUFS7,UQCRFS1,UQCRC1,UQCRC2,ATP5G1,CYCS,COX5B,COX10,NDUFA8,NDUFB6,NDUFC2,COX15,NDUFA6,ATP5F1,UQCRQ,NDUFC1,CYB5A,COX6A1,NDUFB5,COX7B,ATP5C1,NDUFB2,ATP5J2,COX7A2,NDUFA5,NDUFA7,UQCR10,NDUFAB1,COX8A,COX6B1,NDUFS6,NDUFA2,UQCR11,COX6C,ATP5O,ATP5J,ATP5H,NDUFA1,SURF1,COX11,UQCRH,COX4I1,NDUFB4…	3.54169e-05
REACTOME_CITRIC_ACID_CYCLE_TCA_CYCLE	SUCLA2,SUCLG2,IDH3A,SDHB,SDHC,SDHD,MDH2,DLD,SUCLG1,ACO2,SDHA,FH,NNT,DLST,IDH3B,IDH3G,CS,IDH2,OGDH	7.81255e-05
KEGG_OXIDATIVE_PHOSPHORYLATION	NDUFS1,PPA2,SDHB,SDHC,COX5A,SDHD,NDUFS2,NDUFB7,ATP6V0A2,ATP5G3,CYC1,ATP6V1D,NDUFA10,ATP6V0D1,NDUFA9,NDUFS4,SDHA,NDUFB3,ATP5D,NDUFS3,ATP5B,NDUFS7,UQCRFS1,UQCRC1,UQCRC2,ATP5G1,COX5B,NDUFV1,COX10,NDUFA8,NDUFB6,NDUFC2,COX15,NDUFA6,ATP5F1,UQCRQ,NDUFC1,COX6A1,NDUFB5,ATP6V1C1,COX7B,ATP5A1,ATP6V1A,ATP5C1,NDUFB2,ATP5J2,COX7A2,NDUFA5,NDUFA7,ATP6V1C2,UQCR10,NDUFAB1,COX8A,COX6B1,NDUFS6,NDUFA2,UQCR11,COX6C,AT…	0.000340547
MOOTHA_TCA	SUCLA2,IDH3A,SDHB,SDHC,SDHD,MDH2,SUCLG1,ACO2,SDHA,FH,IDH3B,IDH3G,CS,IDH2,OGDH,RPL18A	0.00198549
KEGG_PARKINSONS_DISEASE	CASP3,NDUFS1,APAF1,SDHB,SDHC,VDAC1,COX5A,SDHD,NDUFS2,NDUFB7,ATP5G3,CYC1,NDUFA10,SLC25A5,NDUFA9,NDUFS4,SDHA,NDUFB3,ATP5D,NDUFS3,ATP5B,NDUFS7,UQCRFS1,UQCRC1,UQCRC2,ATP5G1,CYCS,COX5B,NDUFV1,NDUFA8,NDUFB6,NDUFC2,NDUFA6,ATP5F1,UQCRQ,PPID,NDUFC1,COX6A1,NDUFB5,COX7B,ATP5A1,ATP5C1,NDUFB2,COX7A2,NDUFA5,NDUFA7,TH,UQCR10,NDUFAB1,COX8A,COX6B1,NDUFS6,NDUFA2,UQCR11,VDAC2,COX6C,ATP5O,ATP5J,UBE2G1,ATP5H,NDUFA1,N…	0.00871931
cluster_4
REACTOME_CHEMOKINE_RECEPTORS_BIND_CHEMOKINES	CCL2,CCL21,CXCR4,CXCL13,CCL11,CXCL12,CCL19,CCR7,CCL3,CXCL2,CX3CL1,CCL22,CCR10,CCR6,CCL4,CX3CR1,PPBP,CXCR5,CXCL1,CCR1,CCR2,CCL20,CCR4,CCL17,CXCR2,CCR5,XCR1,CCL27,XCL2,CCL25,CXCR6,CCR9,CCL16,CXCL9,CXCR3,CXCL3,XCL1,CCL5,CXCL10,CCR3,CCR8,CCL7,CXCL5,CXCR1,PF4,CXCL11,CXCL6	7.51263e-05
REACTOME_G_ALPHA_I_SIGNALLING_EVENTS	GAL,RGS1,P2RY14,PTGER3,CCL21,ANXA1,CXCR4,CXCL13,CXCL12,CCL19,CCR7,C3,GABBR1,P2RY13,PENK,S1PR1,GNG11,CNR1,CXCL2,GNB5,GNG3,RGS4,INSL5,C5AR1,PNOC,ADCY2,CCR10,RGS19,GNAI2,GNAZ,RGS9,SST,CCR6,GPR18,C5,ADCY7,PPBP,CXCR5,CXCL1,CCR1,CCR2,SSTR5,HCAR3,LPAR1,CCL20,CCR4,FPR1,C3AR1,GALR2,GALR1,NMUR1,GNG7,S1PR4,MTNR1B,POMC,NPY2R,HTR5A,NPBWR2,CXCR2,OPRD1,APLNR,RGS11,SSTR4,ADCY3,OPN1MW,CCR5,CCL27,HTR1E,ADCY8,RGS6,…	0.000904591
REACTOME_PEPTIDE_LIGAND_BINDING_RECEPTORS	GAL,TAC1,CCL2,AGTR1,CCL21,EDNRA,ANXA1,CXCR4,CXCL13,CCL11,CXCL12,CCL19,CCR7,C3,TACR2,PENK,CCL3,CXCL2,CX3CL1,CCL22,INSL5,C5AR1,PNOC,CCR10,SST,CCR6,CCL4,CX3CR1,C5,PPBP,CXCR5,CXCL1,CCR1,CCR2,PRLH,SSTR5,INSL3,CCL20,CCR4,FPR1,CCKAR,NTSR1,C3AR1,MC1R,CCL17,AVPR2,GALR2,GALR1,NMUR1,NPFFR1,POMC,NPY2R,NMB,GRP,TACR1,NPBWR2,CXCR2,OPRD1,APLNR,UTS2,SSTR4,NPFF,AVP,CCR5,HCRTR2,OXT,XCR1,CCL27,TRH,XCL2,CCL25,NTS,CXC…	0.0013305
GAURNIER_PSMD4_TARGETS	CCL2,CXCL13,CCL19,CCR7,C3,TGFB1,CCL3,IL21R,IL16,CXCL2,CCL18,HLA-DQB1,HLA-DQA1,C5AR1,HLA-DRA,CCR10,HLA-DPA1,HLA-DMA,HLA-DRB5,CD86,IL6,HLA-DRB1,CXCL1,CCR1,HLA-DRB4,HLA-DMB,HLA-DPB1,CCL20,C3AR1,HLA-DQB2,IL18R1,C2,CCR5,IL2RG,NFKB2,IL10,CXCL9,HLA-DOA,TGFBR1,CCL23,IL12B,CXCL3,CCL5,IL12RB1,CCL1,CXCL10,CCR3,IFNGR1,CCL8,IL17RA,CCL7,RELB,B2M,IL1A,HLA-E,HLA-C,HLA-G,HLA-B,NFKB1,HLA-A,HLA-F,TNF,CXCL11,CXCL6,I…	0.00224562
cluster_5
GRAHAM_CML_DIVIDING_VS_NORMAL_QUIESCENT_DN	VNN1,TCEAL2,GUCY1A3,DMD,HLF,TFPI,CH25H,TGFB1I1,RBPMS,ARMCX2,CXCL13,CCL19,PCDH9,SELL,LIMCH1,HLX,CD200,EVI2A,SH3BP5,CXCL2,PTPRC,IFI16,CREM,HLA-DQB1,FNBP1,ANXA5,HLA-DQA1,CLEC2B,CYTIP,TRIM22,TCF4,GLIPR1,HLA-DPA1,ERG,BAALC,DUSP6,SVIL,CXCL1,HLA-DRB4,CD44,IDS,CD40,AREG,BCL11A,INHBA,RABGAP1,ALOX5,TM4SF1,IL18R1,CRHBP,ADAM8,IL1B,BIRC3,PPFIBP1,GBP2,C3orf14,CXCL3,RPL31,PTGER4,SPTBN1,ADAM28,PMCH,HIST2H2BE,TRA…	0.000102823
GRAHAM_NORMAL_QUIESCENT_VS_NORMAL_DIVIDING_UP	PTGS2,NR4A2,FAM129A,VNN1,GUCY1A3,TFPI,TGFB1I1,RBPMS,CXCL13,CCL19,PCDH9,HLX,MAFF,EVI2A,EBI3,CXCL2,PTPRC,KYNU,CREM,FNBP1,CYTIP,GLIPR1,SVIL,CXCL1,AREG,INHBA,FXR1,ALOX5,TM4SF1,IL18R1,CRHBP,IL1B,PPFIBP1,STAT4,GBP2,DST,DDX17,CXCL3,CXCL10,SPTBN1,PMCH,HIST2H2BE,TRA2A,TNFSF4,TSPAN31,ALDH1A1,TPBG,H1F0,HIST1H2BK,NFAT5,OPTN,NRIP1,CXCL11,TCF7L2,FTH1,ANKRD12,SOD2,CXCL6,MLLT3,TNFSF10,HIST1H2AC,EMP1,MPZL2	0.000176168
GRAHAM_CML_QUIESCENT_VS_NORMAL_QUIESCENT_DN	VNN1,GUCY1A3,HLF,TFPI,TGFB1I1,RBPMS,SCHIP1,FHL1,PCDH9,SELL,LIMCH1,HLX,HLA-DQB1,CD52,HLA-DQA1,GLIPR1,HLA-DPA1,HLA-DMA,BAALC,DUSP6,CXCL1,HLA-DRB4,HLA-DMB,HLA-DPB1,IDS,AIF1,AREG,ALOX5,TM4SF1,CRHBP,PPFIBP1,GBP2,SPTBN1,PMCH,HIST2H2BE,SPINK2,APP,H1F0,SORL1,CXCL6,MLLT3,TSPAN6,EMP1,MPZL2,PROM1	0.000266698
GRAHAM_CML_QUIESCENT_VS_NORMAL_DIVIDING_UP	PTGS2,RGS1,NR4A2,CXCL13,CYP1B1,CCL19,HBB,JUN,TUBB2A,MAFF,CXCL2,PRKAR2B,TPSB2,DDIT4,APOC1,CCL20,ICAM4,TPSAB1,INHBA,FXR1,APOE,IL1B,GBP1,RHAG,IL1RN,GADD45B,CCL5,SERPINB2,INTS6,CXCL10,TRA2B,PMAIP1,CCL8,BCL3,RSRC2,CXCL5,CDC42BPA,CLK4,SMC3,PTX3,HIST1H2BK,NFAT5,CXCL11,TCF7L2,SOD2,CXCL6,RRAS2,AKR1C1,CA1,ZBTB10,HIST1H2AC,HIST1H1C	0.00866504
cluster_6
ELVIDGE_HYPOXIA_UP	CYR61,FOS,EGR1,AHNAK2,SRPX,AKAP12,ATF3,IGFBP5,ENO2,PTRF,CSGALNACT1,CXCR4,CAV1,LOXL1,SPOCK1,CYP1B1,ITPR1,DUSP1,VEGFC,CSRP2,SAMD4A,OBSL1,KLF7,BHLHE40,CADM1,BNIP3,S100A4,LIMCH1,DPYSL2,SFXN3,TMEFF1,JUN,MAFF,PFKFB3,OLFML2A,FYN,PAM,TMEM45A,SPRY1,WISP2,TNFAIP8,HCFC1R1,GDF15,DDIT4,PDGFRL,PDGFB,DTNA,NR3C1,HLA-DRB1,STC1,BBX,ANGPTL4,GJA1,SERPINE1,STC2,TGFBI,IGFBP3,RBPJ,NOL3,PIM1,SH3GL3,ALDOC,PTPRO,PRKCA,PXD…	0.000253998
ELVIDGE_HYPOXIA_BY_DMOG_UP	FOS,EGR1,AHNAK2,SRPX,AKAP12,ATF3,IGFBP5,ENO2,CSGALNACT1,CXCR4,CAV1,SPOCK1,ITPR1,VEGFC,CSRP2,SAMD4A,OBSL1,KLF7,BHLHE40,CADM1,BNIP3,S100A4,LIMCH1,SFXN3,TMEFF1,JUN,MAFF,PFKFB3,OLFML2A,FYN,PAM,TMEM45A,SPRY1,WISP2,TNFAIP8,GDF15,DDIT4,DTNA,NR3C1,HLA-DRB1,STC1,ANGPTL4,GJA1,SERPINE1,STC2,TGFBI,IGFBP3,PIM1,ALDOC,PRKCA,PHLDA1,INHA,DAAM1,LOXL2,ZNF292,YEATS2,RLF,ARTN,KLHL24,SPAG4,TXNIP,RRAGD,KLF6,ATXN1,DPYSL…	0.000899332
ELVIDGE_HIF1A_AND_HIF2A_TARGETS_DN	FOS,EGR1,AHNAK2,SRPX,AKAP12,IGFBP5,ENO2,PTRF,CXCR4,CAV1,LOXL1,SPOCK1,ITPR1,VEGFC,CSRP2,SAMD4A,OBSL1,BHLHE40,BNIP3,S100A4,LIMCH1,DPYSL2,SFXN3,PFKFB3,FYN,PAM,TMEM45A,WISP2,PDGFB,SH2B2,HLA-DRB1,STC1,ANGPTL4,GJA1,SERPINE1,IGFBP3,RBPJ,NOL3,SH3GL3,ALDOC,RASA4,LOXL2,ZNF292,YEATS2,UPK1A,EIF5A,SPAG4,RRAGD,ATXN1,DPYSL4,PLAUR,KRT15,DST,PPFIA4,WSB1,GYS1,ANKZF1,HEY1,KDM4B,CA9,SCNN1B,BNIP3L,QSOX1,ZNF395,P4HA1,…	0.00263891
ELVIDGE_HIF1A_TARGETS_DN	FOS,AHNAK2,SRPX,IGFBP5,ENO2,PTRF,CXCR4,CAV1,LOXL1,VEGFC,CSRP2,OBSL1,BNIP3,S100A4,SFXN3,MAFF,PFKFB3,OLFML2A,FYN,PAM,TMEM45A,WISP2,HCFC1R1,PDGFB,SH2B2,NR3C1,HLA-DRB1,STC1,ANGPTL4,GJA1,IGFBP3,RBPJ,NOL3,SH3GL3,ALDOC,RASA4,LOXL2,ZNF292,YEATS2,UPK1A,SPAG4,CYP1A1,RRAGD,ATXN1,DPYSL4,KRT15,ISG20,B3GNT4,PPFIA4,WSB1,GYS1,ANKZF1,KDM4B,CA9,SCNN1B,BNIP3L,QSOX1,ZNF395,P4HA1,CITED2,INSIG2,EFNA3,QRSL1,AK4,PDK1,GL…	0.00569749
cluster_7
KEGG_ASCORBATE_AND_ALDARATE_METABOLISM	UGT2B17,UGT1A8,UGT2A3,UGT1A3,UGT2B15,UGT1A6,UGT1A1,UGT1A9,UGDH,ALDH7A1,UGT2B28,ALDH3A2,ALDH2,UGT2B4,ALDH9A1,ALDH1B1,UGT2A1	0
KEGG_DRUG_METABOLISM_OTHER_ENZYMES	UGT2B17,UGT1A8,UGT2A3,UGT1A3,UGT2B15,UGT1A6,UGT1A1,UGT1A9,NAT2,NAT1,XDH,UPP1,CDA,UCK2,TPMT,UGT2B28,CES2,CYP3A5,CYP3A43,GUSB,UMPS,HPRT1,CYP3A4,CYP3A7,UGT2B4,TK1,ITPA,UCKL1,DPYS,IMPDH2,CYP2A7,UGT2A1,CYP2A6,TK2,TYMP,GMPS,CYP2A13,UPB1,IMPDH1,DPYD,CES1	0
KEGG_METABOLISM_OF_XENOBIOTICS_BY_CYTOCHROME_P450	UGT2B17,UGT1A8,UGT2A3,CYP2B6,UGT1A3,UGT2B15,UGT1A6,UGT1A1,ADH1C,UGT1A9,AKR1C3,CYP2C18,ADH6,GSTM4,GSTA2,CYP2C9,GSTZ1,ADH1A,UGT2B28,AKR1C2,MGST3,AKR1C1,MGST2,GSTK1,CYP3A5,CYP3A43,AKR1C4,CYP3A4,CYP3A7,UGT2B4,ALDH3A1,EPHX1,CYP2C8,ALDH3B2,GSTP1,GSTO1,GSTM1,ADH5,ADH7,CYP2F1,GSTM2,CYP2C19,GSTA3,ALDH3B1,CYP2E1,UGT2A1,GSTA4,CYP1A2,CYP1A1,GSTM3,GSTT1,GSTA1,GSTT2,ALDH1A3,GSTM5,CYP1B1,ADH1B	0
KEGG_PENTOSE_AND_GLUCURONATE_INTERCONVERSIONS	UGT2B17,UGT1A8,UGT2A3,UGT1A3,UGT2B15,UGT1A6,UGT1A1,UGT1A9,CRYL1,UGDH,DCXR,UGT2B28,UGP2,RPE,GUSB,UGT2B4,XYLB,UGT2A1,AKR1B1	0
KEGG_RETINOL_METABOLISM	UGT2B17,UGT1A8,UGT2A3,CYP2B6,UGT1A3,UGT2B15,UGT1A6,UGT1A1,ADH1C,UGT1A9,CYP2C18,ADH6,DHRS9,RETSAT,CYP2C9,PNPLA4,ADH1A,UGT2B28,DGAT1,CYP3A5,RDH5,CYP3A43,DHRS4,CYP3A4,CYP3A7,UGT2B4,DHRS3,ALDH1A1,CYP2C8,RDH11,ADH5,RPE65,RDH8,ADH7,CYP2A7,CYP4A11,CYP2C19,UGT2A1,CYP2A6,CYP1A2,CYP1A1,RDH16,CYP2A13,ALDH1A2,CYP26B1,LRAT,CYP26A1,ADH1B	0
KEGG_STARCH_AND_SUCROSE_METABOLISM	UGT2B17,GBA3,UGT1A8,UGT2A3,UGT1A3,UGT2B15,UGT1A6,UGT1A1,UGT1A9,SI,ENPP1,UGDH,G6PC,HK2,PGM1,UGT2B28,GBE1,UGP2,MGAM,AGL,GYS2,GUSB,PYGB,GPI,UGT2B4,TREH,GAA,GYS1,HK3,UXS1,UGT2A1,AMY1A,HK1,G6PC2,GCK,ENPP3,PYGL,PYGM	0
KEGG_DRUG_METABOLISM_CYTOCHROME_P450	UGT2B17,UGT1A8,UGT2A3,CYP2B6,UGT1A3,UGT2B15,UGT1A6,UGT1A1,ADH1C,FMO5,UGT1A9,CYP2C18,ADH6,GSTM4,GSTA2,CYP2C9,FMO4,GSTZ1,ADH1A,UGT2B28,MAOA,MGST3,MGST2,GSTK1,CYP3A5,CYP3A43,CYP2D6,CYP3A4,CYP3A7,UGT2B4,ALDH3A1,CYP2C8,ALDH3B2,GSTP1,GSTO1,GSTM1,ADH5,ADH7,CYP2A7,GSTM2,CYP2C19,GSTA3,ALDH3B1,CYP2E1,UGT2A1,CYP2A6,GSTA4,CYP1A2,FMO3,GSTM3,GSTT1,CYP2A13,GSTA1,GSTT2,AOX1,ALDH1A3,FMO1,FMO2,GSTM5,MAOB,ADH1B	3.27934e-05
REACTOME_PHASE_II_CONJUGATION	UGT2B17,UGT1A8,UGT1A3,UGT1A6,UGT1A1,UGT1A9,NAT2,SULT1B1,GSTM4,NAT1,GCLM,GSTA2,UGDH,PAPSS2,SLC35D1,SULT1A2,AHCY,TPMT,UGT2B28,SULT1A1,MGST3,UGP2,MGST2,GSS,GGCT,SULT1A3,CNDP2,GCLC,SULT1E1,UGT2B4,GGT1,SULT1C4,MAT2B,OPLAH,ACSM1,GSTP1,GSTO1,GSTM1,MAT1A,BPNT1,MAT2A,SULT2A1,GSTA3,GLYAT,COMT,UGT2A1,SULT2B1,ACSM2B,GSTA4,CYP1A2,SULT4A1,PAPSS1,GSTA1,MTR,GGT5,SULT1C2,GSTM5,NNMT	3.84966e-05
REACTOME_GLUCURONIDATION	UGT2B17,UGT1A8,UGT1A3,UGT1A6,UGT1A1,UGT1A9,UGDH,SLC35D1,UGT2B28,UGP2,UGT2B4,UGT2A1	5.53389e-05
KEGG_STEROID_HORMONE_BIOSYNTHESIS	UGT2B17,UGT1A8,UGT2A3,UGT1A3,UGT2B15,UGT1A6,HSD3B2,UGT1A1,UGT1A9,AKR1C3,HSD17B2,SRD5A1,HSD11B2,UGT2B28,AKR1C2,AKR1C1,HSD17B8,CYP3A5,CYP3A43,HSD17B12,HSD17B3,AKR1C4,CYP3A4,SULT1E1,CYP3A7,UGT2B4,SRD5A3,AKR1D1,CYP17A1,CYP19A1,HSD17B1,CYP11A1,HSD3B1,STS,COMT,UGT2A1,CYP7A1,HSD17B7,SULT2B1,CYP1A1,CYP7B1,SRD5A2,CYP11B2,CYP11B1,CYP21A2,HSD11B1,CYP1B1,HSD17B6	0.000376305
KEGG_PORPHYRIN_AND_CHLOROPHYLL_METABOLISM	UGT2B17,UGT1A8,UGT2A3,UGT1A3,UGT2B15,UGT1A6,UGT1A1,UGT1A9,ALAS1,HCCS,HMOX1,UGT2B28,FECH,COX10,COX15,CPOX,GUSB,FTH1,ALAD,BLVRB,UGT2B4,HMOX2,HMBS,EPRS,UROD,UGT2A1,UROS,PPOX,ALAS2,CP,BLVRA	0.000391233
cluster_8
REACTOME_DEPOSITION_OF_NEW_CENPA_CONTAINING_NUCLEOSOMES_AT_THE_CENTROMERE	HIST1H2BC,HIST1H4H,HIST1H2AE,HIST1H2BH,CENPA,HIST1H2AC,OIP5,HIST1H2BD,HIST1H2BG,MIS18A,HIST1H2BE,HIST1H2BI,HIST1H2BF,CENPN,HIST1H2AJ,RSF1,HIST1H2BM,HIST1H4K,HIST1H4B,HIST1H2BK,HIST1H4J,HIST1H4D,HIST1H2AD,HIST2H2AA3,HIST1H4F,HJURP,H2AFX,HIST1H4C,ITGB3BP,HIST1H2BO,HIST1H4L,HIST2H4A,HIST1H4A,HIST2H2BE,MIS18BP1,RBBP4,HIST1H2BB,HIST1H2BJ,H2AFZ,SMARCA5,HIST1H4E,CENPQ,HIST1H4I,CENPO,RBBP7,HIST1H2AB,NPM1…	0.000393521
REACTOME_RNA_POL_I_PROMOTER_OPENING	HIST1H2BC,HIST1H4H,HIST1H3H,HIST1H3D,HIST1H2AE,HIST1H2BH,HIST1H2AC,HIST1H2BD,HIST1H2BG,HIST1H2BE,HIST1H2BI,HIST1H2BF,HIST1H3E,HIST1H2AJ,HIST1H2BM,HIST1H4K,MBD2,HIST1H4B,HIST1H3A,MAPK3,HIST1H3F,HIST1H2BK,HIST1H4J,HIST1H4D,HIST1H2AD,HIST2H2AA3,HIST1H4F,HIST1H3B,H3F3A,H2AFX,HIST1H4C,HIST1H2BO,HIST1H4L,HIST2H4A,HIST1H4A,HIST2H2BE,HIST1H3G,HIST1H2BB,HIST1H2BJ,H2AFZ,HIST1H4E,HIST1H4I,HIST1H2AB,HIST1H3I…	0.000425003
REACTOME_MEIOTIC_RECOMBINATION	HIST1H2BC,HIST1H4H,HIST1H3H,HIST1H3D,HIST1H2AE,HIST1H2BH,HIST1H2AC,RAD50,HIST1H2BD,HIST1H2BG,RBBP8,HIST1H2BE,HIST1H2BI,HIST1H2BF,RAD51,HIST1H3E,HIST1H2AJ,HIST1H2BM,HIST1H4K,HIST1H4B,MLH3,HIST1H3A,HIST1H3F,BRCA1,HIST1H2BK,HIST1H4J,BRCA2,HIST1H4D,HIST1H2AD,RPA3,HIST2H2AA3,HIST1H4F,MRE11A,HIST1H3B,MSH5,H3F3A,H2AFX,HIST1H4C,HIST1H2BO,HIST1H4L,HIST2H4A,HIST1H4A,HIST2H2BE,HIST1H3G,HIST1H2BB,HIST1H2BJ,H…	0.00421942
REACTOME_PACKAGING_OF_TELOMERE_ENDS	HIST1H2BC,HIST1H4H,HIST1H2AE,HIST1H2BH,HIST1H2AC,HIST1H2BD,HIST1H2BG,HIST1H2BE,HIST1H2BI,HIST1H2BF,HIST1H2AJ,HIST1H2BM,HIST1H4K,HIST1H4B,HIST1H2BK,HIST1H4J,HIST1H4D,HIST1H2AD,HIST2H2AA3,HIST1H4F,H2AFX,HIST1H4C,HIST1H2BO,HIST1H4L,TERF2,HIST2H4A,HIST1H4A,HIST2H2BE,HIST1H2BB,TERF1,HIST1H2BJ,H2AFZ,HIST1H4E,HIST1H4I,HIST1H2AB,TINF2,POT1,HIST3H3,HIST1H2BN,HIST1H2BL,ACD,TERF2IP	0.00646454
cluster_9
KEGG_BUTANOATE_METABOLISM	EHHADH,AKR1B10,ACSM3,HMGCS2,BDH1,ABAT,HADH,ACADS,HMGCS1,ALDH7A1,ACAT1,HMGCL,AACS,HADHA,ECHS1,ALDH3A2,ALDH5A1,PDHA1,ALDH2,ACAT2,BDH2,ALDH9A1,GAD2,PDHA2,ACSM1,L2HGDH,PDHB,GAD1,ALDH1B1,OXCT2,OXCT1,ACSM5	0
KEGG_PROPANOATE_METABOLISM	EHHADH,PCCA,HIBCH,ABAT,PCCB,SUCLA2,SUCLG2,ALDH7A1,ACADM,ACAT1,ALDH6A1,MUT,HADHA,ECHS1,MLYCD,SUCLG1,ALDH3A2,ALDH2,ACAT2,LDHA,ALDH9A1,LDHC,LDHAL6B,ALDH1B1,ACACA,LDHB,ACACB,ACSS3	0
KEGG_VALINE_LEUCINE_AND_ISOLEUCINE_DEGRADATION	EHHADH,HMGCS2,ACADSB,PCCA,ACAD8,BCKDHB,AUH,HIBCH,ABAT,PCCB,HADH,ACAA2,ACADS,HMGCS1,ALDH7A1,ACADM,ACAT1,MCCC2,HMGCL,ALDH6A1,ACAA1,MUT,HADHA,IVD,DLD,ECHS1,ALDH3A2,HADHB,ALDH2,MCCC1,ACAT2,BCAT2,ALDH9A1,HSD17B10,BCKDHA,ALDH1B1,BCAT1,DBT,OXCT2,OXCT1,AOX1	0
KEGG_FATTY_ACID_METABOLISM	EHHADH,ADH1C,ACADSB,ACOX1,ADH6,CPT2,HADH,ACAA2,ACADS,ALDH7A1,ACADM,ACAT1,ECI2,ADH1A,ECI1,ACSL5,ACAA1,HADHA,ECHS1,CPT1A,ALDH3A2,HADHB,ACOX3,ALDH2,ACAT2,GCDH,ACSL3,ALDH9A1,ACADVL,ACSL1,CPT1B,ADH5,ALDH1B1,ADH7,CYP4A11,ACADL,ACSL6,ACSL4,ADH1B	2.8562e-05
MOOTHA_FFA_OXYDATION	ACADSB,AMACR,CPT2,HADH,ACAA2,ACADS,ACADM,ACAT1,DECR1,ECI1,HADHA,ECHS1,CPT1A,HADHB,ACADVL,CRAT,ACSL1,HSD17B10,NBN,ACADL,LMF2,NCAPH2	4.02465e-05
REACTOME_BRANCHED_CHAIN_AMINO_ACID_CATABOLISM	ACADSB,ACAD8,BCKDHB,AUH,HIBCH,ACAT1,MCCC2,ALDH6A1,IVD,DLD,MCCC1,BCAT2,HSD17B10,BCKDHA,BCAT1,DBT	0.000388722
REACTOME_MITOCHONDRIAL_FATTY_ACID_BETA_OXIDATION	PCCA,PCCB,HADH,ACADS,ACADM,DECR1,ECI1,MUT,HADHA,ECHS1,HADHB,ACADVL,ACADL	0.000433292
cluster_10
WENG_POR_TARGETS_GLOBAL_UP	CYP2B6,CYP2C18,AQP8,GSTA2,ETHE1,CYP51A1,HMGCS1,SCD,CYB5B,MSMO1,IDI1,FDPS,DHCR7,SQLE,GSTM2,GSTA3,CYP7A1,GSTM3,GCK	0.000302908
REACTOME_CHOLESTEROL_BIOSYNTHESIS	HMGCR,CYP51A1,DHCR24,HMGCS1,EBP,MSMO1,IDI1,LSS,FDFT1,FDPS,NSDHL,DHCR7,LBR,PMVK,TM7SF2,GGPS1,SQLE,MVD,MVK,HSD17B7,IDI2	0.00153927
KEGG_TERPENOID_BACKBONE_BIOSYNTHESIS	HMGCS2,PDSS1,HMGCR,PDSS2,HMGCS1,ACAT1,DHDDS,IDI1,FDPS,ACAT2,PMVK,GGPS1,MVD,MVK,IDI2	0.00340827
KEGG_STEROID_BIOSYNTHESIS	SOAT1,CYP51A1,DHCR24,CEL,EBP,MSMO1,LSS,FDFT1,NSDHL,DHCR7,TM7SF2,SQLE,SOAT2,CYP27B1,HSD17B7,LIPA	0.00716388
cluster_11
PELLICCIOTTA_HDAC_IN_ANTIGEN_PRESENTATION_DN	HMGCS1,KDELR1,ERAP1,PSMC6,TAPBPL,PSMB8,PSMD7,PSMB10,DERL1,TAP2,PSMD11,PSMA3,PDIA3,ERAP2,PSMD8,PDIA6,NGLY1,PSMA6,HLA-A,PSMF1,PSMD5,TAP1,PSMA1,PSMA4,HLA-B,PSME3,CANX,PDIA5,HLA-C,PSMC3,PSMA2,PSMA7,SERP1,PSMB5,PSME4,PSMD14,PSMB6,PSME2,GGA3,PSME1,TAPBP,PSMB9,PSMB2,PSMC2,PSMC5,PSMC1,ATF4	0.00312358
REACTOME_DNA_REPLICATION	MAD2L1,RFC5,CENPA,GMNN,CCNA2,GINS1,ORC2,KIF20A,ZWINT,CDC20,ZWILCH,PPP2R1B,PSMC6,SPC25,CDC6,NDC80,BUB1B,CDC7,FBXO5,PSMB8,KIF23,CDKN1A,CENPN,ORC5,PRIM2,ORC4,KIF2C,POLD4,NUP37,PSMD3,PSMA5,ZW10,SKA1,GINS2,PSMD7,MCM4,PSMD13,PSMB10,CDCA8,SEH1L,CDT1,PSMD10,ORC1,MCM2,KIF18A,PPP2R5A,PSMD11,GORASP1,PSMA3,RFC2,PSMC4,PPP2CB,PSMD8,NUP85,BIRC5,RPA3,PSMA6,PMF1,DSN1,KIF2A,PPP2R5E,POLE2,PSMF1,AURKB,PSMD5,PPP1CC,P…	0.0038912
REACTOME_CDT1_ASSOCIATION_WITH_THE_CDC6_ORC_ORIGIN_COMPLEX	GMNN,ORC2,PSMC6,CDC6,PSMB8,ORC5,ORC4,PSMD3,PSMA5,PSMD7,PSMD13,PSMB10,CDT1,PSMD10,ORC1,PSMD11,PSMA3,PSMC4,PSMD8,PSMA6,PSMF1,PSMD5,PSMB3,PSMA1,PSMA4,PSMD9,PSMC3,PSMA2,PSMA7,PSMD1,PSMB7,PSMD2,PSMB5,ORC6,PSME4,PSMD14,PSMB6,PSME2,PSMD12,PSMB1,PSMD6,PSME1,PSMB4,PSMB9,PSMB2,PSMC2,PSMC5,PSMD4,PSMC1,ORC3,RPS27A,UBA52	0.00394308
REACTOME_ORC1_REMOVAL_FROM_CHROMATIN	CCNA2,ORC2,PSMC6,CDC6,PSMB8,CDKN1A,ORC5,ORC4,PSMD3,PSMA5,PSMD7,MCM4,PSMD13,PSMB10,CDT1,PSMD10,ORC1,MCM2,PSMD11,PSMA3,PSMC4,PSMD8,PSMA6,PSMF1,PSMD5,PSMB3,PSMA1,PSMA4,PSMD9,CCNA1,PSMC3,PSMA2,PSMA7,PSMD1,PSMB7,PSMD2,PSMB5,ORC6,PSME4,PSMD14,PSMB6,MCM7,PSME2,CDKN1B,PSMD12,PSMB1,PSMD6,PSME1,RB1,PSMB4,PSMB9,PSMB2,PSMC2,PSMC5,PSMD4,PSMC1,ORC3,CDK2,MCM6,RPS27A,MCM5,UBA52,MCM3	0.00652999
REACTOME_REGULATION_OF_MITOTIC_CELL_CYCLE	MAD2L1,CCNA2,AURKA,CCNB1,CDC20,PSMC6,BUB1B,SKP2,FBXO5,PSMB8,PSMD3,PSMA5,CDC23,PSMD7,PSMD13,PSMB10,PSMD10,CDK1,PSMD11,PSMA3,UBE2D1,PSMC4,PSMD8,PSMA6,UBE2C,PSMF1,AURKB,PTTG1,PSMD5,PSMB3,UBE2E1,PSMA1,PSMA4,PSMD9,CCNA1,PSMC3,PSMA2,PSMA7,PSMD1,PSMB7,PSMD2,PSMB5,PSME4,PSMD14,SKP1,BUB3,PSMB6,PSME2,PSMD12,PSMB1,PSMD6,PSME1,PLK1,CDC27,ANAPC5,PSMB4,PSMB9,ANAPC1,PSMB2,CDC16,PSMC2,PSMC5,PSMD4,PSMC1,CDK2,RPS2…	0.00669088
REACTOME_APC_C_CDC20_MEDIATED_DEGRADATION_OF_MITOTIC_PROTEINS	MAD2L1,CCNB1,CDC20,PSMC6,BUB1B,PSMB8,PSMD3,PSMA5,CDC23,PSMD7,PSMD13,PSMB10,PSMD10,CDK1,PSMD11,PSMA3,UBE2D1,PSMC4,PSMD8,PSMA6,UBE2C,PSMF1,PTTG1,PSMD5,PSMB3,UBE2E1,PSMA1,PSMA4,PSMD9,PSMC3,PSMA2,PSMA7,PSMD1,PSMB7,PSMD2,PSMB5,PSME4,PSMD14,BUB3,PSMB6,PSME2,PSMD12,PSMB1,PSMD6,PSME1,CDC27,ANAPC5,PSMB4,PSMB9,ANAPC1,PSMB2,CDC16,PSMC2,PSMC5,PSMD4,PSMC1,RPS27A,UBA52,ANAPC10,ANAPC2	0.00843301
REACTOME_MITOTIC_M_M_G1_PHASES	MAD2L1,CENPA,GMNN,ORC2,KIF20A,ZWINT,CDC20,ZWILCH,PPP2R1B,PSMC6,SPC25,CDC6,NDC80,BUB1B,CDC7,FBXO5,PSMB8,KIF23,CENPN,ORC5,PRIM2,ORC4,KIF2C,NUP37,PSMD3,PSMA5,ZW10,SKA1,PSMD7,MCM4,PSMD13,PSMB10,CDCA8,SEH1L,CDT1,PSMD10,ORC1,MCM2,KIF18A,PPP2R5A,PSMD11,GORASP1,PSMA3,PSMC4,PPP2CB,PSMD8,NUP85,BIRC5,RPA3,PSMA6,PMF1,DSN1,KIF2A,PPP2R5E,POLE2,PSMF1,AURKB,PSMD5,PPP1CC,PSMB3,NUP107,PSMA1,PAFAH1B1,PSMA4,PSMD9,SE…	0.0085903
cluster_12
CROONQUIST_STROMAL_STIMULATION_UP	FOS,FOSB,CTGF,RGS1,TPM2,NR4A2,THBS2,NNMT,SULF1,TSC22D3,RGS2,LOXL1,ACTA2,NOTCH3,DUSP1,SMARCD3,PPP1R15A,TGM2,LAMA4,COL6A3,CCL3,OLFM1,BASP1,COL1A2,IGFBP7,SPARC,CXCL2,LUM,COL6A1,FSCN1,IER3,IL6,CCL4,IER2,CXCL1,IGFBP4,SERPINE1,TGFBI,IGFBP3,TPM1,PIM2,NFKBIA,NUPR1,GABRA5,GABBR2,VCAN,SLC25A4,CXCL3,MYOF,GUCY1A2,SPTBN1,TMSB4X,HIST2H2AA3,ID1,SFTPB,MICAL2,LOX,RPS4Y1	0
FARMER_BREAST_CANCER_CLUSTER_2	ESRP1,ASPM,MAD2L1,KIF15,PRC1,CENPA,KIF4A,NEK2,KIF11,CCNA2,CEP55,MELK,KIF20A,CCNB2,TPX2,NDC80,BUB1B,CENPE,NUSAP1,MRPL15,MCM4,MTFR1,NCAPG,PTTG1,RB1CC1,PRKDC,BUB1,RAD54B,ARMC1,ATAD2,RRS1,SLC25A32	0
ROSTY_CERVICAL_CANCER_PROLIFERATION_CLUSTER	NETO2,PBK,APOBEC3B,GGH,ASPM,PLEK2,ECT2,E2F8,MAD2L1,KIF15,MAPK13,HMMR,CA2,PRC1,CENPA,KIF4A,TTK,NEK2,DSG2,GMNN,KIF11,CCNA2,CEP55,AURKA,MELK,CCNB1,DLGAP5,OIP5,GINS1,TOP2A,DTL,SLC25A15,KIF20A,ZWINT,CHEK1,STIL,DPP3,CDC20,RAD51AP1,CCNB2,EBP,HN1,MKI67,FOXM1,DHFR,TPX2,CKS2,CDC6,EZH2,NDC80,BUB1B,CENPF,HELLS,KIF18B,SMC2,FBXO5,COMMD8,CENPE,KIF23,LMNB1,NUSAP1,TMPO,KIF2C,RACGAP1,CCNE2,ESPL1,ASF1B,KIAA0101,MCM…	0
SOTIRIOU_BREAST_CANCER_GRADE_1_VS_3_UP	APOBEC3B,PDSS1,ASPM,ECT2,E2F8,MAD2L1,KIF15,HMMR,PRC1,CENPA,KIF4A,TTK,NEK2,KIF11,CCNA2,CEP55,AURKA,MELK,HMGB3,CCNB1,DLGAP5,HCCS,OIP5,GINS1,TOP2A,TXN,KIF20A,ZWINT,CHEK1,STIL,QPRT,CDC20,CCNB2,HN1,MKI67,ITCH,MIS18A,FOXM1,TPX2,ORMDL2,CKS2,EZH2,NDC80,BUB1B,CENPF,KIF18B,FBXO5,CDKN3,CENPE,MRPL12,LMNB1,RAD51,NUSAP1,TXNRD1,CENPN,TMPO,MRPL15,KIF2C,RACGAP1,CCNE2,RNASEH2A,ESPL1,MCM4,COX7B,CDCA8,HIST1H4B,MCM2,…	0
CHIANG_LIVER_CANCER_SUBCLASS_PROLIFERATION_UP	PBK,ASPM,ECT2,E2F8,MAD2L1,MAPK13,PRC1,KIF4A,LRRC1,MARCH3,TTF2,TTK,MEP1A,NEK2,KIF11,CCNA2,CEP55,AURKA,HK2,CCNB1,DLGAP5,OIP5,GALNT7,TOP2A,DTL,KIF20A,ZWINT,CDC20,RAD51AP1,CCNB2,HN1,MKI67,FOXM1,TPX2,SOX9,GPD1L,MTMR2,TMED3,CD24,PLBD1,DDR1,TNFRSF21,CDC6,EZH2,BACE2,NDC80,B4GALT5,BUB1B,ELF4,MECOM,CENPF,HELLS,KIF18B,CDC7,ATP1A1,DEPDC1,FBXO5,CDKN3,ASRGL1,CENPE,PRKCD,KIF23,LMNB1,SOX4,NUSAP1,MARCKS,KIF2C,SYN…	3.68926e-05
CROONQUIST_NRAS_SIGNALING_DN	GNAI1,CENPA,KIF11,CCNA2,CDC25C,AURKA,CCNB1,PLOD2,OIP5,GINS1,GALE,TOP2A,ZWINT,CHEK1,STIL,CDC20,CCNB2,MKI67,FOXM1,TPX2,SPC25,CDC6,NDC80,BUB1B,CKS1B,SMC2,CDKN3,PLK4,LMNB1,KIF2C,KIAA0101,KIF22,MCM4,EIF5,MCM2,CDK1,SMC4,CHEK2,TK1,NCAPH,SNRPA1,UBE2C,HMGA1,SPAG5,AURKB,PTTG1,BRD8,RFC3,PCNA,H2AFX,TRAIP,POLD3,MCM7,HMGB2,PLK1,WEE1,EXO1,DUT,POLD1,CSE1L,CHAF1A,STMN1,NASP,TRIP13,MCM3,APOBEC3C,SBNO2,MYBL2,RFC4,P…	7.58934e-05
GRAHAM_NORMAL_QUIESCENT_VS_NORMAL_DIVIDING_DN	APOBEC3B,GGH,XK,AMMECR1,MAD2L1,KIF15,PRC1,GMNN,KIF11,MINPP1,CCNA2,CEP55,MELK,DLGAP5,OIP5,GINS1,TOP2A,DTL,ZWINT,CHEK1,CDC20,RAD51AP1,CCNB2,DHFR,ATP5G3,CDC6,NDC80,BUB1B,PPIF,FABP5,KIF18B,CKS1B,SMC2,CDKN3,NUSAP1,KIF2C,RACGAP1,CCNE2,RNASEH2A,KIAA0101,GINS2,MCM4,SAC3D1,MCM2,CDK1,TYMS,TK1,NUP85,NCAPG,BIRC5,POLE2,RFC3,PCNA,MSH2,CENPM,RRM1,BUB1,RRM2,HAT1,VDAC3,SNRNP25,VRK1,FEN1,GZMB,MCM10,CDC45,MCM6,DSCC…	8.0493e-05
CROONQUIST_NRAS_VS_STROMAL_STIMULATION_DN	FOS,FOSB,CTGF,TPM2,NR4A2,THBS2,PTGER3,SULF1,TSC22D3,ACTA2,NOTCH3,DCLK1,DUSP1,SMARCD3,HSPB6,PPP1R15A,LAMA4,BCL6,COL6A3,JUN,COL4A1,C10orf10,BASP1,COL1A2,IGFBP7,SPARC,CD81,COL16A1,ITM2A,FSCN1,IER3,IL6,IER2,TOX,IGFBP4,GJA1,PTP4A3,TGFBI,IGFBP3,TPM1,PIM2,NFKBIA,SBNO2,NUPR1,APOBEC3C,MCM3,CCNF,NASP,RECQL4,STMN1,CADPS,VCAN,SLC25A4,CDC45,LAMB1,TROAP,HIST1H2BJ,TSC22D1,MCM7,LUZP2,TRAIP,HTT,H2AFX,ZMIZ1,PTTG1,…	0.000191476
ZHAN_MULTIPLE_MYELOMA_PR_UP	ASPM,E2F8,PRC1,TTK,NEK2,AURKA,CCNB1,DLGAP5,TOP2A,ZWILCH,CCNB2,FOXM1,TPX2,SPC25,EZH2,BUB1B,NUSAP1,RACGAP1,SLC19A1,KIAA0101,SKA1,CDK1,TYMS,KIF14,BIRC5,UBE2C,KPNA2,MAGEA1,FANCI,RRM2,MAGEA6,MCM10,DSCC1,MAGEA3,TRIP13,PRR11,RFC4,TSR1	0.000382342
ZHOU_CELL_CYCLE_GENES_IN_IR_RESPONSE_24HR	ASPM,PLEK2,E2F8,MAD2L1,WIPI1,HMMR,PRC1,RFC5,CENPA,TTK,NEK2,KIF11,CCNA2,CEP55,MELK,HMGB3,CCNB1,DLGAP5,TOP2A,SQRDL,BORA,LXN,KIF20A,CDC20,CCNB2,HN1,RBBP8,SPC25,EZH2,TPRKB,FGFR1OP,FABP5,CENPF,SMC2,DEPDC1,FBXO5,CDKN3,KIF23,LMNB1,PAICS,NUSAP1,CENPN,DCTPP1,RACGAP1,TOPBP1,KIF22,CDCA8,NEIL3,MCM2,CDK1,BIRC5,UBE2C,DNAJC9,SPAG5,PTTG1,QSER1,NUP107,KPNA2,HAUS3,FAM64A,PTTG2,PCNA,CKAP2,H2AFX,IFT20,BUB1,TIMELESS,…	0.000484477
WHITFIELD_CELL_CYCLE_LITERATURE	CENPA,CCNA2,CDC25C,AURKA,CCNB1,TOP2A,KIF20A,CDC20,CCNB2,DHFR,CKS2,CDC6,BUB1B,PSRC1,CENPF,CDKN3,CDKN1A,RACGAP1,CCNE2,CCNG2,MCM2,CDK1,BRCA1,TYMS,BIRC5,BRCA2,PCNA,MSH2,RRM1,BUB1,NPAT,RRM2,SLBP,PLK1,CDC45,MCM6,E2F5,NASP,CCNE1,CCNF,E2F1,CDKN2D,CDC25A,CDKN2C	0.000585012
GRAHAM_CML_DIVIDING_VS_NORMAL_QUIESCENT_UP	PBK,APOBEC3B,GGH,PDSS1,ASPM,XK,ECT2,AMMECR1,HPGDS,E2F8,MAD2L1,KIF15,SLC25A13,HMMR,PRC1,CEP76,CENPA,KIF4A,HIST1H1C,TTK,NEK2,GMNN,ABCD3,TST,ELOVL6,KIF11,MINPP1,CCNA2,SUCLA2,CEP55,AURKA,MELK,SFXN1,CCNB1,DLGAP5,OIP5,GINS1,TOP2A,STK39,KIF20A,ZWINT,CHEK1,MRPS28,CDC20,RAD51AP1,CCNB2,LRRC59,SORD,DHFR,TPX2,ATP5G3,ABCC4,SPC25,CDC6,EZH2,NDC80,BUB1B,PPIF,FABP5,CENPF,KIF18B,CLC,CKS1B,CDC7,SMC2,FBXO5,CDKN3,HSP…	0.000636883
FINETTI_BREAST_CANCER_KINOME_RED	PBK,TTK,NEK2,AURKA,MELK,CHEK1,SRPK1,BUB1B,CDC7,PLK4,CDK1,AURKB,BUB1,VRK1,PLK1	0.000720344
LEE_EARLY_T_LYMPHOCYTE_UP	PBK,GGH,ASPM,E2F8,CEP70,KIF15,HMMR,PRC1,MYB,CENPA,TTK,NEK2,KIF11,CEP55,AURKA,MELK,HMGB3,CCNB1,DLGAP5,OIP5,GINS1,GALNT7,TOP2A,DTL,KIF20A,RAD51AP1,CCNB2,TFDP2,MKI67,CKS2,TNFRSF21,NDC80,BUB1B,KIF18B,CDKN3,NUSAP1,KIF2C,LETM1,RCAN1,KIAA0101,MCM4,NEIL3,MCM2,CDK1,TYMS,WHSC1,KIF14,NCAPG,BIRC5,UBE2C,PTTG1,RAPGEF5,SYK,BUB1,E2F2,FANCI,RRM2,CDCA3,FAIM,ATAD2,TUBB4B,MCM10,DIAPH3,DNTT,GFI1,DSCC1,MPP1,RAG1,SLC1A…	0.00143881
AMUNDSON_GAMMA_RADIATION_RESPONSE	MAD2L1,PRC1,CENPA,TTK,NEK2,CCNA2,CDC25C,AURKA,CCNB1,CCNB2,CKS2,AIMP2,BUB1B,CENPF,CENPE,KIF23,KIF2C,ESPL1,CDK1,PPP2R5A,UBE2C,AURKB,PTTG1,TSN,H2AFX,DNMT3B,BUB1,PRRG2,LBR,PLK1,GTPBP1,WEE1,RRP1,MSX1,CCNF,KIFC1,TACC3,CDC25B,CDKN2C	0.00234377
KONG_E2F3_TARGETS	PBK,HMMR,PRC1,MYB,KIF11,CCNA2,AURKA,MELK,CCNB1,DLGAP5,TOP2A,KIF20A,CDC20,RAD51AP1,MKI67,TPX2,RBBP8,SPC25,CDC6,EZH2,BUB1B,CENPF,SKP2,CDC7,SMC2,DEPDC1,LMNB1,RAD51,NUSAP1,KIF2C,RACGAP1,NCAPD2,ASF1B,KIAA0101,HIST1H4B,BRCA1,TYMS,TK1,NCAPG,NCAPG2,NCAPH,HIST1H2AD,NUP50,UBE2C,HIST1H4F,H2AFX,PSORS1C2,BUB1,CDCA3,E2F3,HMGB2,PLK1,DNA2,ERCC6L,FEN1,USP1,SRSF7,CHAF1B,MAPK8,PRIM1,CENPQ,HIST1H4I,INCENP,RPL3,RAD54…	0.00236113
ZHOU_CELL_CYCLE_GENES_IN_IR_RESPONSE_6HR	E2F8,MAD2L1,RFC5,CENPA,TTK,NEK2,GMNN,KIF11,CCNA2,CEP55,HMGB3,DLGAP5,DTL,KIF20A,EZH2,TPRKB,FABP5,SMC2,FBXO5,LMNB1,PAICS,RAD51,NUSAP1,DCTPP1,RACGAP1,KIAA0101,TOPBP1,KIF22,GINS2,CDCA8,CDT1,MCM2,BRCA1,WDHD1,DSN1,DNAJC9,QSER1,HAUS3,FAM64A,H2AFX,DEK,TIMELESS,DCLRE1A,NUP88,LBR,MCM7,DTYMK,HMGB2,USP1,KNTC1,CHAF1B,CDK2,RAD54L,MCM6,RPA2,EXO1,MCM5,GPN3,RANBP1,PSMC3IP,TRIP13,MCM3,KIFC1,MAGOHB,E2F1,NCAPH2,GINS…	0.00344597
MORI_IMMATURE_B_LYMPHOCYTE_DN	E2F8,SLC16A1,HMMR,PRC1,CENPA,TTK,NEK2,PCK2,CCNA2,MELK,HMGB3,ENPEP,CCNB1,DLGAP5,TOP2A,DTL,TXN,UCK2,CHEK1,CDC20,CCNB2,MKI67,EZH2,CKS1B,SMC2,PREP,CDKN3,LMNB1,CDKN1A,RAD51,NUSAP1,TMPO,MCM2,CDK1,SMC4,ACTN4,NCAPH,PRDX4,UBE2C,KPNA2,PCNA,HNRNPAB,RRM1,H2AFX,CBX1,CALM2,RRM2,LIG1,MCM7,CDCA3,XRCC6,H2AFV,CKAP5,SLBP,HMGB2,RBBP4,SMARCA4,TUBB4B,SMARCA5,U2AF1,HMGN2,MCM10,PRIM1,HMGB1,CDC45,RAD54L,MCM6,RAN,DUT,RAG1…	0.00527135
ISHIDA_E2F_TARGETS	E2F8,PRC1,CCNA2,HMGB3,CCNB1,TOP2A,CDC20,CCNB2,MKI67,EZH2,NDC80,SMC2,RAD51,NUSAP1,DCTPP1,ASF1B,CDT1,CDK1,TYMS,TK1,NCAPH,AURKB,PTTG1,KPNA2,RFC3,PCNA,RRM1,BUB1,LBR,RRM2,LIG1,MCM7,DBF4,SLBP,RB1,HMGB2,DNA2,FEN1,RPA1,PRIM1,CDK2,DUT,STMN1,CCNE1,TRIP13,MCM3,CDKN2C	0.00557715
CROONQUIST_IL6_DEPRIVATION_DN	GGH,ABHD5,MAD2L1,HMMR,CENPA,TTK,KIF11,CCNA2,AURKA,CCNB1,OIP5,GINS1,GALE,TOP2A,ZWINT,CHEK1,STIL,CDC20,CCNB2,MKI67,FOXM1,DHFR,TPX2,CKS2,SPC25,CDC6,BUB1B,CKS1B,SKP2,SMC2,CDKN3,PLK4,CENPE,LMNB1,KIF2C,CCNE2,KIAA0101,KIF22,MCM4,MCM2,CDK1,SMC4,BRCA1,TYMS,TK1,KIF14,NCAPH,SNRPA1,UBE2C,FRZB,POLE2,HMGA1,SPAG5,AURKB,PTTG1,KPNA2,RFC3,PCNA,SEPHS1,BUB1,FANCI,TRAIP,RRM2,LIG1,MCM7,DTYMK,HMGB2,PLK1,HIST1H2BJ,KNTC1…	0.00569488
KANG_DOXORUBICIN_RESISTANCE_UP	PBK,ASPM,NQO1,MAD2L1,HMMR,PRC1,CENPA,KIF4A,AURKA,OIP5,GINS1,TOP2A,ZWINT,CDC20,RAD51AP1,MKI67,FOXM1,TPX2,CDC6,BUB1B,CDKN3,PLK4,LMNB1,NUSAP1,ASF1B,KIAA0101,MCM4,CDCA8,CDK1,TYMS,WHSC1,TK1,NCAPG,BIRC5,NCAPG2,HJURP,CENPM,RRM1,POLQ,BUB1,FANCI,RRM2,DTYMK,HMGB2,PLK1,ATAD2,DSCC1,ABCC1,RFC4,POLA2,BARD1,FOSB	0.00665874
YU_MYC_TARGETS_UP	ASPM,ECT2,E2F8,GMNN,AURKA,CCNB1,TOP2A,DTL,TXN,KIF20A,CCNB2,MKI67,CKS2,UCHL5,CKS1B,IDI1,CDKN3,DCTPP1,FDPS,RACGAP1,KIAA0101,CDK1,TFDP1,STRAP,BIRC5,BRCA2,KPNA2,PCNA,RRM1,BUB1,NUP54,HMGB2,PLK1,UBE2S,CLIC4,TSPAN4,DFNA5	0.00710109
cluster_13
PID_INTEGRIN1_PATHWAY	THBS2,TNC,ITGA7,NID1,FN1,SPP1,ITGA5,LAMB2,F13A1,COL5A2,TGM2,LAMA4,ITGA1,JAM2,FBN1,LAMC1,VCAM1,COL6A3,COL4A1,COL1A1,COL6A2,COL1A2,CSPG4,CD81,LAMA2,COL6A1,LAMA5,ITGA4,COL18A1,COL5A1,ITGA9,COL7A1,TGFBI,LAMA1,FGB,COL3A1,PLAU,CD14,COL11A2,COL2A1,MDK,PLAUR,COL4A4,FGA,ITGA8,COL11A1,ITGA10,ITGB1,LAMB1,COL4A5,VTN,ITGA3,FGG,ITGAV,COL4A3,VEGFA,COL4A6,THBS1,ITGA6,LAMC2,ITGA2,LAMA3,LAMB3	0
REACTOME_INTEGRIN_CELL_SURFACE_INTERACTIONS	TNC,FN1,SPP1,ITGA5,LAMB2,JAM3,ITGA1,JAM2,FBN1,LAMC1,VCAM1,COL4A1,ITGAM,COL1A1,COL1A2,PECAM1,ITGB2,ICAM2,LAMA2,VWF,COL4A2,RASGRP1,TLN1,LAMA5,ITGAL,RAPGEF3,ICAM1,RASGRP2,ITGA9,ICAM4,LAMA1,FGB,ITGAX,ITGB7,APBB1IP,ITGA2B,IBSP,COL2A1,RAPGEF4,AKT1,COL4A4,FGA,ITGA8,ITGA10,ITGB8,ITGB1,ICAM3,CSK,PTPN1,ITGB3,LAMB1,RAP1A,PTK2,COL4A5,SHC1,PDPK1,ITGAE,VTN,GRB2,RAP1B,ITGA3,FGG,ITGAV,COL4A3,ITGB5,SRC,SYK,THBS1,…	0.000740088
REACTOME_NCAM1_INTERACTIONS	NCAM1,COL5A2,PRNP,COL6A3,COL4A1,COL1A1,COL6A2,CACNA1H,COL1A2,COL4A2,COL6A1,NRTN,GFRA2,ST8SIA4,COL5A1,ST8SIA2,CNTN2,COL9A3,COL3A1,GFRA1,CACNB2,CACNB4,ARTN,COL9A2,COL9A1,AGRN,COL2A1,PSPN,CACNA1G,GFRA4,COL4A4,GDNF,CACNA1I,COL4A5,CACNA1S,CACNB3,NCAN,CACNB1,COL4A3	0.000790455
PID_INTEGRIN3_PATHWAY	CYR61,TNC,FN1,SPP1,LAMA4,FBN1,LAMC1,COL4A1,COL1A1,THY1,COL1A2,PECAM1,PDGFRB,PDGFB,TGFBR2,TGFBI,L1CAM,FGB,SPHK1,EDIL3,PLAU,ITGA2B,IBSP,KDR,PLAUR,COL4A4,FGA,HMGB1,ITGB3,LAMB1,PVR,COL4A5,CD47,VTN,FGG,ITGAV,COL4A3,VEGFA,COL4A6,THBS1,SDC4,F11R,SDC1	0.00139417
KEGG_ECM_RECEPTOR_INTERACTION	THBS2,TNC,ITGA7,THBS4,SDC2,FN1,SPP1,ITGA5,TNXB,LAMB2,COL5A2,SV2B,LAMA4,ITGA1,LAMC1,COL6A3,RELN,COL4A1,COL1A1,SDC3,COL6A2,COL1A2,LAMA2,VWF,COL4A2,COL6A1,LAMA5,ITGA4,SV2A,CD44,COL5A1,HSPG2,GP1BB,THBS3,ITGA9,LAMA1,GP1BA,COL3A1,LAMB4,ITGB7,COL5A3,ITGA2B,COMP,IBSP,AGRN,COL11A2,COL2A1,GP9,TNN,SV2C,CD36,COL4A4,TNR,ITGA8,COL11A1,ITGA10,ITGB8,ITGB1,ITGB3,LAMB1,GP6,CD47,DAG1,GP5,VTN,ITGA3,LAMC3,ITGAV,ITGB5…	0.00169216
KEGG_FOCAL_ADHESION	MYL9,THBS2,TNC,CAV2,ITGA7,CAV1,THBS4,FLNA,FN1,VEGFC,AKT3,SPP1,FLNC,ITGA5,TNXB,LAMB2,COL5A2,LAMA4,ITGA1,LAMC1,COL6A3,JUN,RELN,COL4A1,MYLK,COL1A1,COL6A2,FYN,COL1A2,VEGFB,ACTN1,LAMA2,IGF1,VWF,COL4A2,TLN1,COL6A1,PDGFRB,LAMA5,MAPK10,PIK3CD,ITGA4,PDGFB,PAK3,PRKCB,RAC2,PARVB,ZYX,PARVA,CCND1,FLT4,SHC2,COL5A1,PIK3CG,PDGFC,VAV1,THBS3,ILK,ITGA9,BCL2,PIP5K1C,LAMA1,PPP1R12A,PIK3R3,COL3A1,HGF,LAMB4,CCND2,VCL,I…	0.00287145
REACTOME_COLLAGEN_FORMATION	COL14A1,PCOLCE2,COL21A1,COL5A2,COL15A1,COL6A3,COL4A1,COL1A1,PCOLCE,COL6A2,COL1A2,COL16A1,COL4A2,COL6A1,CRTAP,COL8A2,COL5A1,SERPINH1,ADAMTS2,COL7A1,COL9A3,COL3A1,COL5A3,PLOD1,COL13A1,TLL2,COL9A2,COL9A1,COL11A2,COL2A1,COL10A1,ADAMTS3,COL4A4,COL11A1,COL19A1,COL4A5,PPIB,COL8A1,PLOD3,BMP1,COL4A3,TLL1,COL4A6,P4HB,PLOD2,COL17A1	0.00543281
NABA_COLLAGENS	COL14A1,COL21A1,COL5A2,COL15A1,COL6A3,COL4A1,COL1A1,COL6A2,COL1A2,COL16A1,COL4A2,COL6A1,COL18A1,COL8A2,COL5A1,COL7A1,COL9A3,COL3A1,COL5A3,COL13A1,COL9A2,COL9A1,COL11A2,COL2A1,COL10A1,COL4A4,COL11A1,COL19A1,COL4A5,COL8A1,COL4A3,COL4A6,COL17A1	0.00639094
NABA_BASEMENT_MEMBRANES	NID1,LAMB2,LAMA4,LAMC1,COL15A1,COL6A3,COL4A1,COL6A2,LAMA2,COL4A2,COL6A1,LAMA5,COL18A1,HSPG2,LAMA1,LAMB4,NTN3,NTN1,AGRN,COL4A4,COLQ,NTNG1,LAMB1,NID2,COL4A5,LAMC3,USH2A,COL4A3,COL4A6,LAMC2,LAMA3,LAMB3	0.00913515
cluster_14
REACTOME_PHOSPHORYLATION_OF_CD3_AND_TCR_ZETA_CHAINS	PTPRC,LCK,HLA-DQA1,HLA-DPA1,HLA-DRB5,CD4,HLA-DRB1,CD3D,CD3E,HLA-DPB1,CD247,CSK,CD3G	0.000558456
REACTOME_PD1_SIGNALING	LCK,HLA-DQA1,HLA-DPA1,HLA-DRB5,CD4,HLA-DRB1,CD3D,CD3E,HLA-DPB1,CD247,PTPN6,PDCD1,CSK,PDCD1LG2,CD3G	0.000606608
REACTOME_TRANSLOCATION_OF_ZAP_70_TO_IMMUNOLOGICAL_SYNAPSE	LCK,HLA-DQA1,HLA-DPA1,HLA-DRB5,CD4,HLA-DRB1,CD3D,CD3E,HLA-DPB1,CD247,ZAP70,CD3G	0.00162967
BIOCARTA_THELPER_PATHWAY	THY1,ITGB2,PTPRC,ITGAL,CD2,ICAM1,CD4,CD3D,CD3E,CD247,CD28,CD3G	0.00184637
BIOCARTA_BLYMPHOCYTE_PATHWAY	CR2,FCGR2B,ITGB2,PTPRC,HLA-DRA,ITGAL,ICAM1,HLA-DRB1,CD40,CR1,CD80	0.00249553
BIOCARTA_TCRA_PATHWAY	FYN,PTPRC,LCK,HLA-DRA,CD4,HLA-DRB1,CD3D,CD3E,CD247,ZAP70,CD3G	0.0028539
BIOCARTA_TCYTOTOXIC_PATHWAY	THY1,ITGB2,PTPRC,ITGAL,CD2,ICAM1,CD3D,CD3E,CD247,CD28,CD8A,CD3G	0.00506376
REACTOME_GENERATION_OF_SECOND_MESSENGER_MOLECULES	EVL,ENAH,LCK,ITK,HLA-DQA1,HLA-DPA1,HLA-DRB5,CD4,HLA-DRB1,LCP2,CD3D,CD3E,HLA-DPB1,CD247,ZAP70,LAT,PLCG1,FYB,GRAP2,WAS,PAK2,VASP,CD3G,NCK1,PAK1	0.00984579

## Sheet: Table S2
DIAGRAM (Diabetes mellitus type 2)
pMM clustering results
Gene-set	Gene list	FDR
cluster_1
KEGG_MATURITY_ONSET_DIABETES_OF_THE_YOUNG	MNX1,NEUROG3,GCK,HHEX,HES1,MAFA,PAX6,SLC2A2,BHLHA15,HNF1B,HNF4G,NKX6-1,HNF1A,FOXA3,HNF4A,NKX2-2,ONECUT1,NEUROD1,INS,FOXA2,PAX4,PDX1,IAPP,NR5A2,PKLR	0.00820942
REACTOME_REGULATION_OF_BETA_CELL_DEVELOPMENT	AKT3,AKT1,AKT2,FGF10,FOXO1,NR5A2,PTF1A,GCK,FOXA2,FOXA3,HNF4A,HNF4G,ONECUT1,HES1,IAPP,RBPJ,INS,INSM1,PDX1,MAFA,ONECUT3,NEUROD1,NKX2-2,NKX6-1,NEUROG3,PAX6,PKLR,SLC2A2,HNF1A,HNF1B	0.00918536
REACTOME_REGULATION_OF_GENE_EXPRESSION_IN_BETA_CELLS	AKT3,AKT1,AKT2,FOXO1,GCK,FOXA2,FOXA3,HNF4A,HNF4G,IAPP,INS,PDX1,MAFA,NEUROD1,NKX2-2,NKX6-1,PAX6,PKLR,SLC2A2,HNF1A	0.0257649
cluster_2
ST_G_ALPHA_I_PATHWAY	EGFR,PLCB2,SOS1,AKT1,SOS2,AKT3,ITPR2,PIK3CB,TERF2IP,SHC1,DRD2,STAT3,ITPKB,ITPR1,RAF1,EPHB2,AKT2,KCNJ9,GRB2,PITX2,BRAF,KCNJ5,CFB,PLCB1,ASAH1,RGS20,PI3,ITPKA,PLCB4,SRC,MAPK1,KCNJ3,ITPR3,DAG1,PLCB3	0.21293
ST_ADRENERGIC	GNA15,EGFR,MAPK14,AKT1,CCL13,PIK3R1,ITPR2,PIK3CD,CCL15,APC,ITPKB,ITPR1,RAF1,GNA11,GNAQ,GNAI1,KCNJ9,CAMP,PITX2,BRAF,KCNJ5,AR,CFB,PTX3,ASAH1,PIK3CA,MAPK10,ITPKA,SRC,MAPK1,KCNJ3,GAST,ITPR3,DAG1,CCL16,PHKA2	0.230442
ST_MYOCYTE_AD_PATHWAY	RAC1,RHO,AKT1,ITPR2,APC,ADRB1,ITPR1,GNAQ,EPHB2,GNAI1,KCNJ9,CAMP,PITX2,PLN,KCNJ5,CFB,KAT5,PTX3,ASAH1,CAV3,DLG4,RYR1,MAPK1,KCNJ3,GAST,ITPR3,DAG1	0.167592
cluster_3
REACTOME_SMAD2_SMAD3_SMAD4_HETEROTRIMER_REGULATES_TRANSCRIPTION	CDK8,CDK9,CDKN2B,E2F4,E2F5,WWTR1,HDAC1,JUNB,SMAD2,SMAD3,SMAD4,SMAD7,MEN1,LOC441488,MYC,SERPINE1,RBL1,TGIF2,RPS27A,SP1,TFDP1,TGIF1,RPS27AP11,UBA52,CCNC,CCNT1,CCNT2	0.21293
REACTOME_TRANSCRIPTIONAL_ACTIVITY_OF_SMAD2_SMAD3_SMAD4_HETEROTRIMER	CDK8,CDK9,CDKN2B,PARP1,E2F4,E2F5,WWTR1,HDAC1,JUNB,SMAD2,SMAD3,SMAD4,SMAD7,MEN1,LOC441488,MYC,SERPINE1,TRIM33,PPM1A,RBL1,TGIF2,RPS27A,SMURF2,SKI,SKIL,SP1,TFDP1,TGIF1,RPS27AP11,UBA52,UBE2D1,UBE2D3,USP9X,CCNC,CCNT1,CCNT2,NCOR1,NCOR2	0.0591448
REACTOME_DOWNREGULATION_OF_SMAD2_3_SMAD4_TRANSCRIPTIONAL_ACTIVITY	PARP1,HDAC1,SMAD2,SMAD3,SMAD4,TRIM33,PPM1A,TGIF2,RPS27A,SMURF2,SKI,SKIL,TGIF1,RPS27AP11,UBA52,UBE2D1,UBE2D3,USP9X,NCOR1,NCOR2	0.13371
REACTOME_SIGNALING_BY_TGF_BETA_RECEPTOR_COMPLEX	CDK8,CDK9,STUB1,CDKN2B,STRAP,PARP1,E2F4,E2F5,FKBP1A,ARHGEF18,PPP1R15A,WWTR1,HDAC1,JUNB,RHOA,SMAD2,SMAD3,SMAD4,SMAD7,MEN1,LOC441488,MYC,FURIN,SERPINE1,F11R,PARD6A,UCHL5,TRIM33,PPM1A,PPP1CA,PPP1CB,PPP1CC,PRKCZ,PARD3,PMEPA1,SMURF1,CGN,RBL1,TGIF2,RPS27A,SMURF2,SKI,SKIL,SP1,TFDP1,TGFB1,TGFBR1,TGFBR2,TGIF1,RPS27AP11,UBA52,LOC731429,UBE2D1,UBE2D3,XPO1,USP9X,CCNC,CCNT1,CCNT2,MTMR4,ZFYVE9,NCOR1,NCOR2	0.0726862
cluster_4
KEGG_GLYCEROPHOSPHOLIPID_METABOLISM	PEMT,PLA2G15,GPD1,GPD1L,LPGAT1,GPAM,MBOAT2,MBOAT7,CHAT,LPCAT1,PTDSS1,ACHE,PLA2G3,DGKZ,ETNK1,DGKE,DGKD,PCYT1A,DGKH,JMJD7-PLA2G4B,CHPT1,MBOAT1,PLA2G6,PLA2G2E,PLA2G10,LPCAT3,PLA2G2A,ETNK2,PLA2G4A,PLA2G5,PLA2G12B,PLA2G4B,PTDSS2,PLA2G2F,PCYT2,CDS1,AGPAT3,AGPAT4,PGS1,LYPLA1,PLA2G1B,C17orf48,CDIPT,DGKQ,CDS2,DGKB,DGKG,PPAP2B,DGKA,DGKI,PHOSPHO1,LCLAT1,TAZ,AGPAT9,GNPAT,LPCAT4,PLA2G4E,AGPAT6,CHKA,PPAP2A,PPA…	0.122187
REACTOME_PHOSPHOLIPID_METABOLISM	COL4A3BP,LPCAT3,CEPT1,CDS1,PEMT,CDIPT,AGPAT1,AGPAT2,SPTLC1,NEU3,CHAT,PLA2G16,CHKA,CHKB,MGLL,PLD4,DEGS2,ACER1,SLC44A3,MBOAT2,NEU4,SGPP2,AGPAT6,CSNK1G2,PIK3R6,GPAT2,PPM1L,ARSK,MBOAT1,PHOSPHO1,SGMS2,PIKFYVE,PLD6,CERS3,SLC44A5,ARSG,SACM1L,GPD1L,LPIN1,PIP5K1C,SLC44A1,PIK3R5,PLD3,PITPNB,KDSR,LCLAT1,CERS6,LPCAT4,PLA2G4F,GALC,SUMF2,SGMS1,PLA2G2D,GBA,INPP5J,GLA,GLB1,GM2A,GPD1,PLA2G4D,SUMF1,CERS2,HADHA,HAD…	0.113426
REACTOME_SYNTHESIS_OF_PA	AGPAT1,AGPAT2,AGPAT6,GPAT2,GPD1L,LCLAT1,LPCAT4,PLA2G2D,GPD1,PLA2G4D,PLA2G2E,PLA2G1B,PLA2G2A,PLA2G4A,PLA2G5,PLD1,PLD2,AGPAT5,AGPAT3,AGPAT4,GPAM,PLA2G2F,LPCAT1,PLA2G12A,PLA2G10,GNPAT,AGPAT9	0.10076
REACTOME_SYNTHESIS_OF_PC	CEPT1,PEMT,CHAT,CHKA,CHKB,SLC44A3,PHOSPHO1,SLC44A5,LPIN1,SLC44A1,ACHE,PCYT1A,CHPT1,SLC44A2,LPIN3,SLC44A4,PCYT1B,LPIN2	0.190373
REACTOME_GLYCEROPHOSPHOLIPID_BIOSYNTHESIS	LPCAT3,CEPT1,CDS1,PEMT,CDIPT,AGPAT1,AGPAT2,CHAT,PLA2G16,CHKA,CHKB,MGLL,PLD4,SLC44A3,MBOAT2,AGPAT6,GPAT2,MBOAT1,PHOSPHO1,PLD6,SLC44A5,GPD1L,LPIN1,SLC44A1,PLD3,PITPNB,LCLAT1,LPCAT4,PLA2G4F,PLA2G2D,GPD1,PLA2G4D,HADHA,HADHB,PLA2G2E,ACHE,PLA2G3,PNPLA8,PCYT1A,PLA2G1B,PLA2G2A,PLA2G4A,PLA2G5,PLD1,PLD2,CRLS1,LPCAT2,ETNK2,AGPAT5,ETNK1,GPCPD1,AGPAT3,AGPAT4,CHPT1,PNPLA2,SLC44A2,GPAM,PCYT2,PLA2G2F,LPIN3,TAZ,M…	0.0726862
cluster_5
REACTOME_DIABETES_PATHWAYS	CTDSP2,PREB,PDIA6,HYOU1,EXOC5,IGF2BP1,IGF2BP3,IGF2BP2,YIF1A,PDIA5,KDELR3,EXOC3,EXOSC8,KLHDC3,ADD1,EXOSC6,TPP1,CPE,SLC30A7,EXOC8,CTSG,DCTN1,DDIT3,DDX11,DCP2,EIF2S1,ERN1,EXTL3,F2,SEC31A,DIS3,ATF6,EXOSC7,EXOSC2,SEC11A,GCG,GH1,SERP1,SPCS1,GSK3A,ERO1L,HDGF,CXXC1,HSPA5,IGF2,IGFALS,IGFBP1,IGFBP2,IGFBP3,IGFBP4,IGFBP5,IGFBP6,KLK3,IL8,INS,ACADVL,KIF5B,LEP,LMNA,DNAJB9,MMP1,MMP2,ASNS,DDX12P,SULT1A4,MYO5A,ATF…	0.0108256
REACTOME_ACTIVATION_OF_CHAPERONE_GENES_BY_XBP1S	CTDSP2,PREB,PDIA6,HYOU1,YIF1A,PDIA5,KDELR3,KLHDC3,ADD1,TPP1,DCTN1,DDX11,EXTL3,SEC31A,SERP1,GSK3A,HDGF,CXXC1,ACADVL,LMNA,DNAJB9,DDX12P,SULT1A4,DNAJB11,FKBP14,WIPI1,PPP2R5B,ARFGAP1,C19orf10,DNAJC3,SRPRB,TSPYL2,SHC1,SRPR,SSR1,SULT1A3,TLN1,WFS1,XBP1,ZBTB17,SYVN1,ATP6V0D1,GOSR2,EDEM1,TATDN2,CUL7	0.00820942
REACTOME_UNFOLDED_PROTEIN_RESPONSE	CTDSP2,PREB,PDIA6,HYOU1,YIF1A,PDIA5,KDELR3,EXOSC8,KLHDC3,ADD1,EXOSC6,TPP1,DCTN1,DDIT3,DDX11,DCP2,EIF2S1,ERN1,EXTL3,SEC31A,DIS3,ATF6,EXOSC7,EXOSC2,SERP1,GSK3A,HDGF,CXXC1,HSPA5,IGFBP1,IL8,ACADVL,LMNA,DNAJB9,ASNS,DDX12P,SULT1A4,ATF3,ATF4,NFYA,NFYB,PARN,EXOSC3,EXOSC1,MBTPS2,DNAJB11,EXOSC9,EXOSC4,FKBP14,WIPI1,PPP2R5B,ARFGAP1,C19orf10,DNAJC3,EXOSC5,SRPRB,CCL2,TSPYL2,ATF4P3,SHC1,SRPR,SSR1,SULT1A3,TLN1,H…	0.0341474
cluster_6
KEGG_CELL_CYCLE	CDC16,CDC7,CDC45,GADD45B,DBF4,ANAPC1,CREBBP,MDM2,ABL1,SMC1B,LOC728622,GADD45G,ATM,ATR,ANAPC7,RBL2,ANAPC5,RBL1,MYC,CDC14B,SMC1A,CDC14A,LOC731751,SKP1,TGFB2,TGFB1,GADD45A,STAG1,LOC650621,PLK1,RBX1,STAG2,TGFB3,MCM4,ORC6,CCND1,MAD1L1,MCM3,MCM6,MCM5,YWHAB,CCNA2,MCM7,BUB1,CHEK1,WEE2,MCM2,PTTG1,CDC27,CDC25B,CDC25C,LOC651610,CDC25A,CDC6,CDC20,BUB3,YWHAZ,CCND2,YWHAH,CCNB1,YWHAG,YWHAE,CCNE1,ORC3,CCND3,PTTG…	0.123307
KEGG_WNT_SIGNALING_PATHWAY	JUN,LRP5,LRP6,PPP3R2,SFRP2,SFRP1,PPP3CC,VANGL1,PPP3R1,FZD1,FZD4,APC2,FZD6,FZD7,SENP2,FZD8,LEF1,CREBBP,FZD9,PRICKLE1,CTBP2,ROCK1,CTBP1,WNT9B,WNT9A,CTNNBIP1,DAAM2,TBL1XR1,MMP7,CER1,MAP3K7,VANGL2,WNT2B,WNT11,WNT10B,DKK2,LOC728622,CHP2,AXIN1,AXIN2,DKK4,NFAT5,MYC,SOX17,CSNK2A1,CSNK2A2,NFATC4,CSNK1A1,NFATC3,CSNK1E,BTRC,PRKX,SKP1,FBXW11,RBX1,CSNK2B,SIAH1,TBL1Y,WNT5B,CCND1,CAMK2A,NLK,CAMK2B,CAMK2D,CAMK2G…	0.128404
KEGG_MELANOGENESIS	CALM2,CALM1,TYR,CREB3L1,FZD1,FZD4,FZD6,FZD7,LEF1,CREBBP,CREB3,FZD8,FZD9,POMC,WNT9B,WNT9A,CREB1,WNT2B,WNT11,EDN1,WNT10B,NRAS,EDNRB,LOC652799,KRAS,PRKX,GNAI1,GNAI2,CALML5,ADCY3,ADCY2,ADCY1,CREB3L3,WNT5B,CAMK2A,CAMK2B,CAMK2D,CAMK2G,PRKACA,GNAQ,PRKACB,PRKACG,GNAS,GNAI3,WNT16,GNAO1,CALML3,DCT,CALM3,PLCB2,ADCY8,ADCY9,PLCB1,ADCY6,ADCY7,PRKCB,RAF1,PLCB3,PRKCA,PLCB4,ADCY5,CREB3L4,ASIP,KITLG,PRKCG,MC1R,WNT…	0.0535813
KEGG_COLORECTAL_CANCER	JUN,CASP9,RAF1,BIRC5,APC2,RHOA,LEF1,MSH6,BAD,MAPK9,MAPK10,RAC2,RAC3,BRAF,MLH1,MAP2K1,BAX,AKT1,CASP3,AKT2,AKT3,AXIN1,AXIN2,SMAD3,MAPK3,SMAD4,TCF7,RAC1,MYC,TCF7L2,SMAD2,MAPK1,PIK3R5,MAPK8,APPL1,GSK3B,KRAS,CTNNB1,TGFB2,TGFB1,ARAF,TGFBR2,TGFBR1,TGFB3,CCND1,PIK3R3,BCL2,TCF7L1,MSH2,APC,RALGDS,TP53,MSH3,PIK3CA,PIK3CB,CYCS,PIK3CD,FOS,PIK3CG,DCC,PIK3R1,PIK3R2	0.0792633
KEGG_PANCREATIC_CANCER	CASP9,E2F1,STAT3,CHUK,RAF1,ARHGEF6,STAT1,RAD51,BAD,PGF,MAPK9,MAPK10,ERBB2,RAC2,BRCA2,TGFA,BRAF,RAC3,MAP2K1,IKBKB,RB1,JAK1,AKT1,AKT2,AKT3,SMAD3,MAPK3,SMAD4,NFKB1,RAC1,SMAD2,MAPK1,PIK3R5,IKBKG,MAPK8,EGFR,RELA,KRAS,CDKN2A,EGF,TGFB2,TGFB1,VEGFA,ARAF,VEGFC,VEGFB,TGFBR2,TGFBR1,TGFB3,CCND1,PIK3R3,RALB,BCL2L1,RALA,CDK4,FIGF,RALBP1,RALGDS,TP53,E2F3,E2F2,PIK3CA,PIK3CB,CDK6,PIK3CD,PLD1,PIK3CG,PIK3R1,CDC42,P…	0.122187
KEGG_ENDOMETRIAL_CANCER	CASP9,SOS2,RAF1,ELK1,APC2,LEF1,BAD,ERBB2,MAP2K2,BRAF,MLH1,MAP2K1,PDPK1,ILK,AKT1,AKT2,NRAS,AKT3,GRB2,AXIN1,AXIN2,MAPK3,TCF7,CTNNA1,MYC,SOS1,MAPK1,TCF7L2,PIK3R5,HRAS,EGFR,GSK3B,KRAS,CTNNA2,EGF,CTNNB1,ARAF,CCND1,PTEN,PIK3R3,TCF7L1,FOXO3,APC,TP53,PIK3CA,PIK3CB,PIK3CD,CTNNA3,PIK3CG,PIK3R1,PIK3R2,CDH1	0.0660198
KEGG_PROSTATE_CANCER	CASP9,SOS2,E2F1,CHUK,RAF1,IGF1,CREB3L4,MTOR,CREB3L1,PDGFD,NKX3-1,IGF1R,GSTP1,CREB3,CREBBP,LEF1,BAD,INS,PDGFRB,ERBB2,MAP2K2,TGFA,BRAF,MAP2K1,FGFR2,PDPK1,IKBKB,MDM2,RB1,CREB1,AKT1,AKT2,FGFR1,AKT3,NRAS,GRB2,CREB5,MAPK3,TCF7,NFKB1,INSRR,NFKBIA,SOS1,TCF7L2,MAPK1,PIK3R5,IKBKG,HRAS,EP300,EGFR,RELA,PDGFC,GSK3B,KRAS,CDKN1B,EGF,CDKN1A,CTNNB1,HSP90AA1,ARAF,AR,CREB3L3,HSP90B1,SRD5A2,CREB3L2,CCND1,PTEN,PIK3R3…	0.0140332
KEGG_THYROID_CANCER	PAX8,HRAS,CCDC6,TFG,NCOA4,KRAS,CTNNB1,LEF1,CCND1,MAP2K2,TCF7L1,BRAF,MAP2K1,RXRB,RXRG,RXRA,PPARG,TP53,RET,NRAS,TPR,MAPK3,TCF7,NTRK1,MYC,TPM3,CDH1,MAPK1,TCF7L2	0.0054128
KEGG_BASAL_CELL_CARCINOMA	HHIP,FZD1,APC2,FZD4,FZD6,PTCH2,FZD7,FZD8,LEF1,FZD9,WNT3A,DVL3,WNT9B,DVL2,WNT9A,FZD3,DVL1,WNT2B,WNT11,WNT10B,SMO,AXIN1,WNT4,WNT10A,AXIN2,TCF7,TCF7L2,SHH,WNT1,GSK3B,WNT7A,WNT7B,WNT8A,WNT8B,WNT2,WNT3,WNT5A,CTNNB1,WNT6,STK36,FZD10,WNT5B,FZD5,GLI1,TCF7L1,BMP4,SUFU,APC,BMP2,GLI2,PTCH1,GLI3,WNT16,TP53,FZD2	0.0726862
KEGG_CHRONIC_MYELOID_LEUKEMIA	SOS2,E2F1,CHUK,PTPN11,RAF1,SHC1,BAD,CTBP2,CTBP1,MAP2K2,BRAF,MECOM,MAP2K1,IKBKB,MDM2,RB1,ABL1,AKT1,AKT2,SHC4,AKT3,NRAS,GRB2,STAT5B,SMAD3,MAPK3,STAT5A,SMAD4,NFKB1,NFKBIA,SOS1,MYC,MAPK1,RUNX1,PIK3R5,IKBKG,HRAS,RELA,GAB2,CBLB,CDKN2A,KRAS,CBL,SHC3,CDKN1B,CDKN1A,TGFB2,TGFB1,ARAF,TGFBR2,TGFBR1,TGFB3,CCND1,PIK3R3,BCL2L1,CDK4,CBLC,TP53,E2F3,E2F2,CRK,PIK3CA,PIK3CB,CDK6,CRKL,PIK3CD,SHC2,HDAC1,BCR,HDAC2,PIK3…	0.123107
KEGG_ACUTE_MYELOID_LEUKEMIA	SOS2,CHUK,STAT3,ZBTB16,RAF1,RARA,PML,JUP,MTOR,CEBPA,LEF1,EIF4EBP1,BAD,PIM2,MAP2K2,BRAF,MAP2K1,KIT,FLT3,SPI1,IKBKB,AKT1,AKT2,RPS6KB1,NRAS,AKT3,RPS6KB2,LOC652671,GRB2,STAT5B,MAPK3,TCF7,STAT5A,NFKB1,MYC,SOS1,TCF7L2,MAPK1,RUNX1,PIK3R5,IKBKG,HRAS,LOC652799,RUNX1T1,RELA,KRAS,LOC652346,CCNA1,ARAF,CCND1,PIK3R3,TCF7L1,PPARD,PIK3CA,PIK3CB,PIM1,PIK3CD,PIK3CG,PIK3R1,PIK3R2	0.0140332
KEGG_SMALL_CELL_LUNG_CANCER	CASP9,MAX,E2F1,CHUK,LAMA1,RARB,PIAS3,FN1,BIRC3,XIAP,ITGA3,ITGA2B,COL4A6,PTK2,COL4A1,COL4A2,PTGS2,NOS2,COL4A4,RXRB,RXRG,IKBKB,RXRA,RB1,SKP2,AKT1,AKT2,PIAS2,ITGAV,LAMC2,ITGB1,AKT3,LAMB2,LAMB3,LAMC1,LAMA4,LAMA5,LAMB1,NFKB1,NFKBIA,MYC,PIK3R5,PIAS1,IKBKG,LAMB4,RELA,APAF1,CDKN1B,LAMA3,LAMA2,TRAF6,TRAF5,TRAF3,CDKN2B,TRAF2,FHIT,TRAF1,ITGA6,CCND1,PTEN,ITGA2,TRAF4,PIK3R3,BCL2,BCL2L1,BIRC2,CDK2,PIAS4,CDK4,L…	0.00971529
BIOCARTA_AKT_PATHWAY	CASP9,IKBKG,FOXO4,CHUK,FOXO1,FOXO3,RELA,PDPK1,GHR,IKBKB,AKT1,PIK3CA,GH1,PPP2CA,FASLG,HSP90AA1,YWHAH,BAD,NFKB1,PIK3CG,PIK3R1,NFKBIA	0.123307
BIOCARTA_ALK_PATHWAY	MEF2C,WNT1,NPPB,NPPA,NOG,GSK3B,GATA4,CTNNB1,TGFB2,CHRD,HNF1A,MYL2,TGFB1,FZD1,ATF2,SMAD5,TGFBR3,TGFBR2,TGFBR1,NKX2-5,TGFB3,SMAD6,BMPR2,BMPR1A,ACVR1,RFC1,BMP4,APC,BMP2,MAP3K7,BMP7,DVL1,BMP5,BMP10,AXIN1,SMAD4,SMAD1	0.129293
BIOCARTA_CXCR4_PATHWAY	HRAS,PTK2,RAF1,PRKCB,PRKCA,RELA,MAP2K1,BCAR1,GNAQ,CRK,GNAI1,PIK3CA,CXCL12,GNGT1,GNB1,PLCG1,MAPK3,CXCR4,PTK2B,PIK3C2G,NFKB1,PIK3R1,PXN,MAPK1	0.171784
BIOCARTA_CELLCYCLE_PATHWAY	CCND1,E2F1,TFDP1,CDK2,CDKN2A,CDK4,RB1,CDKN1B,CDKN1A,CDK1,CDKN2D,CCNA1,CDKN2B,CDK6,CDKN2C,CDK7,CDC25A,RBL1,CCND2,CCNB1,CCNE1,CCNH,CCND3	0.0134192
BIOCARTA_GH_PATHWAY	SRF,HRAS,RAF1,PRKCB,PRKCA,SHC1,SLC2A4,SOCS1,HNF1A,INS,PTPN6,MAP2K1,GHR,JAK2,PIK3CA,GH1,PLCG1,GRB2,MAPK3,IRS1,STAT5B,STAT5A,INSR,PIK3CG,PIK3R1,SOS1,MAPK1,RPS6KA1	0.129293
BIOCARTA_RACCYCD_PATHWAY	IKBKG,HRAS,E2F1,CHUK,RAF1,TFDP1,RELA,CDKN1B,CDKN1A,RHOA,CCND1,CDK2,IKBKB,CDK4,PAK1,RB1,AKT1,PIK3CA,CDK6,MAPK3,NFKB1,CCNE1,NFKBIA,PIK3R1,RAC1,MAPK1	0.055391
BIOCARTA_PS1_PATHWAY	WNT1,NOTCH1,GSK3B,APC,BTRC,PSEN1,DVL1,CTNNB1,HNF1A,DLL1,FZD1,ADAM17,RBPJ,AXIN1	0.0591448
BIOCARTA_RAS_PATHWAY	CASP9,HRAS,FOXO4,CHUK,RALA,RAF1,BCL2L1,ELK1,RELA,MAP2K1,RALBP1,RALGDS,AKT1,PIK3CA,RHOA,PLD1,MAPK3,BAD,NFKB1,PIK3CG,RAC1,PIK3R1,CDC42	0.136926
SA_REG_CASCADE_OF_CYCLIN_EXPR	E2F2,CDKN1B,E2F1,CDK2,CCNA2,PRB1,CCNA1,CCNE1,E2F4,CCND1,CDKN2A,CDK4,CCNE2	0.0634431
PID_BCR_5PATHWAY	IKBKG,BCL10,BLNK,PTPRC,HRAS,PAG1,PPP3CA,CD19,VAV2,NFKBIB,DAPP1,RASA1,BCL2A1,PDPK1,GRB2,DOK1,CD79A,PTPN6,SOS1,PTEN,MAPK3,AKT1,CHUK,CD72,MAPK8,PIK3CA,PPP3CC,MAP4K1,PIK3AP1,TRAF6,IKBKB,LYN,MAP3K7,CARD11,NFKB1,NFATC1,CSNK2A1,PIK3R1,PPP3CB,CAMK2G,INPP5D,CD22,FCGR2B,ETS1,SH3BP5,MAP3K1,MAPK1,MAP2K1,RELA,JUN,IBTK,CSK,NFKBIA,SYK,ELK1,MALT1,SHC1,PLCG2,FOS,POU2F2,MAPK14,CD79B,RAC1,RAF1,BTK	0.249882
PID_LYSOPHOSPHOLIPID_PATHWAY	BCAR1,PLCB3,GNAI3,GSK3B,RELA,PTK2,ADCY1,LYN,ADCY7,PLD2,GNA12,GNAO1,HRAS,ADCY4,ADCY2,NFKBIA,NFKB1,ADCY8,EGFR,LPAR3,LPAR1,MAGI3,LPAR4,ADRA1B,GNB1,CRK,PRKCD,IL6,AKT1,PLCG1,TIAM1,ARHGEF1,GNA14,GNA11,LPAR2,ADCY9,RHOA,MMP9,GNAZ,PIK3CB,MMP2,PIK3R1,GNAI1,PTK2B,PRKCE,PXN,PRKD1,FOS,IL8,GAB1,ADCY6,JUN,RAC1,GNAI2,ADCY5,GNA13,GNAQ,MAPT,ADCY3,HBEGF,CASP3,GNA15,SRC,GNG2,TRIP6,SLC9A3R2	0.0792633
PID_WNT_NONCANONICAL_PATHWAY	YES1,PRKCZ,MAP3K7,TAB2,FLNA,CSNK1A1,CDC42,DAAM1,FZD7,WNT5A,ROR2,NFATC2,SETDB1,NLK,ROCK1,RAC1,ARRB2,FZD5,MAPK8,CHD7,MAPK9,PPARG,CAMK2A,DVL1,RHOA,FZD6,CTHRC1,DVL2,DVL3,FZD2,TAB1,MAPK10	0.0792633
PID_E2F_PATHWAY	E2F1,RBBP4,ATM,CEBPA,CBX5,CREBBP,YY1,MYC,POLA1,E2F7,HIC1,RYBP,RRM2,KAT2B,UXT,RB1,CDK2,WASF1,HDAC1,MCL1,CDC6,E2F5,RBL1,CES5A,CDK1,PLAU,EP300,KAT2A,HBP1,SULT2A1,E2F2,RBL2,CES1,CCNE1,MYBL2,CES3,TOPBP1,SMARCA2,E2F3,CES4A,CES2,TRIM28,CES1P1,CDC25A,E2F6,CCND3,CDKN1A,RANBP1,BRCA1,TP73,XRCC1,SERPINE1,RRM1,CDKN2C,ORC1,CDKN1B,CCNE2,TFDP2,DHFR,TK1,APAF1,CCNA2,CASP7,SP1,SIRT1,TRRAP,PRMT5,TFE3,CDKN2A,TYMS,MCM…	0.23128
PID_LPA4_PATHWAY	LPAR4,PRKACA,ADCY1,RPS6KA5,ADCY3,PRKCE,ADCY8,ADCY4,CREB1,ADCY7,GNAL,ADCY2,ADCY6,ADCY9,ADCY5	0.128404
PID_PS1_PATHWAY	TLE1,DKK1,PPP2R5D,APH1A,JUN,DLL1,KREMEN2,SSPO,HNF1A,AES,FBXW11,DTX1,CSNK1A1,LRP6,MAP3K7,PSEN1,CTNNB1,NCSTN,WNT1,NOTCH1,DKK2,NKD1,NEDD4,FRAT1,MAPK3,MYC,FZD1,DVL1,AXIN1,FOS,TAB1,APH1B,PSENEN,CSNK2A1,WIF1,PPARD,ADAM10,RBPJ,GSK3B,CTBP1,MAPK1,CREBBP,CCND1,NLK,HDAC1,APC	0.129293
PID_PDGFRB_PATHWAY	SOS1,RAC1,BCAR1,ARPC4,MAPK1,HCK,FOS,PIK3R5,RAPGEF1,STAT5B,MYOCD,PAG1,WASF2,JUND,ARPC3,PPP2CA,FYN,MAPK10,YES1,GAB1,LRP1,DOK1,NCK2,BAIAP2,SLC9A3R1,ELK1,EPS8,PRKCA,PRKCD,CTTN,ARPC1B,DOCK4,ACTN4,PDGFRB,MAPK3,STAT1,VAV2,WASL,KRAS,LCK,ACTA2,YWHAQ,DNM2,ABI1,EIF2AK2,ARHGAP35,MAP2K2,ARAP1,JUN,CYFIP2,PIK3CA,RAB4A,PTPN11,RASA1,RAF1,PIN1,PIK3CG,SPHK1,ITGAV,ARPC5,PTPN1,PTPN2,PLCG1,PIK3R6,FGR,PIK3CB,ARHGDIA,YW…	0.21293
PID_PI3KCI_AKT_PATHWAY	BCL2L1,GSK3A,MAPKAP1,RICTOR,TBC1D4,RAF1,CASP9,HSP90AA1,MAP3K5,FOXO3,AKT3,PRKDC,YWHAQ,YWHAH,MTOR,FOXO1,YWHAG,CDKN1A,SFN,YWHAE,PDPK1,CHUK,PRKACA,BAD,KPNA1,YWHAZ,CDKN1B,YWHAB,AKT1,AKT2,GSK3B,SRC,MLST8,FOXO4,SLC2A4	0.234895
PID_RB_1PATHWAY	PPP2CA,SMARCB1,TGFB2,RBP2,CCNE1,CDKN1A,RAF1,JUN,BRD2,BGLAP,CREBBP,CBX4,CEBPA,CDK4,SPI1,TBP,ATF2,RUNX2,SMARCA4,MAPK14,TFDP1,DNMT1,CKM,CTBP1,ATF7,E2F2,PAX3,MITF,UBTF,MET,SUV39H1,SFTPD,MAPK11,CCND3,SKP2,RBBP4,ELF1,ABL1,EP300,HDAC3,CDKN2A,CCNA2,E2F3,PPARG,E2F1,CCND1,CEBPD,CDKN1B,CDK2,MYOD1,HDAC1,TAF1,CDK6,CCND2,MAPK9,MDM2,GSC,E2F4,SIRT1,AATF,RB1,MEF2C,PPP2R3B,CEBPB,CSF2	0.122187
REACTOME_G0_AND_EARLY_G1	CDK2,LIN54,DYRK1A,E2F1,E2F4,E2F5,LIN9,HDAC1,LOC441488,MYBL2,PCNA,LIN37,RBBP4,RBL1,RBL2,RBBP4P1,TFDP1,CCNA2,CCNA1,CCNE1,CCNE2,LIN52,CDK1,CDC6,CDC25A	0.0792633
REACTOME_SIGNALING_BY_EGFR_IN_CANCER	AKT3,ADAM10,SPRY1,SPRY2,STAM2,CDKN1A,CDKN1B,ADCY1,ADCY2,ADCY3,ADCY5,CDC37,ADCY6,ADCY7,ADCY8,CHUK,ADCY9,THEM4,AP2M1,AP2S1,CLTA,CLTC,CREB1,CSK,ADRBK1,AP2A1,AP2A2,AP2B1,EGF,EGFR,ADCY4,EPS15,AKT1,AKT2,FOXO1,FOXO3,PHLPP1,MTOR,RICTOR,GAB1,LRIG1,GRB2,GSK3A,EPN1,SH3KBP1,NR4A1,HRAS,HSP90AA1,ITPR2,ITPR3,KRAS,MDM2,FOXO4,NRAS,PDE1A,PDE1B,PDPK1,PIK3CA,PIK3R1,PLCG1,PRKACA,PRKACB,PRKACG,PRKAR1A,PRKAR1B,PRKAR2A,…	0.131022
REACTOME_PI3K_EVENTS_IN_ERBB4_SIGNALING	AKT3,CDKN1A,CDKN1B,CHUK,THEM4,CREB1,NRG4,HBEGF,ERBB4,EREG,AKT1,AKT2,FOXO1,FOXO3,PHLPP1,MTOR,RICTOR,GSK3A,NRG1,NR4A1,MDM2,FOXO4,PDPK1,PIK3CA,PIK3R1,BAD,PTEN,TRIB3,RPS6KB2,MLST8,BTC,TSC2,LOC729120,LOC731292,MAPKAP1,CASP9,AKT1S1,NRG2	0.248332
REACTOME_PI3K_EVENTS_IN_ERBB2_SIGNALING	AKT3,CDKN1A,CDKN1B,CHUK,THEM4,CREB1,NRG4,HBEGF,EGF,EGFR,ERBB2,ERBB3,ERBB4,EREG,AKT1,AKT2,FOXO1,FOXO3,PHLPP1,MTOR,RICTOR,GAB1,GRB2,GSK3A,NRG1,NR4A1,MDM2,FOXO4,PDPK1,PIK3CA,PIK3R1,BAD,PTEN,TRIB3,RPS6KB2,MLST8,BTC,TSC2,LOC729120,LOC731292,MAPKAP1,CASP9,AKT1S1,NRG2	0.249324
REACTOME_SIGNALING_BY_NOTCH4	ADAM10,JAG1,NCSTN,DLL1,JAG2,NOTCH4,APH1A,DLL4,PSENEN,PSEN1,PSEN2,APH1B	0.13371
REACTOME_SIGNALING_BY_NOTCH2	ADAM10,JAG1,NCSTN,DLL1,JAG2,NOTCH2,APH1A,DLL4,PSENEN,PSEN1,PSEN2,APH1B	0.141424
REACTOME_PI3K_AKT_ACTIVATION	AKT3,CDKN1A,CDKN1B,CHUK,THEM4,CREB1,AKT1,AKT2,FOXO1,FOXO3,PHLPP1,MTOR,RICTOR,GSK3A,NR4A1,IRS1,RHOA,MDM2,FOXO4,NGF,NTRK1,PDPK1,PIK3CA,PIK3CB,PIK3R1,PIK3R2,BAD,PTEN,TRIB3,RPS6KB2,MLST8,TSC2,LOC729120,LOC731292,MAPKAP1,CASP9,AKT1S1,IRS2	0.248332
REACTOME_AKT_PHOSPHORYLATES_TARGETS_IN_THE_CYTOSOL	AKT3,CDKN1A,CDKN1B,CHUK,AKT1,AKT2,GSK3A,MDM2,BAD,TSC2,CASP9,AKT1S1	0.0728075
REACTOME_GAB1_SIGNALOSOME	AKT3,CDKN1A,CDKN1B,CHUK,THEM4,CREB1,CSK,EGF,EGFR,AKT1,AKT2,FOXO1,FOXO3,PHLPP1,MTOR,RICTOR,GAB1,GRB2,GSK3A,NR4A1,MDM2,FOXO4,PDPK1,PIK3CA,PIK3R1,PAG1,BAD,PTEN,TRIB3,RPS6KB2,MLST8,SRC,TSC2,LOC729120,LOC731292,MAPKAP1,CASP9,AKT1S1	0.23128
REACTOME_INTEGRATION_OF_ENERGY_METABOLISM	RAPGEF3,CDX2,AGPAT1,GNB5,ADCY1,ADCY2,ADCY3,RAPGEF4,ADCY5,ADCY6,ADCY7,CHRM3,ADCY8,ADCY9,GPR119,CTNNB1,ADRA2A,DPP4,ADCY4,FASN,PLCB1,SEC11A,KCNG2,GATA4,GCG,GCGR,GIP,GLP1R,GNA11,GNA15,GNAI1,GNAI2,GNAO1,GNAQ,GNAS,GNB1,GNB2,GNB3,GNG3,GNG4,GNG5,GNG7,GNG10,GNG11,GNGT1,GNGT2,FFAR1,SPCS1,SLC25A4,SLC25A5,GRP,SLC25A6,ACACA,ACACB,O3FAR1,INS,ISL1,ITPR2,ITPR3,KCNB1,KCNC2,KCNJ11,KCNS3,LEP,MARCKS,ACLY,PAX6,MLXIPL…	0.0054128
REACTOME_ADENYLATE_CYCLASE_ACTIVATING_PATHWAY	ADCY1,ADCY2,ADCY3,ADCY5,ADCY6,ADCY7,ADCY8,ADCY9,ADCY4,GNAL	0.178665
REACTOME_ADENYLATE_CYCLASE_INHIBITORY_PATHWAY	ADCY1,ADCY2,ADCY3,ADCY5,ADCY6,ADCY7,ADCY8,ADCY9,ADCY4,GNAI1,GNAI2,GNAI3,GNAL	0.201532
REACTOME_PKA_MEDIATED_PHOSPHORYLATION_OF_CREB	ADCY1,ADCY2,ADCY3,ADCY5,ADCY6,ADCY7,ADCY8,ADCY9,CREB1,ADCY4,PRKACA,PRKACB,PRKACG,PRKAR1A,PRKAR1B,PRKAR2A,PRKAR2B,LOC730418	0.189367
REACTOME_G1_PHASE	CDK4,CDK6,CDK7,CDKN1A,CDKN1B,CDKN2A,CDKN2B,CDKN2C,CDKN2D,CKS1B,E2F1,E2F2,E2F3,E2F4,E2F5,PPP2R3B,MNAT1,LOC441488,PPP2CA,PPP2CB,PPP2R1A,PPP2R1B,PPP2R2A,RB1,RBL1,RBL2,CCND1,RPS27A,SKP1,SKP2,TFDP1,RPS27AP11,LOC729964,UBA52,CUL1,CCND2,CCND3,CCNH	0.0342811
REACTOME_SIGNALING_BY_PDGF	AKT3,CDKN1A,CDKN1B,ADCY1,ADCY2,ADCY3,ADCY5,ADCY6,ADCY7,ADCY8,CHUK,ADCY9,THEM4,COL1A1,COL1A2,COL2A1,COL3A1,COL4A1,COL4A2,COL4A3,COL4A4,COL4A5,COL5A1,COL5A2,COL6A1,COL6A2,COL6A3,COL9A1,COL9A2,COL9A3,CREB1,CRK,CRKL,ADRBK1,ADCY4,AKT1,AKT2,FOXO1,FOXO3,PHLPP1,MTOR,RICTOR,GRB2,GRB7,RAPGEF1,GSK3A,NR4A1,HRAS,ITPR2,ITPR3,KRAS,MDM2,FOXO4,NCK1,NRAS,FURIN,PDE1A,PDE1B,PDGFA,PDGFB,PDGFRA,PDGFRB,PDPK1,PIK3CA,PIK…	0.179107
REACTOME_DOWNSTREAM_SIGNAL_TRANSDUCTION	AKT3,CDKN1A,CDKN1B,ADCY1,ADCY2,ADCY3,ADCY5,ADCY6,ADCY7,ADCY8,CHUK,ADCY9,THEM4,CREB1,CRK,CRKL,ADRBK1,ADCY4,AKT1,AKT2,FOXO1,FOXO3,PHLPP1,MTOR,RICTOR,GRB2,GRB7,RAPGEF1,GSK3A,NR4A1,HRAS,ITPR2,ITPR3,KRAS,MDM2,FOXO4,NCK1,NRAS,PDE1A,PDE1B,PDGFA,PDGFB,PDGFRA,PDGFRB,PDPK1,PIK3CA,PIK3CB,PIK3R1,PIK3R2,PLCG1,PRKACA,PRKACB,PRKACG,PRKAR1A,PRKAR1B,PRKAR2A,PRKAR2B,PRKCA,PRKCD,PRKCE,PRKCG,MAPK1,MAPK3,MAP2K1,MAP2K…	0.125397
REACTOME_REGULATION_OF_INSULIN_SECRETION	RAPGEF3,CDX2,GNB5,RAPGEF4,ADCY5,ADCY6,CHRM3,ADCY8,GPR119,CTNNB1,ADRA2A,DPP4,PLCB1,SEC11A,KCNG2,GATA4,GCG,GIP,GLP1R,GNA11,GNA15,GNAI1,GNAI2,GNAO1,GNAQ,GNAS,GNB1,GNB2,GNB3,GNG3,GNG4,GNG5,GNG7,GNG10,GNG11,GNGT1,GNGT2,FFAR1,SPCS1,SLC25A4,SLC25A5,GRP,SLC25A6,O3FAR1,INS,ISL1,ITPR2,ITPR3,KCNB1,KCNC2,KCNJ11,KCNS3,LEP,MARCKS,PAX6,PCSK1,GNG13,PLCB2,PLCB3,GNG2,PRKACA,PRKACB,PRKACG,PRKAR1A,PRKAR1B,PRKAR2A,PR…	0.00820942
REACTOME_CLASS_B_2_SECRETIN_FAMILY_RECEPTORS	CALCRL,RAMP2,RAMP1,RAMP3,GNB5,FZD10,PTH2,ADCYAP1,ADCYAP1R1,ADM,CRH,CRHR2,CD55,EMR1,FZD2,GCG,GCGR,GHRH,GHRHR,GIP,GIPR,GLP1R,GNAS,GNB1,GNB2,GNB3,GNG3,GNG4,GNG5,GNG7,GNG10,GNG11,GNGT1,GNGT2,EMR2,IAPP,IHH,DHH,WNT16,GNG13,GNG2,WNT4,GNG12,PTCH1,PTH,PTHLH,PTH1R,PTH2R,GNB4,SCT,SCTR,SHH,LOC649279,SMO,VIP,VIPR1,VIPR2,WNT1,WNT2,WNT3,WNT5A,WNT6,WNT7A,WNT7B,WNT8B,WNT10B,WNT11,WNT2B,WNT9A,WNT9B,FZD5,CALCA,CALC…	0.178665
REACTOME_G_ALPHA_S_SIGNALLING_EVENTS	CALCRL,RAMP2,RAMP1,RAMP3,GNB5,ADCY1,ADCY2,CGA,PDE10A,ADCY3,ADCY5,ADCY6,ADCY7,PTH2,ADCY8,ADCY9,ADCYAP1,ADCYAP1R1,RLN3,RXFP2,ADM,TAAR1,ADORA2A,ADORA2B,CRH,CRHR2,GPBAR1,ADRB1,ADRB2,ADRB3,DRD1,DRD5,ADCY4,FSHB,FSHR,GCG,GCGR,GHRH,GHRHR,GIP,GIPR,PDE7B,GLP1R,GNAI1,GNAI2,GNAI3,GNAS,GNAZ,GNB1,GNB2,GNB3,GNG3,GNG4,GNG5,GNG7,GNG10,GNG11,GNGT1,GNGT2,TAAR6,HRH2,HTR4,HTR6,HTR7,IAPP,INSL3,NPSR1,LHB,LHCGR,MC1R,MC2…	0.0792633
REACTOME_MITOTIC_G1_G1_S_PHASES	CDK2,CDK4,CDK6,PSMD14,CDK7,CDKN1A,CDKN1B,CDKN2A,CDKN2B,CDKN2C,CDKN2D,DBF4,CKS1B,LIN54,DHFR,DYRK1A,E2F1,E2F2,E2F3,E2F4,E2F5,ORC6,ORC3,POLA2,FBXO5,PPP2R3B,LIN9,RPA4,HDAC1,MAX,MCM2,MCM3,MCM4,MCM5,MCM6,MCM7,MNAT1,LOC441488,MYBL2,MYC,ORC1,ORC2,ORC4,ORC5,PCNA,POLA1,POLE,POLE2,PPP2CA,PPP2CB,PPP2R1A,PPP2R1B,PPP2R2A,MCM10,PRIM1,PRIM2,LIN37,PSMA1,PSMA2,PSMA3,PSMA4,PSMA5,PSMA6,PSMA7,PSMB1,PSMB2,PSMB3,PSMB4,…	0.142111
REACTOME_SYNTHESIS_SECRETION_AND_INACTIVATION_OF_GIP	GPR119,DPP4,SEC11A,GATA4,GIP,FFAR1,SPCS1,ISL1,PAX6,PCSK1,SPCS3,LOC653566,SEC11C,SPCS2	0.171784
REACTOME_INCRETIN_SYNTHESIS_SECRETION_AND_INACTIVATION	CDX2,GPR119,CTNNB1,DPP4,SEC11A,GATA4,GCG,GIP,GNB3,FFAR1,SPCS1,GRP,O3FAR1,ISL1,LEP,PAX6,PCSK1,GNG13,SPCS3,LOC653566,SEC11C,SPCS2	0.155511
REACTOME_PIP3_ACTIVATES_AKT_SIGNALING	AKT3,CDKN1A,CDKN1B,CHUK,THEM4,CREB1,AKT1,AKT2,FOXO1,FOXO3,PHLPP1,MTOR,RICTOR,GSK3A,NR4A1,MDM2,FOXO4,PDPK1,BAD,PTEN,TRIB3,RPS6KB2,MLST8,TSC2,LOC729120,LOC731292,MAPKAP1,CASP9,AKT1S1	0.214852
cluster_7
REACTOME_TRANSPORT_OF_GLUCOSE_AND_OTHER_SUGARS_BILE_SALTS_AND_ORGANIC_ACIDS_METAL_IONS_AND_AMINE_COMPOUNDS	SLC22A7,SLC2A6,SLC6A14,SLC2A13,SLC5A11,SLC22A12,SLC44A3,SLC31A1,CP,SLC47A2,SLC30A7,SLC2A12,SLC2A7,SLC30A8,SLC44A5,SLC44A1,SLC16A8,SLC41A1,SLC39A6,SLC39A1,SLC39A5,SLC13A5,SLC39A3,SLC39A2,SLC2A8,SLC40A1,SLC6A19,SLC10A6,SLC6A18,SLC22A18,RHCG,SLC6A20,SLC6A15,SLC47A1,SLC22A15,SLC39A4,SLC22A11,SLC2A9,SLC44A2,SLC39A10,RHAG,SLC5A7,SLC39A8,SLC13A3,SLC30A5,SLC2A1,SLC2A2,SLC2A3,SLC2A4,SLC2A5,SLC5A1,SLC5A2,S…	0.106038
REACTOME_ZINC_TRANSPORTERS	SLC30A7,SLC30A8,SLC39A6,SLC39A1,SLC39A5,SLC39A3,SLC39A2,SLC39A4,SLC39A10,SLC39A8,SLC30A5,SLC30A1,SLC30A2,SLC30A3,SLC39A7	0.0054128
REACTOME_METAL_ION_SLC_TRANSPORTERS	SLC31A1,CP,SLC30A7,SLC30A8,SLC41A1,SLC39A6,SLC39A1,SLC39A5,SLC39A3,SLC39A2,SLC40A1,SLC39A4,SLC39A10,SLC39A8,SLC30A5,SLC11A1,SLC30A1,SLC30A2,SLC30A3,SLC39A7,SLC41A2,HEPH	0.0054128
cluster_8
REACTOME_PPARA_ACTIVATES_GENE_EXPRESSION	MED6,MED16,CDK8,YAP1,NCOA2,PPARGC1A,GLIPR1,MED8,APOA5,PLIN2,PPARGC1B,CPT1A,CPT2,CREBBP,CTGF,CYP1A1,CYP4A11,CYP7A1,AGT,ABCA1,EP300,ESRRA,ALAS1,FABP1,ACSL1,MED19,FDFT1,FHL2,NCOA6,CDK19,MED13L,WWTR1,TIAM2,ANKRD1,TNFRSF21,MED4,GRHL1,HMGCR,HMGCS1,HMGCS2,APOA1,APOA2,ACADM,SLC27A1,FADS1,MED11,ARNTL,ME1,NFYA,NFYB,NPAS2,NRF1,G0S2,ACOX1,MED31,ANGPTL4,MED15,ABCB4,UGT1A9,PPARA,PPARG,MED1,MED18,MED9,MED29,TRI…	0.128659
REACTOME_TRIGLYCERIDE_BIOSYNTHESIS	AGPAT1,AGPAT2,AGPAT6,GPAT2,ACSL1,ACSL3,ACSL4,FASN,GPD1L,LPIN1,ACSL6,LCLAT1,LPCAT4,GK,GPD1,ACACA,ACLY,HSD17B12,ACSL5,ELOVL2,AGPAT5,AGPAT3,AGPAT4,GPAM,ELOVL5,ELOVL1,LPIN3,SLC25A1,ELOVL4,ELOVL6,LPCAT1,ELOVL7,ELOVL3,DGAT2,AGPAT9,DGAT1,TECR,LPIN2	0.0054128
REACTOME_FATTY_ACYL_COA_BIOSYNTHESIS	ACSL1,ACSL3,ACSL4,FASN,ACSL6,ACACA,ACLY,HSD17B12,ACSL5,ELOVL2,ELOVL5,ELOVL1,SLC25A1,ELOVL4,ELOVL6,ELOVL7,ELOVL3,TECR	0.125597
REACTOME_FATTY_ACID_TRIACYLGLYCEROL_AND_KETONE_BODY_METABOLISM	MED6,MED16,CDK8,YAP1,NCOA2,AGPAT1,AGPAT2,PPARGC1A,GLIPR1,MED8,APOA5,PLIN2,PPARGC1B,CPT1A,CPT1B,CPT2,AGPAT6,CREBBP,CTGF,GPAT2,CYP1A1,CYP4A11,CYP7A1,ECI1,DECR1,AGT,ECHS1,ABCA1,EP300,ESRRA,ALAS1,FABP1,ACSL1,ACSL3,ACSL4,FASN,MED19,FDFT1,FHL2,NCOA6,CDK19,GPD1L,LPIN1,ACSL6,SIN3B,MED13L,LCLAT1,LPCAT4,WWTR1,SIN3A,TIAM2,ANKRD1,GK,TNFRSF21,GPD1,GPD2,MED4,GRHL1,HADHA,HADHB,HADH,ACACA,HMGCL,HMGCR,HMGCS1,HMGC…	0.0094724
REACTOME_TRANSCRIPTIONAL_REGULATION_OF_WHITE_ADIPOCYTE_DIFFERENTIATION	MED6,MED16,CDK4,CDK8,NCOA2,CEBPB,CEBPD,PPARGC1A,MED8,CREBBP,EBF1,EGR2,EP300,FABP4,MED19,NCOA6,CDK19,MED13L,MED4,LEP,MED11,LPL,MED31,PCK1,ANGPTL4,MED15,PLIN1,PPARA,PPARG,MED1,MED18,MED9,MED29,RELA,RXRA,SLC2A4,SMARCD3,SREBF1,MED22,KLF5,TBL1X,NR2F2,TGFB1,TNF,WNT1,WNT10B,TBL1XR1,MED25,NCOA3,MED10,PRIC285,NCOA1,HDAC3,CCNC,CCND3,MED30,MED14,KLF4,ADIPOQ,MED21,MED23,MED17,MED26,MED27,MED7,MED20,CD36,NCOR…	0.0554311
REACTOME_SYNTHESIS_OF_VERY_LONG_CHAIN_FATTY_ACYL_COAS	ACSL1,ACSL3,ACSL4,ACSL6,HSD17B12,ACSL5,ELOVL2,ELOVL5,ELOVL1,ELOVL4,ELOVL6,ELOVL7,ELOVL3,TECR	0.104883
cluster_9
BIOCARTA_RELA_PATHWAY	IKBKG,CHUK,EP300,RELA,TNF,IKBKB,TNFRSF1B,HDAC3,TNFRSF1A,TRAF6,FADD,CREBBP,RIPK1,NFKB1,NFKBIA,TRADD	0.0996995
BIOCARTA_CD40_PATHWAY	CD40LG,CD40,IKBKG,CHUK,IKBKAP,MAP3K1,RELA,IKBKB,DUSP1,TRAF6,TRAF3,TNFAIP3,MAP3K14,NFKB1,NFKBIA	0.0591448
BIOCARTA_CERAMIDE_PATHWAY	CASP8,NSMAF,BCL2,MAPK8,RAF1,MAP3K1,RELA,BAX,MAP2K1,TNFRSF1A,MAP2K4,SMPD1,CYCS,TRAF2,FADD,RIPK1,MAPK3,BAD,NFKB1,TRADD,AIFM1,MAPK1	0.178665
BIOCARTA_RNA_PATHWAY	CHUK,RELA,MAP3K14,EIF2S2,EIF2S1,NFKB1,DNAJC3,NFKBIA,EIF2AK2,TP53	0.0244704
BIOCARTA_DEATH_PATHWAY	CASP10,CASP9,GAS2,CASP8,CASP7,CHUK,RELA,APAF1,TNFSF12,TNFSF10,BIRC3,XIAP,LMNA,SPTAN1,TNFRSF10A,TRAF2,FADD,CFLAR,TNFRSF10B,RIPK1,MAP3K14,TRADD,TNFRSF25,BCL2,BID,BIRC2,CASP6,CASP3,CYCS,DFFA,DFFB,NFKB1,NFKBIA	0.223056
BIOCARTA_MAPK_PATHWAY	MEF2C,JUN,MEF2D,MAX,MEF2BNB-MEF2B,CHUK,RAF1,MEF2A,STAT1,SHC1,ELK1,PAK2,CEBPA,MKNK1,MAP2K4,RIPK1,ATF2,RAPGEF2,MAPK9,MAP3K5,MAP4K3,MAPK10,MAPK11,MAP2K2,MAP4K4,BRAF,RPS6KA5,MAP2K3,MAP3K1,MAPK13,MAP3K3,MAP2K1,MAP3K4,MAP2K7,MAP3K10,MAP3K9,IKBKB,MAP2K5,MAP3K11,CREB1,MAP2K6,MAP3K7,MAP3K8,MAP3K12,MAP3K6,MAP4K1,MAP4K5,RPS6KA2,RPS6KA3,DAXX,RPS6KB1,RPS6KB2,GRB2,MAPK3,MAPK4,RPS6KA4,MAPK6,NFKB1,MAPK7,RAC1,NFK…	0.129293
BIOCARTA_NTHI_PATHWAY	MAPK11,CHUK,MAPK14,MAP2K3,EP300,RELA,NR3C1,TNF,IKBKB,MAP2K6,MAP3K7,DUSP1,MYD88,CREBBP,SMAD3,SMAD4,MAP3K14,TGFBR2,IL1B,TLR2,NFKB1,TGFBR1,NFKBIA,IL8	0.151754
BIOCARTA_NFKB_PATHWAY	IKBKG,CHUK,MAP3K1,RELA,TNF,IKBKB,IL1A,MAP3K7,TNFRSF1B,TNFRSF1A,TRAF6,MYD88,FADD,TLR4,RIPK1,TNFAIP3,TAB1,MAP3K14,IL1R1,NFKB1,IRAK1,TRADD,NFKBIA	0.125397
BIOCARTA_MAL_PATHWAY	ROCK1,SRF,HRAS,MAP4K2,MAPK8,ACTA1,MAP2K2,RAF1,MAP3K1,MAP2K1,MAL,HNF1A,LIMK1,DIAPH1,RHOA,MAPK3,RAC1,CDC42,MAPK1	0.123107
BIOCARTA_IL1R_PATHWAY	JUN,MAPK8,CHUK,MAPK14,RELA,TNF,TGFB2,TRAF6,MYD88,TGFB1,TOLLIP,IFNB1,IFNA1,ECSIT,IL1RAP,MAP3K14,IRAK2,IL1B,IL1R1,IRAK1,IL1RN,TGFB3,MAP2K3,MAP3K1,IRAK3,IKBKB,IL1A,MAP2K6,MAP3K7,TAB1,NFKB1,NFKBIA,IL6	0.208729
BIOCARTA_41BB_PATHWAY	JUN,MAP3K5,MAPK8,CHUK,MAPK14,MAP3K1,RELA,TNFRSF9,IKBKB,MAP4K5,IFNG,TRAF2,ATF2,IL4,NFKB1,NFKBIA,IL2	0.0376859
BIOCARTA_STRESS_PATHWAY	JUN,LTA,IKBKG,MAP4K2,MAPK8,CHUK,MAPK14,RELA,TNF,MAP2K4,CRADD,TRAF2,TANK,RIPK1,MAP3K14,TRADD,MAP2K3,MAP3K1,IKBKB,MAP2K6,CASP2,TNFRSF1A,ATF1,NFKB1,NFKBIA	0.143088
BIOCARTA_TNFR2_PATHWAY	IKBKG,LTA,CHUK,IKBKAP,MAP3K1,RELA,IKBKB,TNFRSF1B,DUSP1,TRAF3,TRAF2,TANK,RIPK1,TNFAIP3,MAP3K14,NFKB1,TRAF1,NFKBIA	0.0791796
BIOCARTA_TOLL_PATHWAY	JUN,IKBKG,TLR10,MAPK8,TIRAP,CHUK,MAPK14,ELK1,RELA,TLR9,EIF2AK2,TRAF6,PPARA,MAP2K4,MYD88,TOLLIP,ECSIT,TAB2,PGLYRP1,MAP3K14,IRAK1,TLR6,MAP2K3,MAP3K1,LY96,IKBKB,MAP2K6,MAP3K7,CD14,TLR3,TLR4,TAB1,TLR7,FOS,TLR2,NFKB1,NFKBIA	0.187962
ST_TUMOR_NECROSIS_FACTOR_PATHWAY	NFKBIA,MAP3K7,TNFRSF1A,MAP3K3,JUN,TNFRSF1B,NFKBIB,CASP3,NR2C2,BAG4,RIPK1,CFLAR,BIRC2,CASP8,NFKB2,TNF,MAP2K4,BIRC3,TRAF2,TRADD,IKBKG,TONSL,FADD,NFKBIE,AGFG1,TNFAIP3,NFKB1,RALBP1,NFKBIL1	0.0726862
ST_FAS_SIGNALING_PATHWAY	TUFM,EZR,SMPD1,MET,NFKBIB,CASP3,PARP1,NR0B2,PFN1,CAD,MAP2K7,EPHB2,TRAF2,MAP3K1,HSPB1,MAPK8IP3,TONSL,AGFG1,BAK1,ROCK1,MAP3K5,TP53,MAPK10,FAS,DAXX,DIABLO,MAPK8,EGFR,NFKBIA,DEDD2,PFN2,BFAR,IL1A,MAPK8IP2,TPX2,FAIM2,NFAT5,MAPK8IP1,PTPN13,XIAP,BAX,RIPK1,CASP8,NFKB2,CASP10,CDK2AP1,MAP2K4,FAF1,ALG2,CD7,NFKBIE,IL8,FADD,TNFRSF6B,MAPK9,BTK,DEDD,CSNK1A1,NFKB1,RALBP1,CASP8AP2,MAPK1,NCS1,NFKBIL1,DFFA	0.151754
PID_BCR_5PATHWAY	IKBKG,BCL10,BLNK,PTPRC,HRAS,PAG1,PPP3CA,CD19,VAV2,NFKBIB,DAPP1,RASA1,BCL2A1,PDPK1,GRB2,DOK1,CD79A,PTPN6,SOS1,PTEN,MAPK3,AKT1,CHUK,CD72,MAPK8,PIK3CA,PPP3CC,MAP4K1,PIK3AP1,TRAF6,IKBKB,LYN,MAP3K7,CARD11,NFKB1,NFATC1,CSNK2A1,PIK3R1,PPP3CB,CAMK2G,INPP5D,CD22,FCGR2B,ETS1,SH3BP5,MAP3K1,MAPK1,MAP2K1,RELA,JUN,IBTK,CSK,NFKBIA,SYK,ELK1,MALT1,SHC1,PLCG2,FOS,POU2F2,MAPK14,CD79B,RAC1,RAF1,BTK	0.249882
PID_NFKAPPAB_CANONICAL_PATHWAY	CYLD,UBE2D3,TNFAIP3,NFKBIA,XPO1,MALT1,BIRC2,TRAF6,NOD2,PRKCA,RELA,RAN,TNF,IKBKG,NFKB1,SSPO,IKBKB,RIPK2,BCL10,CHUK,ATM,ERC1,TNFRSF1A	0.0171405
PID_TRAIL_PATHWAY	CFLAR,PIK3R3,IKBKG,MAPK1,MAP2K4,PIK3CB,MAPK8,TNFRSF10A,TNFRSF10D,MAPK3,FADD,TNFRSF10C,TNFRSF10B,DAP3,TNFSF10,TRADD,CASP10,IKBKB,RIPK1,CASP8,SMPD1,CHUK,MAP3K1,PIK3R2,PIK3R1,TRAF2,PIK3CD,PIK3CA	0.220269
PID_IL1_PATHWAY	UBE2N,MAP2K6,PIK3CA,CHUK,NFKB1,IKBKG,TRAF6,IL1R2,MAP3K3,RELA,MAP3K7,SQSTM1,PRKCI,IKBKB,TAB2,MYD88,PRKCZ,IL1RAP,UBE2V1,IRAK1,JUN,IL1B,MAPK8,TICAM2,ERC1,IRAK4,TAB1,PIK3R1,CASP1,IL1R1,IL1RN,IL1A,TOLLIP,IRAK3	0.135823
PID_TNF_PATHWAY	TNF,MAP4K5,SMPD1,BAG4,TRAF1,RFFL,GNB2L1,NFKB1,STAT1,NSMAF,MAP3K5,TRADD,TAB2,IKBKB,PRKCZ,TNFAIP3,MAP4K4,TRAF2,RIPK1,CAV1,MAP3K3,PRKCI,BIRC3,IKBKG,CASP8,CHUK,FADD,MAP3K7,TXN,SQSTM1,MAP3K1,MAP4K3,MAP4K2,SMPD2,TAB1,MAP2K3,TNIK,NRK,MADD,MAP2K7,RELA,ADAM17,TNFRSF1B,CYLD,TNFRSF1A,BIRC2	0.21293
PID_HIV_NEF_PATHWAY	BAG4,CFLAR,FAS,BID,CASP7,BIRC3,BCL2,MAP3K14,DAXX,MAPK8,CRADD,CASP3,CASP9,TNFRSF1A,FADD,APAF1,TRAF2,FASLG,TNF,CHUK,RIPK1,CASP8,CD247,DFFA,MAP3K5,CYCS,NFKB1,TRADD,RELA,CASP6,DFFB,CASP2,NFKBIA,MAP2K7,TRAF1	0.194044
PID_TOLL_ENDOGENOUS_PATHWAY	RHOA,HMGB1,LY96,TIRAP,BGN,IKBKB,IRAK1,IKBKG,HSPD1,CHUK,SFTPA1,IRAK2,VCAN,TLR2,TLR1,TLR3,TLR6,CD14,TICAM1,TLR4,SAA1,S100A9,S100A8,MYD88,IRAK4	0.189651
REACTOME_RIP_MEDIATED_NFKB_ACTIVATION_VIA_DAI	RIPK3,CHUK,TICAM1,AGER,HMGB1,APP,IKBKB,NFKB2,NFKBIA,NFKBIB,RELA,S100A12,S100B,SAA1,TLR3,ZBP1,IKBKG,RIPK1	0.123071
REACTOME_TAK1_ACTIVATES_NFKB_BY_PHOSPHORYLATION_AND_ACTIVATION_OF_IKKS_COMPLEX	NOD1,TAB1,CHUK,AGER,TAB2,TAB3,HMGB1,APP,IKBKB,IRAK1,IRAK2,NFKB2,NFKBIA,NFKBIB,RELA,S100A12,S100B,SAA1,NOD2,MAP3K7,TRAF6,IKBKG,RIPK2	0.131022
REACTOME_IL1_SIGNALING	NOD1,TAB1,IRAK3,CHUK,MAP3K8,TAB2,PELI3,TAB3,IKBKB,IL1A,IL1B,IL1R1,IL1RAP,IL1RN,IRAK1,IRAK2,TMEM189-UBE2V1,MAP3K3,MYD88,IRAK4,TOLLIP,MAP2K1,MAP2K6,PELI2,PELI1,NOD2,MAP2K4,SKP1,MAP3K7,TRAF6,UBE2N,IL1R2,TNIP2,CUL1,IKBKG,RIPK2,SQSTM1,BTRC,RBX1	0.223364
REACTOME_IRAK1_RECRUITS_IKK_COMPLEX	CHUK,PELI3,IKBKB,IRAK1,TMEM189-UBE2V1,PELI2,PELI1,TRAF6,UBE2N,IKBKG	0.122187
REACTOME_TRAF6_MEDIATED_NFKB_ACTIVATION	CHUK,AGER,DDX58,HMGB1,APP,IKBKB,MAP3K1,NFKB2,NFKBIA,NFKBIB,MAVS,RELA,S100A12,S100B,SAA1,IFIH1,TRAF2,TRAF6,TRIM25,RNF135,IKBKG	0.0875943
REACTOME_NFKB_ACTIVATION_THROUGH_FADD_RIP1_PATHWAY_MEDIATED_BY_CASPASE_8_AND10	CHUK,DDX58,IKBKB,MAVS,IFIH1,TRIM25,CASP8,RNF135,CASP10,IKBKG,RIPK1,FADD	0.123107
REACTOME_RIG_I_MDA5_MEDIATED_INDUCTION_OF_IFN_ALPHA_BETA_PATHWAYS	TANK,CHUK,CREBBP,CYLD,AGER,EP300,DDX58,DAK,TBK1,UBE2K,HMGB1,IFNA1,IFNA2,IFNA4,IFNA5,IFNA6,IFNA7,IFNA8,IFNA10,IFNA14,IFNA16,IFNA17,IFNA21,IFNB1,APP,IKBKB,IRF1,IRF2,IRF3,IRF7,MAP3K1,NFKB2,NFKBIA,NFKBIB,PCBP2,HERC5,PIN1,RNF125,OTUD5,MAVS,RELA,RPS27A,S100A12,S100B,SAA1,IFIH1,TNFAIP3,TRAF2,TRAF3,TRAF6,RPS27AP11,UBA52,UBA7,UBE2D1,UBE2D2,UBE2D3,TRIM25,DHX58,NLRX1,SIKE1,CASP8,NLRC5,RNF135,CASP10,IKBKG,RI…	0.0875943
REACTOME_IKK_COMPLEX_RECRUITMENT_MEDIATED_BY_RIP1	CHUK,TICAM1,LY96,TICAM2,IKBKB,TLR3,TLR4,IKBKG,RIPK1,CD14	0.128404
REACTOME_NOD1_2_SIGNALING_PATHWAY	NOD1,TAB1,CHUK,MAPK14,CYLD,TAB2,TAB3,BIRC2,BIRC3,IKBKB,IRAK1,IRAK2,TMEM189-UBE2V1,MAPK11,MAPK13,MAP2K6,MAPK12,NOD2,CARD9,MAP3K7,TNFAIP3,TRAF6,UBE2N,CASP1,CASP2,CASP4,CASP8,CASP9,IKBKG,RIPK2	0.210585
cluster_10
KEGG_NOTCH_SIGNALING_PATHWAY	HES5,DTX3,NOTCH4,DTX3L,NOTCH3,NOTCH2,EP300,HES1,NOTCH1,NUMB,PSEN2,PSEN1,PTCRA,SNW1,APH1A,KAT2A,ADAM17,RFNG,RBPJ,DTX1,CREBBP,DTX2,MAML1,CTBP2,NCOR2,CTBP1,DVL3,JAG2,DVL2,NUMBL,MAML2,KAT2B,DLL4,PSENEN,DLL3,DVL1,CIR1,DLL1,LFNG,JAG1,MAML3,HDAC1,HDAC2,NCSTN,DTX4,MFNG,RBPJL	0.129293
PID_NOTCH_PATHWAY	NCOR1,NOTCH1,DTX1,FURIN,SSPO,DLL1,DNM1,PTCRA,RAB11A,NEURL,CTBP1,FBXW7,NUMB,CBL,MFAP2,MYCBP,DLL4,MAML1,SPEN,MYC,SKP2,CNTN6,NOTCH2,PSEN1,MAML2,YY1,GATA3,ENO1,ITCH,IL4,APH1B,LNX1,NCOR2,RBPJ,CDKN1A,JAG2,ADAM12,DLK1,EPS15,DNER,SKP1,NOTCH3,RBBP8,NOTCH4,JAG1,APH1A,DLL3,PSENEN,MFAP5,NCSTN,CCND1,EP300,HDAC1,MARK2,MIB1,ADAM10,CUL1,CNTN1,KDM1A	0.0354943
PID_PS1_PATHWAY	TLE1,DKK1,PPP2R5D,APH1A,JUN,DLL1,KREMEN2,SSPO,HNF1A,AES,FBXW11,DTX1,CSNK1A1,LRP6,MAP3K7,PSEN1,CTNNB1,NCSTN,WNT1,NOTCH1,DKK2,NKD1,NEDD4,FRAT1,MAPK3,MYC,FZD1,DVL1,AXIN1,FOS,TAB1,APH1B,PSENEN,CSNK2A1,WIF1,PPARD,ADAM10,RBPJ,GSK3B,CTBP1,MAPK1,CREBBP,CCND1,NLK,HDAC1,APC	0.129293
REACTOME_PRE_NOTCH_TRANSCRIPTION_AND_TRANSLATION	MAMLD1,CREBBP,E2F1,E2F3,EIF2C3,EIF2C4,EP300,SNW1,TNRC6B,KAT2A,EIF2C1,EIF2C2,TNRC6A,RBPJ,JUN,MOV10,LOC441488,NOTCH2,NOTCH3,NOTCH4,MAML3,TNRC6C,CCND1,TFDP1,TP53,LOC728030,MAML2,KAT2B,MAML1	0.093836
REACTOME_SIGNALING_BY_NOTCH4	ADAM10,JAG1,NCSTN,DLL1,JAG2,NOTCH4,APH1A,DLL4,PSENEN,PSEN1,PSEN2,APH1B	0.13371
REACTOME_SIGNALING_BY_NOTCH2	ADAM10,JAG1,NCSTN,DLL1,JAG2,NOTCH2,APH1A,DLL4,PSENEN,PSEN1,PSEN2,APH1B	0.141424
REACTOME_PRE_NOTCH_EXPRESSION_AND_PROCESSING	MAMLD1,ST3GAL6,TMED2,CREBBP,E2F1,E2F3,EIF2C3,EIF2C4,EP300,SNW1,TNRC6B,POFUT1,KAT2A,EIF2C1,B4GALT1,EIF2C2,TNRC6A,RBPJ,JUN,LFNG,MFNG,MOV10,LOC441488,NOTCH2,NOTCH3,NOTCH4,ATP2A1,ATP2A2,ATP2A3,FURIN,MAML3,POGLUT1,TNRC6C,RAB6A,CCND1,RFNG,SEL1L,ST3GAL3,TFDP1,TP53,LOC728030,MAML2,KAT2B,MAML1	0.196677
REACTOME_PRE_NOTCH_PROCESSING_IN_GOLGI	ST3GAL6,TMED2,B4GALT1,LFNG,MFNG,NOTCH2,NOTCH3,NOTCH4,ATP2A1,ATP2A2,ATP2A3,FURIN,RAB6A,RFNG,SEL1L,ST3GAL3	0.187163
REACTOME_NOTCH_HLH_TRANSCRIPTION_PATHWAY	MAMLD1,CREBBP,SNW1,KAT2A,RBPJ,NOTCH2,NOTCH3,NOTCH4,MAML3,LOC728030,MAML2,KAT2B,MAML1	0.0561517
REACTOME_RECEPTOR_LIGAND_BINDING_INITIATES_THE_SECOND_PROTEOLYTIC_CLEAVAGE_OF_NOTCH_RECEPTOR	ADAM10,JAG1,DLL1,JAG2,NOTCH2,NOTCH3,NOTCH4,DLL4,RPS27A,ADAM17,RPS27AP11,UBA52	0.0628487
REACTOME_SIGNALING_BY_NOTCH	HDAC6,HDAC5,MAMLD1,ADAM10,CDK8,ST3GAL6,TMED2,DTX2,CNTN1,CREBBP,MIB2,JAG1,DTX1,E2F1,E2F3,EIF2C3,EIF2C4,EP300,SNW1,TNRC6B,DTX4,NCSTN,HEY1,HEY2,POFUT1,KAT2A,HEYL,EIF2C1,B4GALT1,EIF2C2,TNRC6A,DLL1,HDAC1,HDAC2,HIF1A,HES1,RBPJ,JAG2,JUN,HES5,LFNG,ARRB1,ARRB2,MFNG,MOV10,LOC441488,MYC,NOTCH2,NOTCH3,NOTCH4,ATP2A1,ATP2A2,ATP2A3,FURIN,APH1A,HDAC7,DLL4,FBXW7,MAML3,PSENEN,HDAC8,PSEN1,PSEN2,POGLUT1,MIB1,TNRC6C,…	0.113426
cluster_11
BIOCARTA_COMP_PATHWAY	MASP1,C9,C2,C1S,C6,C3,C5,C1QB,CFD,C1QA,C1R,C1QC,MBL2,C4B,C4A,MASP2,C8A,C7,CFB	0.128659
REACTOME_REGULATION_OF_COMPLEMENT_CASCADE	CFHR3,CR1,CD55,CFH,CFI,CD46,PROS1,CFB,LOC653879,C2,C3,C4A,C4BPA,C4BPB	0.123071
REACTOME_COMPLEMENT_CASCADE	MASP2,CFHR3,CR1,CRP,CD55,CFD,CFH,CFI,MBL2,CD46,PROS1,MASP1,CFB,LOC651536,LOC653879,C1QA,C1QB,C1QC,C1S,C2,C3,C4A,C4BPA,C4BPB,C5,C6,C7,C8A,LOC731066,C8B,C8G,C9	0.146139
REACTOME_INITIAL_TRIGGERING_OF_COMPLEMENT	MASP2,CRP,CFD,MBL2,MASP1,CFB,LOC651536,LOC653879,C1QA,C1QB,C1QC,C1S,C2,C3,C4A,LOC731066	0.122187
cluster_12
REACTOME_VOLTAGE_GATED_POTASSIUM_CHANNELS	KCNH8,KCNV2,KCNG3,KCNH4,KCNH3,KCNG2,KCNV1,KCNH5,KCNA1,KCNA2,KCNA3,KCNA4,KCNA5,KCNA6,KCNA7,KCNA10,KCNB1,KCNC1,KCNC2,KCNC3,KCNC4,KCND1,KCND2,KCND3,KCNF1,KCNG1,KCNH1,KCNH2,KCNQ1,KCNQ2,KCNQ3,KCNS1,KCNS2,KCNS3,KCNQ5,KCNAB1,KCNH6,KCNAB2,KCNH7,KCNQ4,KCNAB3,KCNG4,KCNB2	0.112007
REACTOME_POTASSIUM_CHANNELS	HCN4,ABCC9,KCNK7,KCNMB2,KCNH8,KCNV2,KCNG3,KCNH4,KCNH3,GABBR1,KCNG2,KCNV1,KCNMB3,KCNH5,KCNMB4,GNB1,GNB2,GNB3,GNG3,GNG4,GNG5,GNG7,GNG10,GNGT1,GNGT2,KCNK18,HCN1,KCNA1,KCNA2,KCNA3,KCNA4,KCNA5,KCNA6,KCNA7,KCNA10,KCNB1,KCNC1,KCNC2,KCNC3,KCNC4,KCND1,KCND2,KCND3,KCNF1,KCNG1,KCNH1,KCNH2,KCNJ1,KCNJ2,KCNJ3,KCNJ4,KCNJ5,KCNJ6,KCNJ8,KCNJ9,KCNJ10,KCNJ11,KCNJ12,KCNJ14,KCNJ15,KCNJ16,KCNK1,KCNK2,KCNK3,KCNMB1,KCNN1…	0.030846
REACTOME_INWARDLY_RECTIFYING_K_CHANNELS	ABCC9,GABBR1,GNB1,GNB2,GNB3,GNG3,GNG4,GNG5,GNG7,GNG10,GNGT1,GNGT2,KCNJ1,KCNJ2,KCNJ3,KCNJ4,KCNJ5,KCNJ6,KCNJ8,KCNJ9,KCNJ10,KCNJ11,KCNJ12,KCNJ14,KCNJ15,KCNJ16,GNG2,GNG12,ABCC8,GNG8,GABBR2	0.055391
MM clustering results
Gene-set	Gene list	FDR
cluster_1
BIOCARTA_RELA_PATHWAY	IKBKG,CHUK,EP300,RELA,TNF,IKBKB,TNFRSF1B,HDAC3,TNFRSF1A,TRAF6,FADD,CREBBP,RIPK1,NFKB1,NFKBIA,TRADD	0.0996995
BIOCARTA_CD40_PATHWAY	CD40LG,CD40,IKBKG,CHUK,IKBKAP,MAP3K1,RELA,IKBKB,DUSP1,TRAF6,TRAF3,TNFAIP3,MAP3K14,NFKB1,NFKBIA	0.0591448
BIOCARTA_GH_PATHWAY	SRF,HRAS,RAF1,PRKCB,PRKCA,SHC1,SLC2A4,SOCS1,HNF1A,INS,PTPN6,MAP2K1,GHR,JAK2,PIK3CA,GH1,PLCG1,GRB2,MAPK3,IRS1,STAT5B,STAT5A,INSR,PIK3CG,PIK3R1,SOS1,MAPK1,RPS6KA1	0.129293
BIOCARTA_MAPK_PATHWAY	MEF2C,JUN,MEF2D,MAX,MEF2BNB-MEF2B,CHUK,RAF1,MEF2A,STAT1,SHC1,ELK1,PAK2,CEBPA,MKNK1,MAP2K4,RIPK1,ATF2,RAPGEF2,MAPK9,MAP3K5,MAP4K3,MAPK10,MAPK11,MAP2K2,MAP4K4,BRAF,RPS6KA5,MAP2K3,MAP3K1,MAPK13,MAP3K3,MAP2K1,MAP3K4,MAP2K7,MAP3K10,MAP3K9,IKBKB,MAP2K5,MAP3K11,CREB1,MAP2K6,MAP3K7,MAP3K8,MAP3K12,MAP3K6,MAP4K1,MAP4K5,RPS6KA2,RPS6KA3,DAXX,RPS6KB1,RPS6KB2,GRB2,MAPK3,MAPK4,RPS6KA4,MAPK6,NFKB1,MAPK7,RAC1,NFK…	0.129293
BIOCARTA_NFKB_PATHWAY	IKBKG,CHUK,MAP3K1,RELA,TNF,IKBKB,IL1A,MAP3K7,TNFRSF1B,TNFRSF1A,TRAF6,MYD88,FADD,TLR4,RIPK1,TNFAIP3,TAB1,MAP3K14,IL1R1,NFKB1,IRAK1,TRADD,NFKBIA	0.125397
BIOCARTA_MAL_PATHWAY	ROCK1,SRF,HRAS,MAP4K2,MAPK8,ACTA1,MAP2K2,RAF1,MAP3K1,MAP2K1,MAL,HNF1A,LIMK1,DIAPH1,RHOA,MAPK3,RAC1,CDC42,MAPK1	0.123107
BIOCARTA_IL1R_PATHWAY	JUN,MAPK8,CHUK,MAPK14,RELA,TNF,TGFB2,TRAF6,MYD88,TGFB1,TOLLIP,IFNB1,IFNA1,ECSIT,IL1RAP,MAP3K14,IRAK2,IL1B,IL1R1,IRAK1,IL1RN,TGFB3,MAP2K3,MAP3K1,IRAK3,IKBKB,IL1A,MAP2K6,MAP3K7,TAB1,NFKB1,NFKBIA,IL6	0.208729
BIOCARTA_41BB_PATHWAY	JUN,MAP3K5,MAPK8,CHUK,MAPK14,MAP3K1,RELA,TNFRSF9,IKBKB,MAP4K5,IFNG,TRAF2,ATF2,IL4,NFKB1,NFKBIA,IL2	0.0376859
BIOCARTA_STRESS_PATHWAY	JUN,LTA,IKBKG,MAP4K2,MAPK8,CHUK,MAPK14,RELA,TNF,MAP2K4,CRADD,TRAF2,TANK,RIPK1,MAP3K14,TRADD,MAP2K3,MAP3K1,IKBKB,MAP2K6,CASP2,TNFRSF1A,ATF1,NFKB1,NFKBIA	0.143088
BIOCARTA_TOLL_PATHWAY	JUN,IKBKG,TLR10,MAPK8,TIRAP,CHUK,MAPK14,ELK1,RELA,TLR9,EIF2AK2,TRAF6,PPARA,MAP2K4,MYD88,TOLLIP,ECSIT,TAB2,PGLYRP1,MAP3K14,IRAK1,TLR6,MAP2K3,MAP3K1,LY96,IKBKB,MAP2K6,MAP3K7,CD14,TLR3,TLR4,TAB1,TLR7,FOS,TLR2,NFKB1,NFKBIA	0.187962
ST_TUMOR_NECROSIS_FACTOR_PATHWAY	NFKBIA,MAP3K7,TNFRSF1A,MAP3K3,JUN,TNFRSF1B,NFKBIB,CASP3,NR2C2,BAG4,RIPK1,CFLAR,BIRC2,CASP8,NFKB2,TNF,MAP2K4,BIRC3,TRAF2,TRADD,IKBKG,TONSL,FADD,NFKBIE,AGFG1,TNFAIP3,NFKB1,RALBP1,NFKBIL1	0.0726862
ST_FAS_SIGNALING_PATHWAY	TUFM,EZR,SMPD1,MET,NFKBIB,CASP3,PARP1,NR0B2,PFN1,CAD,MAP2K7,EPHB2,TRAF2,MAP3K1,HSPB1,MAPK8IP3,TONSL,AGFG1,BAK1,ROCK1,MAP3K5,TP53,MAPK10,FAS,DAXX,DIABLO,MAPK8,EGFR,NFKBIA,DEDD2,PFN2,BFAR,IL1A,MAPK8IP2,TPX2,FAIM2,NFAT5,MAPK8IP1,PTPN13,XIAP,BAX,RIPK1,CASP8,NFKB2,CASP10,CDK2AP1,MAP2K4,FAF1,ALG2,CD7,NFKBIE,IL8,FADD,TNFRSF6B,MAPK9,BTK,DEDD,CSNK1A1,NFKB1,RALBP1,CASP8AP2,MAPK1,NCS1,NFKBIL1,DFFA	0.151754
PID_BCR_5PATHWAY	IKBKG,BCL10,BLNK,PTPRC,HRAS,PAG1,PPP3CA,CD19,VAV2,NFKBIB,DAPP1,RASA1,BCL2A1,PDPK1,GRB2,DOK1,CD79A,PTPN6,SOS1,PTEN,MAPK3,AKT1,CHUK,CD72,MAPK8,PIK3CA,PPP3CC,MAP4K1,PIK3AP1,TRAF6,IKBKB,LYN,MAP3K7,CARD11,NFKB1,NFATC1,CSNK2A1,PIK3R1,PPP3CB,CAMK2G,INPP5D,CD22,FCGR2B,ETS1,SH3BP5,MAP3K1,MAPK1,MAP2K1,RELA,JUN,IBTK,CSK,NFKBIA,SYK,ELK1,MALT1,SHC1,PLCG2,FOS,POU2F2,MAPK14,CD79B,RAC1,RAF1,BTK	0.249882
PID_NFKAPPAB_CANONICAL_PATHWAY	CYLD,UBE2D3,TNFAIP3,NFKBIA,XPO1,MALT1,BIRC2,TRAF6,NOD2,PRKCA,RELA,RAN,TNF,IKBKG,NFKB1,SSPO,IKBKB,RIPK2,BCL10,CHUK,ATM,ERC1,TNFRSF1A	0.0171405
PID_IL1_PATHWAY	UBE2N,MAP2K6,PIK3CA,CHUK,NFKB1,IKBKG,TRAF6,IL1R2,MAP3K3,RELA,MAP3K7,SQSTM1,PRKCI,IKBKB,TAB2,MYD88,PRKCZ,IL1RAP,UBE2V1,IRAK1,JUN,IL1B,MAPK8,TICAM2,ERC1,IRAK4,TAB1,PIK3R1,CASP1,IL1R1,IL1RN,IL1A,TOLLIP,IRAK3	0.135823
PID_TNF_PATHWAY	TNF,MAP4K5,SMPD1,BAG4,TRAF1,RFFL,GNB2L1,NFKB1,STAT1,NSMAF,MAP3K5,TRADD,TAB2,IKBKB,PRKCZ,TNFAIP3,MAP4K4,TRAF2,RIPK1,CAV1,MAP3K3,PRKCI,BIRC3,IKBKG,CASP8,CHUK,FADD,MAP3K7,TXN,SQSTM1,MAP3K1,MAP4K3,MAP4K2,SMPD2,TAB1,MAP2K3,TNIK,NRK,MADD,MAP2K7,RELA,ADAM17,TNFRSF1B,CYLD,TNFRSF1A,BIRC2	0.21293
PID_PDGFRB_PATHWAY	SOS1,RAC1,BCAR1,ARPC4,MAPK1,HCK,FOS,PIK3R5,RAPGEF1,STAT5B,MYOCD,PAG1,WASF2,JUND,ARPC3,PPP2CA,FYN,MAPK10,YES1,GAB1,LRP1,DOK1,NCK2,BAIAP2,SLC9A3R1,ELK1,EPS8,PRKCA,PRKCD,CTTN,ARPC1B,DOCK4,ACTN4,PDGFRB,MAPK3,STAT1,VAV2,WASL,KRAS,LCK,ACTA2,YWHAQ,DNM2,ABI1,EIF2AK2,ARHGAP35,MAP2K2,ARAP1,JUN,CYFIP2,PIK3CA,RAB4A,PTPN11,RASA1,RAF1,PIN1,PIK3CG,SPHK1,ITGAV,ARPC5,PTPN1,PTPN2,PLCG1,PIK3R6,FGR,PIK3CB,ARHGDIA,YW…	0.21293
REACTOME_RIP_MEDIATED_NFKB_ACTIVATION_VIA_DAI	RIPK3,CHUK,TICAM1,AGER,HMGB1,APP,IKBKB,NFKB2,NFKBIA,NFKBIB,RELA,S100A12,S100B,SAA1,TLR3,ZBP1,IKBKG,RIPK1	0.123071
REACTOME_TAK1_ACTIVATES_NFKB_BY_PHOSPHORYLATION_AND_ACTIVATION_OF_IKKS_COMPLEX	NOD1,TAB1,CHUK,AGER,TAB2,TAB3,HMGB1,APP,IKBKB,IRAK1,IRAK2,NFKB2,NFKBIA,NFKBIB,RELA,S100A12,S100B,SAA1,NOD2,MAP3K7,TRAF6,IKBKG,RIPK2	0.131022
REACTOME_IL1_SIGNALING	NOD1,TAB1,IRAK3,CHUK,MAP3K8,TAB2,PELI3,TAB3,IKBKB,IL1A,IL1B,IL1R1,IL1RAP,IL1RN,IRAK1,IRAK2,TMEM189-UBE2V1,MAP3K3,MYD88,IRAK4,TOLLIP,MAP2K1,MAP2K6,PELI2,PELI1,NOD2,MAP2K4,SKP1,MAP3K7,TRAF6,UBE2N,IL1R2,TNIP2,CUL1,IKBKG,RIPK2,SQSTM1,BTRC,RBX1	0.223364
REACTOME_IRAK1_RECRUITS_IKK_COMPLEX	CHUK,PELI3,IKBKB,IRAK1,TMEM189-UBE2V1,PELI2,PELI1,TRAF6,UBE2N,IKBKG	0.122187
REACTOME_TRAF6_MEDIATED_NFKB_ACTIVATION	CHUK,AGER,DDX58,HMGB1,APP,IKBKB,MAP3K1,NFKB2,NFKBIA,NFKBIB,MAVS,RELA,S100A12,S100B,SAA1,IFIH1,TRAF2,TRAF6,TRIM25,RNF135,IKBKG	0.0875943
REACTOME_NFKB_ACTIVATION_THROUGH_FADD_RIP1_PATHWAY_MEDIATED_BY_CASPASE_8_AND10	CHUK,DDX58,IKBKB,MAVS,IFIH1,TRIM25,CASP8,RNF135,CASP10,IKBKG,RIPK1,FADD	0.123107
REACTOME_RIG_I_MDA5_MEDIATED_INDUCTION_OF_IFN_ALPHA_BETA_PATHWAYS	TANK,CHUK,CREBBP,CYLD,AGER,EP300,DDX58,DAK,TBK1,UBE2K,HMGB1,IFNA1,IFNA2,IFNA4,IFNA5,IFNA6,IFNA7,IFNA8,IFNA10,IFNA14,IFNA16,IFNA17,IFNA21,IFNB1,APP,IKBKB,IRF1,IRF2,IRF3,IRF7,MAP3K1,NFKB2,NFKBIA,NFKBIB,PCBP2,HERC5,PIN1,RNF125,OTUD5,MAVS,RELA,RPS27A,S100A12,S100B,SAA1,IFIH1,TNFAIP3,TRAF2,TRAF3,TRAF6,RPS27AP11,UBA52,UBA7,UBE2D1,UBE2D2,UBE2D3,TRIM25,DHX58,NLRX1,SIKE1,CASP8,NLRC5,RNF135,CASP10,IKBKG,RI…	0.0875943
REACTOME_NOD1_2_SIGNALING_PATHWAY	NOD1,TAB1,CHUK,MAPK14,CYLD,TAB2,TAB3,BIRC2,BIRC3,IKBKB,IRAK1,IRAK2,TMEM189-UBE2V1,MAPK11,MAPK13,MAP2K6,MAPK12,NOD2,CARD9,MAP3K7,TNFAIP3,TRAF6,UBE2N,CASP1,CASP2,CASP4,CASP8,CASP9,IKBKG,RIPK2	0.210585
cluster_2
KEGG_GLYCEROPHOSPHOLIPID_METABOLISM	PEMT,PLA2G15,GPD1,GPD1L,LPGAT1,GPAM,MBOAT2,MBOAT7,CHAT,LPCAT1,PTDSS1,ACHE,PLA2G3,DGKZ,ETNK1,DGKE,DGKD,PCYT1A,DGKH,JMJD7-PLA2G4B,CHPT1,MBOAT1,PLA2G6,PLA2G2E,PLA2G10,LPCAT3,PLA2G2A,ETNK2,PLA2G4A,PLA2G5,PLA2G12B,PLA2G4B,PTDSS2,PLA2G2F,PCYT2,CDS1,AGPAT3,AGPAT4,PGS1,LYPLA1,PLA2G1B,C17orf48,CDIPT,DGKQ,CDS2,DGKB,DGKG,PPAP2B,DGKA,DGKI,PHOSPHO1,LCLAT1,TAZ,AGPAT9,GNPAT,LPCAT4,PLA2G4E,AGPAT6,CHKA,PPAP2A,PPA…	0.122187
REACTOME_PPARA_ACTIVATES_GENE_EXPRESSION	MED6,MED16,CDK8,YAP1,NCOA2,PPARGC1A,GLIPR1,MED8,APOA5,PLIN2,PPARGC1B,CPT1A,CPT2,CREBBP,CTGF,CYP1A1,CYP4A11,CYP7A1,AGT,ABCA1,EP300,ESRRA,ALAS1,FABP1,ACSL1,MED19,FDFT1,FHL2,NCOA6,CDK19,MED13L,WWTR1,TIAM2,ANKRD1,TNFRSF21,MED4,GRHL1,HMGCR,HMGCS1,HMGCS2,APOA1,APOA2,ACADM,SLC27A1,FADS1,MED11,ARNTL,ME1,NFYA,NFYB,NPAS2,NRF1,G0S2,ACOX1,MED31,ANGPTL4,MED15,ABCB4,UGT1A9,PPARA,PPARG,MED1,MED18,MED9,MED29,TRI…	0.128659
REACTOME_TRIGLYCERIDE_BIOSYNTHESIS	AGPAT1,AGPAT2,AGPAT6,GPAT2,ACSL1,ACSL3,ACSL4,FASN,GPD1L,LPIN1,ACSL6,LCLAT1,LPCAT4,GK,GPD1,ACACA,ACLY,HSD17B12,ACSL5,ELOVL2,AGPAT5,AGPAT3,AGPAT4,GPAM,ELOVL5,ELOVL1,LPIN3,SLC25A1,ELOVL4,ELOVL6,LPCAT1,ELOVL7,ELOVL3,DGAT2,AGPAT9,DGAT1,TECR,LPIN2	0.0054128
REACTOME_PHOSPHOLIPID_METABOLISM	COL4A3BP,LPCAT3,CEPT1,CDS1,PEMT,CDIPT,AGPAT1,AGPAT2,SPTLC1,NEU3,CHAT,PLA2G16,CHKA,CHKB,MGLL,PLD4,DEGS2,ACER1,SLC44A3,MBOAT2,NEU4,SGPP2,AGPAT6,CSNK1G2,PIK3R6,GPAT2,PPM1L,ARSK,MBOAT1,PHOSPHO1,SGMS2,PIKFYVE,PLD6,CERS3,SLC44A5,ARSG,SACM1L,GPD1L,LPIN1,PIP5K1C,SLC44A1,PIK3R5,PLD3,PITPNB,KDSR,LCLAT1,CERS6,LPCAT4,PLA2G4F,GALC,SUMF2,SGMS1,PLA2G2D,GBA,INPP5J,GLA,GLB1,GM2A,GPD1,PLA2G4D,SUMF1,CERS2,HADHA,HAD…	0.113426
REACTOME_SYNTHESIS_OF_PA	AGPAT1,AGPAT2,AGPAT6,GPAT2,GPD1L,LCLAT1,LPCAT4,PLA2G2D,GPD1,PLA2G4D,PLA2G2E,PLA2G1B,PLA2G2A,PLA2G4A,PLA2G5,PLD1,PLD2,AGPAT5,AGPAT3,AGPAT4,GPAM,PLA2G2F,LPCAT1,PLA2G12A,PLA2G10,GNPAT,AGPAT9	0.10076
REACTOME_SYNTHESIS_OF_PC	CEPT1,PEMT,CHAT,CHKA,CHKB,SLC44A3,PHOSPHO1,SLC44A5,LPIN1,SLC44A1,ACHE,PCYT1A,CHPT1,SLC44A2,LPIN3,SLC44A4,PCYT1B,LPIN2	0.190373
REACTOME_GLYCEROPHOSPHOLIPID_BIOSYNTHESIS	LPCAT3,CEPT1,CDS1,PEMT,CDIPT,AGPAT1,AGPAT2,CHAT,PLA2G16,CHKA,CHKB,MGLL,PLD4,SLC44A3,MBOAT2,AGPAT6,GPAT2,MBOAT1,PHOSPHO1,PLD6,SLC44A5,GPD1L,LPIN1,SLC44A1,PLD3,PITPNB,LCLAT1,LPCAT4,PLA2G4F,PLA2G2D,GPD1,PLA2G4D,HADHA,HADHB,PLA2G2E,ACHE,PLA2G3,PNPLA8,PCYT1A,PLA2G1B,PLA2G2A,PLA2G4A,PLA2G5,PLD1,PLD2,CRLS1,LPCAT2,ETNK2,AGPAT5,ETNK1,GPCPD1,AGPAT3,AGPAT4,CHPT1,PNPLA2,SLC44A2,GPAM,PCYT2,PLA2G2F,LPIN3,TAZ,M…	0.0726862
REACTOME_FATTY_ACYL_COA_BIOSYNTHESIS	ACSL1,ACSL3,ACSL4,FASN,ACSL6,ACACA,ACLY,HSD17B12,ACSL5,ELOVL2,ELOVL5,ELOVL1,SLC25A1,ELOVL4,ELOVL6,ELOVL7,ELOVL3,TECR	0.125597
REACTOME_FATTY_ACID_TRIACYLGLYCEROL_AND_KETONE_BODY_METABOLISM	MED6,MED16,CDK8,YAP1,NCOA2,AGPAT1,AGPAT2,PPARGC1A,GLIPR1,MED8,APOA5,PLIN2,PPARGC1B,CPT1A,CPT1B,CPT2,AGPAT6,CREBBP,CTGF,GPAT2,CYP1A1,CYP4A11,CYP7A1,ECI1,DECR1,AGT,ECHS1,ABCA1,EP300,ESRRA,ALAS1,FABP1,ACSL1,ACSL3,ACSL4,FASN,MED19,FDFT1,FHL2,NCOA6,CDK19,GPD1L,LPIN1,ACSL6,SIN3B,MED13L,LCLAT1,LPCAT4,WWTR1,SIN3A,TIAM2,ANKRD1,GK,TNFRSF21,GPD1,GPD2,MED4,GRHL1,HADHA,HADHB,HADH,ACACA,HMGCL,HMGCR,HMGCS1,HMGC…	0.0094724
REACTOME_TRANSCRIPTIONAL_REGULATION_OF_WHITE_ADIPOCYTE_DIFFERENTIATION	MED6,MED16,CDK4,CDK8,NCOA2,CEBPB,CEBPD,PPARGC1A,MED8,CREBBP,EBF1,EGR2,EP300,FABP4,MED19,NCOA6,CDK19,MED13L,MED4,LEP,MED11,LPL,MED31,PCK1,ANGPTL4,MED15,PLIN1,PPARA,PPARG,MED1,MED18,MED9,MED29,RELA,RXRA,SLC2A4,SMARCD3,SREBF1,MED22,KLF5,TBL1X,NR2F2,TGFB1,TNF,WNT1,WNT10B,TBL1XR1,MED25,NCOA3,MED10,PRIC285,NCOA1,HDAC3,CCNC,CCND3,MED30,MED14,KLF4,ADIPOQ,MED21,MED23,MED17,MED26,MED27,MED7,MED20,CD36,NCOR…	0.0554311
REACTOME_SYNTHESIS_OF_VERY_LONG_CHAIN_FATTY_ACYL_COAS	ACSL1,ACSL3,ACSL4,ACSL6,HSD17B12,ACSL5,ELOVL2,ELOVL5,ELOVL1,ELOVL4,ELOVL6,ELOVL7,ELOVL3,TECR	0.104883
cluster_3
REACTOME_SMAD2_SMAD3_SMAD4_HETEROTRIMER_REGULATES_TRANSCRIPTION	CDK8,CDK9,CDKN2B,E2F4,E2F5,WWTR1,HDAC1,JUNB,SMAD2,SMAD3,SMAD4,SMAD7,MEN1,LOC441488,MYC,SERPINE1,RBL1,TGIF2,RPS27A,SP1,TFDP1,TGIF1,RPS27AP11,UBA52,CCNC,CCNT1,CCNT2	0.21293
REACTOME_TRANSCRIPTIONAL_ACTIVITY_OF_SMAD2_SMAD3_SMAD4_HETEROTRIMER	CDK8,CDK9,CDKN2B,PARP1,E2F4,E2F5,WWTR1,HDAC1,JUNB,SMAD2,SMAD3,SMAD4,SMAD7,MEN1,LOC441488,MYC,SERPINE1,TRIM33,PPM1A,RBL1,TGIF2,RPS27A,SMURF2,SKI,SKIL,SP1,TFDP1,TGIF1,RPS27AP11,UBA52,UBE2D1,UBE2D3,USP9X,CCNC,CCNT1,CCNT2,NCOR1,NCOR2	0.0591448
REACTOME_DOWNREGULATION_OF_SMAD2_3_SMAD4_TRANSCRIPTIONAL_ACTIVITY	PARP1,HDAC1,SMAD2,SMAD3,SMAD4,TRIM33,PPM1A,TGIF2,RPS27A,SMURF2,SKI,SKIL,TGIF1,RPS27AP11,UBA52,UBE2D1,UBE2D3,USP9X,NCOR1,NCOR2	0.13371
REACTOME_SIGNALING_BY_TGF_BETA_RECEPTOR_COMPLEX	CDK8,CDK9,STUB1,CDKN2B,STRAP,PARP1,E2F4,E2F5,FKBP1A,ARHGEF18,PPP1R15A,WWTR1,HDAC1,JUNB,RHOA,SMAD2,SMAD3,SMAD4,SMAD7,MEN1,LOC441488,MYC,FURIN,SERPINE1,F11R,PARD6A,UCHL5,TRIM33,PPM1A,PPP1CA,PPP1CB,PPP1CC,PRKCZ,PARD3,PMEPA1,SMURF1,CGN,RBL1,TGIF2,RPS27A,SMURF2,SKI,SKIL,SP1,TFDP1,TGFB1,TGFBR1,TGFBR2,TGIF1,RPS27AP11,UBA52,LOC731429,UBE2D1,UBE2D3,XPO1,USP9X,CCNC,CCNT1,CCNT2,MTMR4,ZFYVE9,NCOR1,NCOR2	0.0726862
cluster_4
KEGG_MATURITY_ONSET_DIABETES_OF_THE_YOUNG	MNX1,NEUROG3,GCK,HHEX,HES1,MAFA,PAX6,SLC2A2,BHLHA15,HNF1B,HNF4G,NKX6-1,HNF1A,FOXA3,HNF4A,NKX2-2,ONECUT1,NEUROD1,INS,FOXA2,PAX4,PDX1,IAPP,NR5A2,PKLR	0.00820942
PID_HNF3B_PATHWAY	ALB,PCK1,BDH1,HNF1A,NF1,UCP2,NR3C1,F2,HNF4A,G6PC,ABCC8,SLC2A2,GCK,HMGCS1,PKLR,CEBPA,ACADVL,INS,FOXA1,TTR,ALDOB,KCNJ11,TFRC,AKT1,CEBPD,CREB1,ALAS1,CEBPB,HADH,IGFBP1,CPT1B,SP1,AFP,FOXA3,HNF1B,APOA1,CPT1C,NKX2-1,FOXA2,CPT1A,DLK1,ACADM,FOXF1,TAT,PDX1	0.0054128
REACTOME_REGULATION_OF_BETA_CELL_DEVELOPMENT	AKT3,AKT1,AKT2,FGF10,FOXO1,NR5A2,PTF1A,GCK,FOXA2,FOXA3,HNF4A,HNF4G,ONECUT1,HES1,IAPP,RBPJ,INS,INSM1,PDX1,MAFA,ONECUT3,NEUROD1,NKX2-2,NKX6-1,NEUROG3,PAX6,PKLR,SLC2A2,HNF1A,HNF1B	0.00918536
REACTOME_REGULATION_OF_GENE_EXPRESSION_IN_BETA_CELLS	AKT3,AKT1,AKT2,FOXO1,GCK,FOXA2,FOXA3,HNF4A,HNF4G,IAPP,INS,PDX1,MAFA,NEUROD1,NKX2-2,NKX6-1,PAX6,PKLR,SLC2A2,HNF1A	0.0257649
cluster_5
REACTOME_TRANSPORT_OF_GLUCOSE_AND_OTHER_SUGARS_BILE_SALTS_AND_ORGANIC_ACIDS_METAL_IONS_AND_AMINE_COMPOUNDS	SLC22A7,SLC2A6,SLC6A14,SLC2A13,SLC5A11,SLC22A12,SLC44A3,SLC31A1,CP,SLC47A2,SLC30A7,SLC2A12,SLC2A7,SLC30A8,SLC44A5,SLC44A1,SLC16A8,SLC41A1,SLC39A6,SLC39A1,SLC39A5,SLC13A5,SLC39A3,SLC39A2,SLC2A8,SLC40A1,SLC6A19,SLC10A6,SLC6A18,SLC22A18,RHCG,SLC6A20,SLC6A15,SLC47A1,SLC22A15,SLC39A4,SLC22A11,SLC2A9,SLC44A2,SLC39A10,RHAG,SLC5A7,SLC39A8,SLC13A3,SLC30A5,SLC2A1,SLC2A2,SLC2A3,SLC2A4,SLC2A5,SLC5A1,SLC5A2,S…	0.106038
REACTOME_ZINC_TRANSPORTERS	SLC30A7,SLC30A8,SLC39A6,SLC39A1,SLC39A5,SLC39A3,SLC39A2,SLC39A4,SLC39A10,SLC39A8,SLC30A5,SLC30A1,SLC30A2,SLC30A3,SLC39A7	0.0054128
REACTOME_METAL_ION_SLC_TRANSPORTERS	SLC31A1,CP,SLC30A7,SLC30A8,SLC41A1,SLC39A6,SLC39A1,SLC39A5,SLC39A3,SLC39A2,SLC40A1,SLC39A4,SLC39A10,SLC39A8,SLC30A5,SLC11A1,SLC30A1,SLC30A2,SLC30A3,SLC39A7,SLC41A2,HEPH	0.0054128
cluster_6
KEGG_NOTCH_SIGNALING_PATHWAY	HES5,DTX3,NOTCH4,DTX3L,NOTCH3,NOTCH2,EP300,HES1,NOTCH1,NUMB,PSEN2,PSEN1,PTCRA,SNW1,APH1A,KAT2A,ADAM17,RFNG,RBPJ,DTX1,CREBBP,DTX2,MAML1,CTBP2,NCOR2,CTBP1,DVL3,JAG2,DVL2,NUMBL,MAML2,KAT2B,DLL4,PSENEN,DLL3,DVL1,CIR1,DLL1,LFNG,JAG1,MAML3,HDAC1,HDAC2,NCSTN,DTX4,MFNG,RBPJL	0.129293
KEGG_ALZHEIMERS_DISEASE	UQCR10,NAE1,CALM2,NDUFA5,NDUFA4,COX6CP3,CALM1,ATP2A1,PPP3R2,EIF2AK3,PPP3CC,ATP2A3,PPP3R1,ATP2A2,NDUFS7,CYTB,ADAM17,BACE2,ATP5O,COX2,COX1,COX8C,MME,COX3,COX5B,ITPR3,PSENEN,LRP1,COX4I1,APOE,ATP6,ATP8,CHP2,ATP5H,NDUFA2,NDUFA3,NDUFA1,CAPN2,LPL,CAPN1,LOC100133737,APAF1,ATP5G1P5,HSD17B10,APH1A,UQCRQ,ATP5D,CALML5,GAPDH,ATF6,COX7A2L,IDE,ATP5G3,ATP5G2,ADAM10,ATP5G1,ATP5F1,ATP5E,COX5A,CDK5R1,ERN1,GNAQ,UQCR…	0.189367
PID_NOTCH_PATHWAY	NCOR1,NOTCH1,DTX1,FURIN,SSPO,DLL1,DNM1,PTCRA,RAB11A,NEURL,CTBP1,FBXW7,NUMB,CBL,MFAP2,MYCBP,DLL4,MAML1,SPEN,MYC,SKP2,CNTN6,NOTCH2,PSEN1,MAML2,YY1,GATA3,ENO1,ITCH,IL4,APH1B,LNX1,NCOR2,RBPJ,CDKN1A,JAG2,ADAM12,DLK1,EPS15,DNER,SKP1,NOTCH3,RBBP8,NOTCH4,JAG1,APH1A,DLL3,PSENEN,MFAP5,NCSTN,CCND1,EP300,HDAC1,MARK2,MIB1,ADAM10,CUL1,CNTN1,KDM1A	0.0354943
PID_PS1_PATHWAY	TLE1,DKK1,PPP2R5D,APH1A,JUN,DLL1,KREMEN2,SSPO,HNF1A,AES,FBXW11,DTX1,CSNK1A1,LRP6,MAP3K7,PSEN1,CTNNB1,NCSTN,WNT1,NOTCH1,DKK2,NKD1,NEDD4,FRAT1,MAPK3,MYC,FZD1,DVL1,AXIN1,FOS,TAB1,APH1B,PSENEN,CSNK2A1,WIF1,PPARD,ADAM10,RBPJ,GSK3B,CTBP1,MAPK1,CREBBP,CCND1,NLK,HDAC1,APC	0.129293
REACTOME_PRE_NOTCH_TRANSCRIPTION_AND_TRANSLATION	MAMLD1,CREBBP,E2F1,E2F3,EIF2C3,EIF2C4,EP300,SNW1,TNRC6B,KAT2A,EIF2C1,EIF2C2,TNRC6A,RBPJ,JUN,MOV10,LOC441488,NOTCH2,NOTCH3,NOTCH4,MAML3,TNRC6C,CCND1,TFDP1,TP53,LOC728030,MAML2,KAT2B,MAML1	0.093836
REACTOME_SIGNALING_BY_NOTCH4	ADAM10,JAG1,NCSTN,DLL1,JAG2,NOTCH4,APH1A,DLL4,PSENEN,PSEN1,PSEN2,APH1B	0.13371
REACTOME_SIGNALING_BY_NOTCH2	ADAM10,JAG1,NCSTN,DLL1,JAG2,NOTCH2,APH1A,DLL4,PSENEN,PSEN1,PSEN2,APH1B	0.141424
REACTOME_PRE_NOTCH_EXPRESSION_AND_PROCESSING	MAMLD1,ST3GAL6,TMED2,CREBBP,E2F1,E2F3,EIF2C3,EIF2C4,EP300,SNW1,TNRC6B,POFUT1,KAT2A,EIF2C1,B4GALT1,EIF2C2,TNRC6A,RBPJ,JUN,LFNG,MFNG,MOV10,LOC441488,NOTCH2,NOTCH3,NOTCH4,ATP2A1,ATP2A2,ATP2A3,FURIN,MAML3,POGLUT1,TNRC6C,RAB6A,CCND1,RFNG,SEL1L,ST3GAL3,TFDP1,TP53,LOC728030,MAML2,KAT2B,MAML1	0.196677
REACTOME_PRE_NOTCH_PROCESSING_IN_GOLGI	ST3GAL6,TMED2,B4GALT1,LFNG,MFNG,NOTCH2,NOTCH3,NOTCH4,ATP2A1,ATP2A2,ATP2A3,FURIN,RAB6A,RFNG,SEL1L,ST3GAL3	0.187163
REACTOME_NOTCH_HLH_TRANSCRIPTION_PATHWAY	MAMLD1,CREBBP,SNW1,KAT2A,RBPJ,NOTCH2,NOTCH3,NOTCH4,MAML3,LOC728030,MAML2,KAT2B,MAML1	0.0561517
REACTOME_RECEPTOR_LIGAND_BINDING_INITIATES_THE_SECOND_PROTEOLYTIC_CLEAVAGE_OF_NOTCH_RECEPTOR	ADAM10,JAG1,DLL1,JAG2,NOTCH2,NOTCH3,NOTCH4,DLL4,RPS27A,ADAM17,RPS27AP11,UBA52	0.0628487
REACTOME_SIGNALING_BY_NOTCH	HDAC6,HDAC5,MAMLD1,ADAM10,CDK8,ST3GAL6,TMED2,DTX2,CNTN1,CREBBP,MIB2,JAG1,DTX1,E2F1,E2F3,EIF2C3,EIF2C4,EP300,SNW1,TNRC6B,DTX4,NCSTN,HEY1,HEY2,POFUT1,KAT2A,HEYL,EIF2C1,B4GALT1,EIF2C2,TNRC6A,DLL1,HDAC1,HDAC2,HIF1A,HES1,RBPJ,JAG2,JUN,HES5,LFNG,ARRB1,ARRB2,MFNG,MOV10,LOC441488,MYC,NOTCH2,NOTCH3,NOTCH4,ATP2A1,ATP2A2,ATP2A3,FURIN,APH1A,HDAC7,DLL4,FBXW7,MAML3,PSENEN,HDAC8,PSEN1,PSEN2,POGLUT1,MIB1,TNRC6C,…	0.113426
cluster_7
KEGG_CELL_CYCLE	CDC16,CDC7,CDC45,GADD45B,DBF4,ANAPC1,CREBBP,MDM2,ABL1,SMC1B,LOC728622,GADD45G,ATM,ATR,ANAPC7,RBL2,ANAPC5,RBL1,MYC,CDC14B,SMC1A,CDC14A,LOC731751,SKP1,TGFB2,TGFB1,GADD45A,STAG1,LOC650621,PLK1,RBX1,STAG2,TGFB3,MCM4,ORC6,CCND1,MAD1L1,MCM3,MCM6,MCM5,YWHAB,CCNA2,MCM7,BUB1,CHEK1,WEE2,MCM2,PTTG1,CDC27,CDC25B,CDC25C,LOC651610,CDC25A,CDC6,CDC20,BUB3,YWHAZ,CCND2,YWHAH,CCNB1,YWHAG,YWHAE,CCNE1,ORC3,CCND3,PTTG…	0.123307
BIOCARTA_CELLCYCLE_PATHWAY	CCND1,E2F1,TFDP1,CDK2,CDKN2A,CDK4,RB1,CDKN1B,CDKN1A,CDK1,CDKN2D,CCNA1,CDKN2B,CDK6,CDKN2C,CDK7,CDC25A,RBL1,CCND2,CCNB1,CCNE1,CCNH,CCND3	0.0134192
SA_REG_CASCADE_OF_CYCLIN_EXPR	E2F2,CDKN1B,E2F1,CDK2,CCNA2,PRB1,CCNA1,CCNE1,E2F4,CCND1,CDKN2A,CDK4,CCNE2	0.0634431
PID_E2F_PATHWAY	E2F1,RBBP4,ATM,CEBPA,CBX5,CREBBP,YY1,MYC,POLA1,E2F7,HIC1,RYBP,RRM2,KAT2B,UXT,RB1,CDK2,WASF1,HDAC1,MCL1,CDC6,E2F5,RBL1,CES5A,CDK1,PLAU,EP300,KAT2A,HBP1,SULT2A1,E2F2,RBL2,CES1,CCNE1,MYBL2,CES3,TOPBP1,SMARCA2,E2F3,CES4A,CES2,TRIM28,CES1P1,CDC25A,E2F6,CCND3,CDKN1A,RANBP1,BRCA1,TP73,XRCC1,SERPINE1,RRM1,CDKN2C,ORC1,CDKN1B,CCNE2,TFDP2,DHFR,TK1,APAF1,CCNA2,CASP7,SP1,SIRT1,TRRAP,PRMT5,TFE3,CDKN2A,TYMS,MCM…	0.23128
PID_RB_1PATHWAY	PPP2CA,SMARCB1,TGFB2,RBP2,CCNE1,CDKN1A,RAF1,JUN,BRD2,BGLAP,CREBBP,CBX4,CEBPA,CDK4,SPI1,TBP,ATF2,RUNX2,SMARCA4,MAPK14,TFDP1,DNMT1,CKM,CTBP1,ATF7,E2F2,PAX3,MITF,UBTF,MET,SUV39H1,SFTPD,MAPK11,CCND3,SKP2,RBBP4,ELF1,ABL1,EP300,HDAC3,CDKN2A,CCNA2,E2F3,PPARG,E2F1,CCND1,CEBPD,CDKN1B,CDK2,MYOD1,HDAC1,TAF1,CDK6,CCND2,MAPK9,MDM2,GSC,E2F4,SIRT1,AATF,RB1,MEF2C,PPP2R3B,CEBPB,CSF2	0.122187
REACTOME_G0_AND_EARLY_G1	CDK2,LIN54,DYRK1A,E2F1,E2F4,E2F5,LIN9,HDAC1,LOC441488,MYBL2,PCNA,LIN37,RBBP4,RBL1,RBL2,RBBP4P1,TFDP1,CCNA2,CCNA1,CCNE1,CCNE2,LIN52,CDK1,CDC6,CDC25A	0.0792633
REACTOME_G1_PHASE	CDK4,CDK6,CDK7,CDKN1A,CDKN1B,CDKN2A,CDKN2B,CDKN2C,CDKN2D,CKS1B,E2F1,E2F2,E2F3,E2F4,E2F5,PPP2R3B,MNAT1,LOC441488,PPP2CA,PPP2CB,PPP2R1A,PPP2R1B,PPP2R2A,RB1,RBL1,RBL2,CCND1,RPS27A,SKP1,SKP2,TFDP1,RPS27AP11,LOC729964,UBA52,CUL1,CCND2,CCND3,CCNH	0.0342811
REACTOME_MITOTIC_G1_G1_S_PHASES	CDK2,CDK4,CDK6,PSMD14,CDK7,CDKN1A,CDKN1B,CDKN2A,CDKN2B,CDKN2C,CDKN2D,DBF4,CKS1B,LIN54,DHFR,DYRK1A,E2F1,E2F2,E2F3,E2F4,E2F5,ORC6,ORC3,POLA2,FBXO5,PPP2R3B,LIN9,RPA4,HDAC1,MAX,MCM2,MCM3,MCM4,MCM5,MCM6,MCM7,MNAT1,LOC441488,MYBL2,MYC,ORC1,ORC2,ORC4,ORC5,PCNA,POLA1,POLE,POLE2,PPP2CA,PPP2CB,PPP2R1A,PPP2R1B,PPP2R2A,MCM10,PRIM1,PRIM2,LIN37,PSMA1,PSMA2,PSMA3,PSMA4,PSMA5,PSMA6,PSMA7,PSMB1,PSMB2,PSMB3,PSMB4,…	0.142111
cluster_8
KEGG_WNT_SIGNALING_PATHWAY	JUN,LRP5,LRP6,PPP3R2,SFRP2,SFRP1,PPP3CC,VANGL1,PPP3R1,FZD1,FZD4,APC2,FZD6,FZD7,SENP2,FZD8,LEF1,CREBBP,FZD9,PRICKLE1,CTBP2,ROCK1,CTBP1,WNT9B,WNT9A,CTNNBIP1,DAAM2,TBL1XR1,MMP7,CER1,MAP3K7,VANGL2,WNT2B,WNT11,WNT10B,DKK2,LOC728622,CHP2,AXIN1,AXIN2,DKK4,NFAT5,MYC,SOX17,CSNK2A1,CSNK2A2,NFATC4,CSNK1A1,NFATC3,CSNK1E,BTRC,PRKX,SKP1,FBXW11,RBX1,CSNK2B,SIAH1,TBL1Y,WNT5B,CCND1,CAMK2A,NLK,CAMK2B,CAMK2D,CAMK2G…	0.128404
KEGG_MELANOGENESIS	CALM2,CALM1,TYR,CREB3L1,FZD1,FZD4,FZD6,FZD7,LEF1,CREBBP,CREB3,FZD8,FZD9,POMC,WNT9B,WNT9A,CREB1,WNT2B,WNT11,EDN1,WNT10B,NRAS,EDNRB,LOC652799,KRAS,PRKX,GNAI1,GNAI2,CALML5,ADCY3,ADCY2,ADCY1,CREB3L3,WNT5B,CAMK2A,CAMK2B,CAMK2D,CAMK2G,PRKACA,GNAQ,PRKACB,PRKACG,GNAS,GNAI3,WNT16,GNAO1,CALML3,DCT,CALM3,PLCB2,ADCY8,ADCY9,PLCB1,ADCY6,ADCY7,PRKCB,RAF1,PLCB3,PRKCA,PLCB4,ADCY5,CREB3L4,ASIP,KITLG,PRKCG,MC1R,WNT…	0.0535813
KEGG_COLORECTAL_CANCER	JUN,CASP9,RAF1,BIRC5,APC2,RHOA,LEF1,MSH6,BAD,MAPK9,MAPK10,RAC2,RAC3,BRAF,MLH1,MAP2K1,BAX,AKT1,CASP3,AKT2,AKT3,AXIN1,AXIN2,SMAD3,MAPK3,SMAD4,TCF7,RAC1,MYC,TCF7L2,SMAD2,MAPK1,PIK3R5,MAPK8,APPL1,GSK3B,KRAS,CTNNB1,TGFB2,TGFB1,ARAF,TGFBR2,TGFBR1,TGFB3,CCND1,PIK3R3,BCL2,TCF7L1,MSH2,APC,RALGDS,TP53,MSH3,PIK3CA,PIK3CB,CYCS,PIK3CD,FOS,PIK3CG,DCC,PIK3R1,PIK3R2	0.0792633
KEGG_PANCREATIC_CANCER	CASP9,E2F1,STAT3,CHUK,RAF1,ARHGEF6,STAT1,RAD51,BAD,PGF,MAPK9,MAPK10,ERBB2,RAC2,BRCA2,TGFA,BRAF,RAC3,MAP2K1,IKBKB,RB1,JAK1,AKT1,AKT2,AKT3,SMAD3,MAPK3,SMAD4,NFKB1,RAC1,SMAD2,MAPK1,PIK3R5,IKBKG,MAPK8,EGFR,RELA,KRAS,CDKN2A,EGF,TGFB2,TGFB1,VEGFA,ARAF,VEGFC,VEGFB,TGFBR2,TGFBR1,TGFB3,CCND1,PIK3R3,RALB,BCL2L1,RALA,CDK4,FIGF,RALBP1,RALGDS,TP53,E2F3,E2F2,PIK3CA,PIK3CB,CDK6,PIK3CD,PLD1,PIK3CG,PIK3R1,CDC42,P…	0.122187
KEGG_ENDOMETRIAL_CANCER	CASP9,SOS2,RAF1,ELK1,APC2,LEF1,BAD,ERBB2,MAP2K2,BRAF,MLH1,MAP2K1,PDPK1,ILK,AKT1,AKT2,NRAS,AKT3,GRB2,AXIN1,AXIN2,MAPK3,TCF7,CTNNA1,MYC,SOS1,MAPK1,TCF7L2,PIK3R5,HRAS,EGFR,GSK3B,KRAS,CTNNA2,EGF,CTNNB1,ARAF,CCND1,PTEN,PIK3R3,TCF7L1,FOXO3,APC,TP53,PIK3CA,PIK3CB,PIK3CD,CTNNA3,PIK3CG,PIK3R1,PIK3R2,CDH1	0.0660198
KEGG_PROSTATE_CANCER	CASP9,SOS2,E2F1,CHUK,RAF1,IGF1,CREB3L4,MTOR,CREB3L1,PDGFD,NKX3-1,IGF1R,GSTP1,CREB3,CREBBP,LEF1,BAD,INS,PDGFRB,ERBB2,MAP2K2,TGFA,BRAF,MAP2K1,FGFR2,PDPK1,IKBKB,MDM2,RB1,CREB1,AKT1,AKT2,FGFR1,AKT3,NRAS,GRB2,CREB5,MAPK3,TCF7,NFKB1,INSRR,NFKBIA,SOS1,TCF7L2,MAPK1,PIK3R5,IKBKG,HRAS,EP300,EGFR,RELA,PDGFC,GSK3B,KRAS,CDKN1B,EGF,CDKN1A,CTNNB1,HSP90AA1,ARAF,AR,CREB3L3,HSP90B1,SRD5A2,CREB3L2,CCND1,PTEN,PIK3R3…	0.0140332
KEGG_THYROID_CANCER	PAX8,HRAS,CCDC6,TFG,NCOA4,KRAS,CTNNB1,LEF1,CCND1,MAP2K2,TCF7L1,BRAF,MAP2K1,RXRB,RXRG,RXRA,PPARG,TP53,RET,NRAS,TPR,MAPK3,TCF7,NTRK1,MYC,TPM3,CDH1,MAPK1,TCF7L2	0.0054128
KEGG_BASAL_CELL_CARCINOMA	HHIP,FZD1,APC2,FZD4,FZD6,PTCH2,FZD7,FZD8,LEF1,FZD9,WNT3A,DVL3,WNT9B,DVL2,WNT9A,FZD3,DVL1,WNT2B,WNT11,WNT10B,SMO,AXIN1,WNT4,WNT10A,AXIN2,TCF7,TCF7L2,SHH,WNT1,GSK3B,WNT7A,WNT7B,WNT8A,WNT8B,WNT2,WNT3,WNT5A,CTNNB1,WNT6,STK36,FZD10,WNT5B,FZD5,GLI1,TCF7L1,BMP4,SUFU,APC,BMP2,GLI2,PTCH1,GLI3,WNT16,TP53,FZD2	0.0726862
KEGG_CHRONIC_MYELOID_LEUKEMIA	SOS2,E2F1,CHUK,PTPN11,RAF1,SHC1,BAD,CTBP2,CTBP1,MAP2K2,BRAF,MECOM,MAP2K1,IKBKB,MDM2,RB1,ABL1,AKT1,AKT2,SHC4,AKT3,NRAS,GRB2,STAT5B,SMAD3,MAPK3,STAT5A,SMAD4,NFKB1,NFKBIA,SOS1,MYC,MAPK1,RUNX1,PIK3R5,IKBKG,HRAS,RELA,GAB2,CBLB,CDKN2A,KRAS,CBL,SHC3,CDKN1B,CDKN1A,TGFB2,TGFB1,ARAF,TGFBR2,TGFBR1,TGFB3,CCND1,PIK3R3,BCL2L1,CDK4,CBLC,TP53,E2F3,E2F2,CRK,PIK3CA,PIK3CB,CDK6,CRKL,PIK3CD,SHC2,HDAC1,BCR,HDAC2,PIK3…	0.123107
KEGG_ACUTE_MYELOID_LEUKEMIA	SOS2,CHUK,STAT3,ZBTB16,RAF1,RARA,PML,JUP,MTOR,CEBPA,LEF1,EIF4EBP1,BAD,PIM2,MAP2K2,BRAF,MAP2K1,KIT,FLT3,SPI1,IKBKB,AKT1,AKT2,RPS6KB1,NRAS,AKT3,RPS6KB2,LOC652671,GRB2,STAT5B,MAPK3,TCF7,STAT5A,NFKB1,MYC,SOS1,TCF7L2,MAPK1,RUNX1,PIK3R5,IKBKG,HRAS,LOC652799,RUNX1T1,RELA,KRAS,LOC652346,CCNA1,ARAF,CCND1,PIK3R3,TCF7L1,PPARD,PIK3CA,PIK3CB,PIM1,PIK3CD,PIK3CG,PIK3R1,PIK3R2	0.0140332
KEGG_SMALL_CELL_LUNG_CANCER	CASP9,MAX,E2F1,CHUK,LAMA1,RARB,PIAS3,FN1,BIRC3,XIAP,ITGA3,ITGA2B,COL4A6,PTK2,COL4A1,COL4A2,PTGS2,NOS2,COL4A4,RXRB,RXRG,IKBKB,RXRA,RB1,SKP2,AKT1,AKT2,PIAS2,ITGAV,LAMC2,ITGB1,AKT3,LAMB2,LAMB3,LAMC1,LAMA4,LAMA5,LAMB1,NFKB1,NFKBIA,MYC,PIK3R5,PIAS1,IKBKG,LAMB4,RELA,APAF1,CDKN1B,LAMA3,LAMA2,TRAF6,TRAF5,TRAF3,CDKN2B,TRAF2,FHIT,TRAF1,ITGA6,CCND1,PTEN,ITGA2,TRAF4,PIK3R3,BCL2,BCL2L1,BIRC2,CDK2,PIAS4,CDK4,L…	0.00971529
BIOCARTA_ALK_PATHWAY	MEF2C,WNT1,NPPB,NPPA,NOG,GSK3B,GATA4,CTNNB1,TGFB2,CHRD,HNF1A,MYL2,TGFB1,FZD1,ATF2,SMAD5,TGFBR3,TGFBR2,TGFBR1,NKX2-5,TGFB3,SMAD6,BMPR2,BMPR1A,ACVR1,RFC1,BMP4,APC,BMP2,MAP3K7,BMP7,DVL1,BMP5,BMP10,AXIN1,SMAD4,SMAD1	0.129293
BIOCARTA_CXCR4_PATHWAY	HRAS,PTK2,RAF1,PRKCB,PRKCA,RELA,MAP2K1,BCAR1,GNAQ,CRK,GNAI1,PIK3CA,CXCL12,GNGT1,GNB1,PLCG1,MAPK3,CXCR4,PTK2B,PIK3C2G,NFKB1,PIK3R1,PXN,MAPK1	0.171784
BIOCARTA_RACCYCD_PATHWAY	IKBKG,HRAS,E2F1,CHUK,RAF1,TFDP1,RELA,CDKN1B,CDKN1A,RHOA,CCND1,CDK2,IKBKB,CDK4,PAK1,RB1,AKT1,PIK3CA,CDK6,MAPK3,NFKB1,CCNE1,NFKBIA,PIK3R1,RAC1,MAPK1	0.055391
BIOCARTA_PS1_PATHWAY	WNT1,NOTCH1,GSK3B,APC,BTRC,PSEN1,DVL1,CTNNB1,HNF1A,DLL1,FZD1,ADAM17,RBPJ,AXIN1	0.0591448
BIOCARTA_RAS_PATHWAY	CASP9,HRAS,FOXO4,CHUK,RALA,RAF1,BCL2L1,ELK1,RELA,MAP2K1,RALBP1,RALGDS,AKT1,PIK3CA,RHOA,PLD1,MAPK3,BAD,NFKB1,PIK3CG,RAC1,PIK3R1,CDC42	0.136926
PID_LYSOPHOSPHOLIPID_PATHWAY	BCAR1,PLCB3,GNAI3,GSK3B,RELA,PTK2,ADCY1,LYN,ADCY7,PLD2,GNA12,GNAO1,HRAS,ADCY4,ADCY2,NFKBIA,NFKB1,ADCY8,EGFR,LPAR3,LPAR1,MAGI3,LPAR4,ADRA1B,GNB1,CRK,PRKCD,IL6,AKT1,PLCG1,TIAM1,ARHGEF1,GNA14,GNA11,LPAR2,ADCY9,RHOA,MMP9,GNAZ,PIK3CB,MMP2,PIK3R1,GNAI1,PTK2B,PRKCE,PXN,PRKD1,FOS,IL8,GAB1,ADCY6,JUN,RAC1,GNAI2,ADCY5,GNA13,GNAQ,MAPT,ADCY3,HBEGF,CASP3,GNA15,SRC,GNG2,TRIP6,SLC9A3R2	0.0792633
PID_LPA4_PATHWAY	LPAR4,PRKACA,ADCY1,RPS6KA5,ADCY3,PRKCE,ADCY8,ADCY4,CREB1,ADCY7,GNAL,ADCY2,ADCY6,ADCY9,ADCY5	0.128404
PID_PS1_PATHWAY	TLE1,DKK1,PPP2R5D,APH1A,JUN,DLL1,KREMEN2,SSPO,HNF1A,AES,FBXW11,DTX1,CSNK1A1,LRP6,MAP3K7,PSEN1,CTNNB1,NCSTN,WNT1,NOTCH1,DKK2,NKD1,NEDD4,FRAT1,MAPK3,MYC,FZD1,DVL1,AXIN1,FOS,TAB1,APH1B,PSENEN,CSNK2A1,WIF1,PPARD,ADAM10,RBPJ,GSK3B,CTBP1,MAPK1,CREBBP,CCND1,NLK,HDAC1,APC	0.129293
PID_PI3KCI_AKT_PATHWAY	BCL2L1,GSK3A,MAPKAP1,RICTOR,TBC1D4,RAF1,CASP9,HSP90AA1,MAP3K5,FOXO3,AKT3,PRKDC,YWHAQ,YWHAH,MTOR,FOXO1,YWHAG,CDKN1A,SFN,YWHAE,PDPK1,CHUK,PRKACA,BAD,KPNA1,YWHAZ,CDKN1B,YWHAB,AKT1,AKT2,GSK3B,SRC,MLST8,FOXO4,SLC2A4	0.234895
REACTOME_SIGNALING_BY_EGFR_IN_CANCER	AKT3,ADAM10,SPRY1,SPRY2,STAM2,CDKN1A,CDKN1B,ADCY1,ADCY2,ADCY3,ADCY5,CDC37,ADCY6,ADCY7,ADCY8,CHUK,ADCY9,THEM4,AP2M1,AP2S1,CLTA,CLTC,CREB1,CSK,ADRBK1,AP2A1,AP2A2,AP2B1,EGF,EGFR,ADCY4,EPS15,AKT1,AKT2,FOXO1,FOXO3,PHLPP1,MTOR,RICTOR,GAB1,LRIG1,GRB2,GSK3A,EPN1,SH3KBP1,NR4A1,HRAS,HSP90AA1,ITPR2,ITPR3,KRAS,MDM2,FOXO4,NRAS,PDE1A,PDE1B,PDPK1,PIK3CA,PIK3R1,PLCG1,PRKACA,PRKACB,PRKACG,PRKAR1A,PRKAR1B,PRKAR2A,…	0.131022
REACTOME_PI3K_EVENTS_IN_ERBB4_SIGNALING	AKT3,CDKN1A,CDKN1B,CHUK,THEM4,CREB1,NRG4,HBEGF,ERBB4,EREG,AKT1,AKT2,FOXO1,FOXO3,PHLPP1,MTOR,RICTOR,GSK3A,NRG1,NR4A1,MDM2,FOXO4,PDPK1,PIK3CA,PIK3R1,BAD,PTEN,TRIB3,RPS6KB2,MLST8,BTC,TSC2,LOC729120,LOC731292,MAPKAP1,CASP9,AKT1S1,NRG2	0.248332
REACTOME_PI3K_EVENTS_IN_ERBB2_SIGNALING	AKT3,CDKN1A,CDKN1B,CHUK,THEM4,CREB1,NRG4,HBEGF,EGF,EGFR,ERBB2,ERBB3,ERBB4,EREG,AKT1,AKT2,FOXO1,FOXO3,PHLPP1,MTOR,RICTOR,GAB1,GRB2,GSK3A,NRG1,NR4A1,MDM2,FOXO4,PDPK1,PIK3CA,PIK3R1,BAD,PTEN,TRIB3,RPS6KB2,MLST8,BTC,TSC2,LOC729120,LOC731292,MAPKAP1,CASP9,AKT1S1,NRG2	0.249324
REACTOME_SIGNALING_BY_NOTCH4	ADAM10,JAG1,NCSTN,DLL1,JAG2,NOTCH4,APH1A,DLL4,PSENEN,PSEN1,PSEN2,APH1B	0.13371
REACTOME_SIGNALING_BY_NOTCH2	ADAM10,JAG1,NCSTN,DLL1,JAG2,NOTCH2,APH1A,DLL4,PSENEN,PSEN1,PSEN2,APH1B	0.141424
REACTOME_PI3K_AKT_ACTIVATION	AKT3,CDKN1A,CDKN1B,CHUK,THEM4,CREB1,AKT1,AKT2,FOXO1,FOXO3,PHLPP1,MTOR,RICTOR,GSK3A,NR4A1,IRS1,RHOA,MDM2,FOXO4,NGF,NTRK1,PDPK1,PIK3CA,PIK3CB,PIK3R1,PIK3R2,BAD,PTEN,TRIB3,RPS6KB2,MLST8,TSC2,LOC729120,LOC731292,MAPKAP1,CASP9,AKT1S1,IRS2	0.248332
REACTOME_AKT_PHOSPHORYLATES_TARGETS_IN_THE_CYTOSOL	AKT3,CDKN1A,CDKN1B,CHUK,AKT1,AKT2,GSK3A,MDM2,BAD,TSC2,CASP9,AKT1S1	0.0728075
REACTOME_GAB1_SIGNALOSOME	AKT3,CDKN1A,CDKN1B,CHUK,THEM4,CREB1,CSK,EGF,EGFR,AKT1,AKT2,FOXO1,FOXO3,PHLPP1,MTOR,RICTOR,GAB1,GRB2,GSK3A,NR4A1,MDM2,FOXO4,PDPK1,PIK3CA,PIK3R1,PAG1,BAD,PTEN,TRIB3,RPS6KB2,MLST8,SRC,TSC2,LOC729120,LOC731292,MAPKAP1,CASP9,AKT1S1	0.23128
REACTOME_INTEGRATION_OF_ENERGY_METABOLISM	RAPGEF3,CDX2,AGPAT1,GNB5,ADCY1,ADCY2,ADCY3,RAPGEF4,ADCY5,ADCY6,ADCY7,CHRM3,ADCY8,ADCY9,GPR119,CTNNB1,ADRA2A,DPP4,ADCY4,FASN,PLCB1,SEC11A,KCNG2,GATA4,GCG,GCGR,GIP,GLP1R,GNA11,GNA15,GNAI1,GNAI2,GNAO1,GNAQ,GNAS,GNB1,GNB2,GNB3,GNG3,GNG4,GNG5,GNG7,GNG10,GNG11,GNGT1,GNGT2,FFAR1,SPCS1,SLC25A4,SLC25A5,GRP,SLC25A6,ACACA,ACACB,O3FAR1,INS,ISL1,ITPR2,ITPR3,KCNB1,KCNC2,KCNJ11,KCNS3,LEP,MARCKS,ACLY,PAX6,MLXIPL…	0.0054128
REACTOME_ADENYLATE_CYCLASE_ACTIVATING_PATHWAY	ADCY1,ADCY2,ADCY3,ADCY5,ADCY6,ADCY7,ADCY8,ADCY9,ADCY4,GNAL	0.178665
REACTOME_ADENYLATE_CYCLASE_INHIBITORY_PATHWAY	ADCY1,ADCY2,ADCY3,ADCY5,ADCY6,ADCY7,ADCY8,ADCY9,ADCY4,GNAI1,GNAI2,GNAI3,GNAL	0.201532
REACTOME_DIABETES_PATHWAYS	CTDSP2,PREB,PDIA6,HYOU1,EXOC5,IGF2BP1,IGF2BP3,IGF2BP2,YIF1A,PDIA5,KDELR3,EXOC3,EXOSC8,KLHDC3,ADD1,EXOSC6,TPP1,CPE,SLC30A7,EXOC8,CTSG,DCTN1,DDIT3,DDX11,DCP2,EIF2S1,ERN1,EXTL3,F2,SEC31A,DIS3,ATF6,EXOSC7,EXOSC2,SEC11A,GCG,GH1,SERP1,SPCS1,GSK3A,ERO1L,HDGF,CXXC1,HSPA5,IGF2,IGFALS,IGFBP1,IGFBP2,IGFBP3,IGFBP4,IGFBP5,IGFBP6,KLK3,IL8,INS,ACADVL,KIF5B,LEP,LMNA,DNAJB9,MMP1,MMP2,ASNS,DDX12P,SULT1A4,MYO5A,ATF…	0.0108256
REACTOME_PKA_MEDIATED_PHOSPHORYLATION_OF_CREB	ADCY1,ADCY2,ADCY3,ADCY5,ADCY6,ADCY7,ADCY8,ADCY9,CREB1,ADCY4,PRKACA,PRKACB,PRKACG,PRKAR1A,PRKAR1B,PRKAR2A,PRKAR2B,LOC730418	0.189367
REACTOME_SIGNALING_BY_PDGF	AKT3,CDKN1A,CDKN1B,ADCY1,ADCY2,ADCY3,ADCY5,ADCY6,ADCY7,ADCY8,CHUK,ADCY9,THEM4,COL1A1,COL1A2,COL2A1,COL3A1,COL4A1,COL4A2,COL4A3,COL4A4,COL4A5,COL5A1,COL5A2,COL6A1,COL6A2,COL6A3,COL9A1,COL9A2,COL9A3,CREB1,CRK,CRKL,ADRBK1,ADCY4,AKT1,AKT2,FOXO1,FOXO3,PHLPP1,MTOR,RICTOR,GRB2,GRB7,RAPGEF1,GSK3A,NR4A1,HRAS,ITPR2,ITPR3,KRAS,MDM2,FOXO4,NCK1,NRAS,FURIN,PDE1A,PDE1B,PDGFA,PDGFB,PDGFRA,PDGFRB,PDPK1,PIK3CA,PIK…	0.179107
REACTOME_DOWNSTREAM_SIGNAL_TRANSDUCTION	AKT3,CDKN1A,CDKN1B,ADCY1,ADCY2,ADCY3,ADCY5,ADCY6,ADCY7,ADCY8,CHUK,ADCY9,THEM4,CREB1,CRK,CRKL,ADRBK1,ADCY4,AKT1,AKT2,FOXO1,FOXO3,PHLPP1,MTOR,RICTOR,GRB2,GRB7,RAPGEF1,GSK3A,NR4A1,HRAS,ITPR2,ITPR3,KRAS,MDM2,FOXO4,NCK1,NRAS,PDE1A,PDE1B,PDGFA,PDGFB,PDGFRA,PDGFRB,PDPK1,PIK3CA,PIK3CB,PIK3R1,PIK3R2,PLCG1,PRKACA,PRKACB,PRKACG,PRKAR1A,PRKAR1B,PRKAR2A,PRKAR2B,PRKCA,PRKCD,PRKCE,PRKCG,MAPK1,MAPK3,MAP2K1,MAP2K…	0.125397
REACTOME_ACTIVATION_OF_CHAPERONE_GENES_BY_XBP1S	CTDSP2,PREB,PDIA6,HYOU1,YIF1A,PDIA5,KDELR3,KLHDC3,ADD1,TPP1,DCTN1,DDX11,EXTL3,SEC31A,SERP1,GSK3A,HDGF,CXXC1,ACADVL,LMNA,DNAJB9,DDX12P,SULT1A4,DNAJB11,FKBP14,WIPI1,PPP2R5B,ARFGAP1,C19orf10,DNAJC3,SRPRB,TSPYL2,SHC1,SRPR,SSR1,SULT1A3,TLN1,WFS1,XBP1,ZBTB17,SYVN1,ATP6V0D1,GOSR2,EDEM1,TATDN2,CUL7	0.00820942
REACTOME_REGULATION_OF_INSULIN_SECRETION	RAPGEF3,CDX2,GNB5,RAPGEF4,ADCY5,ADCY6,CHRM3,ADCY8,GPR119,CTNNB1,ADRA2A,DPP4,PLCB1,SEC11A,KCNG2,GATA4,GCG,GIP,GLP1R,GNA11,GNA15,GNAI1,GNAI2,GNAO1,GNAQ,GNAS,GNB1,GNB2,GNB3,GNG3,GNG4,GNG5,GNG7,GNG10,GNG11,GNGT1,GNGT2,FFAR1,SPCS1,SLC25A4,SLC25A5,GRP,SLC25A6,O3FAR1,INS,ISL1,ITPR2,ITPR3,KCNB1,KCNC2,KCNJ11,KCNS3,LEP,MARCKS,PAX6,PCSK1,GNG13,PLCB2,PLCB3,GNG2,PRKACA,PRKACB,PRKACG,PRKAR1A,PRKAR1B,PRKAR2A,PR…	0.00820942
REACTOME_UNFOLDED_PROTEIN_RESPONSE	CTDSP2,PREB,PDIA6,HYOU1,YIF1A,PDIA5,KDELR3,EXOSC8,KLHDC3,ADD1,EXOSC6,TPP1,DCTN1,DDIT3,DDX11,DCP2,EIF2S1,ERN1,EXTL3,SEC31A,DIS3,ATF6,EXOSC7,EXOSC2,SERP1,GSK3A,HDGF,CXXC1,HSPA5,IGFBP1,IL8,ACADVL,LMNA,DNAJB9,ASNS,DDX12P,SULT1A4,ATF3,ATF4,NFYA,NFYB,PARN,EXOSC3,EXOSC1,MBTPS2,DNAJB11,EXOSC9,EXOSC4,FKBP14,WIPI1,PPP2R5B,ARFGAP1,C19orf10,DNAJC3,EXOSC5,SRPRB,CCL2,TSPYL2,ATF4P3,SHC1,SRPR,SSR1,SULT1A3,TLN1,H…	0.0341474
REACTOME_CLASS_B_2_SECRETIN_FAMILY_RECEPTORS	CALCRL,RAMP2,RAMP1,RAMP3,GNB5,FZD10,PTH2,ADCYAP1,ADCYAP1R1,ADM,CRH,CRHR2,CD55,EMR1,FZD2,GCG,GCGR,GHRH,GHRHR,GIP,GIPR,GLP1R,GNAS,GNB1,GNB2,GNB3,GNG3,GNG4,GNG5,GNG7,GNG10,GNG11,GNGT1,GNGT2,EMR2,IAPP,IHH,DHH,WNT16,GNG13,GNG2,WNT4,GNG12,PTCH1,PTH,PTHLH,PTH1R,PTH2R,GNB4,SCT,SCTR,SHH,LOC649279,SMO,VIP,VIPR1,VIPR2,WNT1,WNT2,WNT3,WNT5A,WNT6,WNT7A,WNT7B,WNT8B,WNT10B,WNT11,WNT2B,WNT9A,WNT9B,FZD5,CALCA,CALC…	0.178665
REACTOME_G_ALPHA_S_SIGNALLING_EVENTS	CALCRL,RAMP2,RAMP1,RAMP3,GNB5,ADCY1,ADCY2,CGA,PDE10A,ADCY3,ADCY5,ADCY6,ADCY7,PTH2,ADCY8,ADCY9,ADCYAP1,ADCYAP1R1,RLN3,RXFP2,ADM,TAAR1,ADORA2A,ADORA2B,CRH,CRHR2,GPBAR1,ADRB1,ADRB2,ADRB3,DRD1,DRD5,ADCY4,FSHB,FSHR,GCG,GCGR,GHRH,GHRHR,GIP,GIPR,PDE7B,GLP1R,GNAI1,GNAI2,GNAI3,GNAS,GNAZ,GNB1,GNB2,GNB3,GNG3,GNG4,GNG5,GNG7,GNG10,GNG11,GNGT1,GNGT2,TAAR6,HRH2,HTR4,HTR6,HTR7,IAPP,INSL3,NPSR1,LHB,LHCGR,MC1R,MC2…	0.0792633
REACTOME_SYNTHESIS_SECRETION_AND_INACTIVATION_OF_GIP	GPR119,DPP4,SEC11A,GATA4,GIP,FFAR1,SPCS1,ISL1,PAX6,PCSK1,SPCS3,LOC653566,SEC11C,SPCS2	0.171784
REACTOME_INCRETIN_SYNTHESIS_SECRETION_AND_INACTIVATION	CDX2,GPR119,CTNNB1,DPP4,SEC11A,GATA4,GCG,GIP,GNB3,FFAR1,SPCS1,GRP,O3FAR1,ISL1,LEP,PAX6,PCSK1,GNG13,SPCS3,LOC653566,SEC11C,SPCS2	0.155511
REACTOME_PIP3_ACTIVATES_AKT_SIGNALING	AKT3,CDKN1A,CDKN1B,CHUK,THEM4,CREB1,AKT1,AKT2,FOXO1,FOXO3,PHLPP1,MTOR,RICTOR,GSK3A,NR4A1,MDM2,FOXO4,PDPK1,BAD,PTEN,TRIB3,RPS6KB2,MLST8,TSC2,LOC729120,LOC731292,MAPKAP1,CASP9,AKT1S1	0.214852
cluster_9
BIOCARTA_COMP_PATHWAY	MASP1,C9,C2,C1S,C6,C3,C5,C1QB,CFD,C1QA,C1R,C1QC,MBL2,C4B,C4A,MASP2,C8A,C7,CFB	0.128659
REACTOME_REGULATION_OF_COMPLEMENT_CASCADE	CFHR3,CR1,CD55,CFH,CFI,CD46,PROS1,CFB,LOC653879,C2,C3,C4A,C4BPA,C4BPB	0.123071
REACTOME_COMPLEMENT_CASCADE	MASP2,CFHR3,CR1,CRP,CD55,CFD,CFH,CFI,MBL2,CD46,PROS1,MASP1,CFB,LOC651536,LOC653879,C1QA,C1QB,C1QC,C1S,C2,C3,C4A,C4BPA,C4BPB,C5,C6,C7,C8A,LOC731066,C8B,C8G,C9	0.146139
REACTOME_INITIAL_TRIGGERING_OF_COMPLEMENT	MASP2,CRP,CFD,MBL2,MASP1,CFB,LOC651536,LOC653879,C1QA,C1QB,C1QC,C1S,C2,C3,C4A,LOC731066	0.122187
cluster_10
REACTOME_VOLTAGE_GATED_POTASSIUM_CHANNELS	KCNH8,KCNV2,KCNG3,KCNH4,KCNH3,KCNG2,KCNV1,KCNH5,KCNA1,KCNA2,KCNA3,KCNA4,KCNA5,KCNA6,KCNA7,KCNA10,KCNB1,KCNC1,KCNC2,KCNC3,KCNC4,KCND1,KCND2,KCND3,KCNF1,KCNG1,KCNH1,KCNH2,KCNQ1,KCNQ2,KCNQ3,KCNS1,KCNS2,KCNS3,KCNQ5,KCNAB1,KCNH6,KCNAB2,KCNH7,KCNQ4,KCNAB3,KCNG4,KCNB2	0.112007
REACTOME_POTASSIUM_CHANNELS	HCN4,ABCC9,KCNK7,KCNMB2,KCNH8,KCNV2,KCNG3,KCNH4,KCNH3,GABBR1,KCNG2,KCNV1,KCNMB3,KCNH5,KCNMB4,GNB1,GNB2,GNB3,GNG3,GNG4,GNG5,GNG7,GNG10,GNGT1,GNGT2,KCNK18,HCN1,KCNA1,KCNA2,KCNA3,KCNA4,KCNA5,KCNA6,KCNA7,KCNA10,KCNB1,KCNC1,KCNC2,KCNC3,KCNC4,KCND1,KCND2,KCND3,KCNF1,KCNG1,KCNH1,KCNH2,KCNJ1,KCNJ2,KCNJ3,KCNJ4,KCNJ5,KCNJ6,KCNJ8,KCNJ9,KCNJ10,KCNJ11,KCNJ12,KCNJ14,KCNJ15,KCNJ16,KCNK1,KCNK2,KCNK3,KCNMB1,KCNN1…	0.030846
REACTOME_INWARDLY_RECTIFYING_K_CHANNELS	ABCC9,GABBR1,GNB1,GNB2,GNB3,GNG3,GNG4,GNG5,GNG7,GNG10,GNGT1,GNGT2,KCNJ1,KCNJ2,KCNJ3,KCNJ4,KCNJ5,KCNJ6,KCNJ8,KCNJ9,KCNJ10,KCNJ11,KCNJ12,KCNJ14,KCNJ15,KCNJ16,GNG2,GNG12,ABCC8,GNG8,GABBR2	0.055391
KAPPA clustering results
Gene-set	Gene list	FDR
cluster_1
REACTOME_ZINC_TRANSPORTERS	SLC30A7, SLC30A8, SLC39A6, SLC39A1, SLC39A5, SLC39A3, SLC39A2, SLC39A4, SLC39A10, SLC39A8, SLC30A5, SLC30A1, SLC30A2, SLC30A3, SLC39A7	0.00541
REACTOME_METAL_ION_SLC_TRANSPO RTERS	SLC31A1, CP, SLC30A7, SLC30A8, SLC41A1, SLC39A6, SLC39A1, SLC39A5, SLC39A3, SLC39A2, SLC40A1, SLC39A4, SLC39A10, SLC39A8, SLC30A5, SLC11A1, SLC30A1, SLC30A2, SLC30A3, SLC39A7, SLC41A2, HEPH	0.00541
REACTOME_TRANSPORT_OF_GLUCOSE_ AND_OTHER_SUGARS_BILE_SALTS_AN D_ORGANIC_ACIDS_METAL_IONS_AND _AMINE_COMPOUNDS	SLC22A7, SLC2A6, SLC6A14, SLC2A13, SLC5A11, SLC22A12, SLC44A3, SLC31A1, CP, SLC47A2, SLC30A7, SLC2A12, SLC2A7, SLC30A8, SLC44A5, SLC44A1, SLC16A8, SLC41A1, SLC39A6, SLC39A1, SLC39A5, SLC13A5, SLC39A3, SLC39A2, SLC2A8, SLC40A1, SLC6A19, SLC10A6, SLC6A18, SLC22A18, RHCG, SLC6A20, SLC6A15, SLC47A1, SLC22A15, SLC39A4, SLC22A11, SLC2A9, SLC44A2, SLC39A10, RHAG, SLC5A7, SLC39A8, SLC13A3, SLC30A5, SLC2A…	0.10604
cluster_2
REACTOME_ACTIVATION_OF_CHAPERO NE_GENES_BY_XBP1S	CTDSP2, PREB, PDIA6, HYOU1, YIF1A, PDIA5, KDELR3, KLHDC3, ADD1, TPP1, DCTN1, DDX11, EXTL3, SEC31A, SERP1, GSK3A, HDGF, CXXC1, ACADVL, LMNA, DNAJB9, DDX12P, SULT1A4, DNAJB11, FKBP14, WIPI1, PPP2R5B, ARFGAP1, C19orf10, DNAJC3, SRPRB, TSPYL2, SHC1, SRPR, SSR1, SULT1A3, TLN1, WFS1, XBP1, ZBTB17, SYVN1, ATP6V0D1, GOSR2, EDEM1, TATDN2, CUL7	0.00821
REACTOME_DIABETES_PATHWAYS	CTDSP2, PREB, PDIA6, HYOU1, EXOC5, IGF2BP1, IGF2BP3, IGF2BP2, YIF1A, PDIA5, KDELR3, EXOC3, EXOSC8, KLHDC3, ADD1, EXOSC6, TPP1, CPE, SLC30A7, EXOC8, CTSG, DCTN1, DDIT3, DDX11, DCP2, EIF2S1, ERN1, EXTL3, F2, SEC31A, DIS3, ATF6, EXOSC7, EXOSC2, SEC11A, GCG, GH1, SERP1, SPCS1, GSK3A, ERO1L, HDGF, CXXC1, HSPA5, IGF2, IGFALS, IGFBP1, IGFBP2, IGFBP3, IGFBP4, IGFBP5, IGFBP6, KLK3, IL8, INS, ACADVL, KIF5B…	0.01083
REACTOME_UNFOLDED_PROTEIN_RESP ONSE	CTDSP2, PREB, PDIA6, HYOU1, YIF1A, PDIA5, KDELR3, EXOSC8, KLHDC3, ADD1, EXOSC6, TPP1, DCTN1, DDIT3, DDX11, DCP2, EIF2S1, ERN1, EXTL3, SEC31A, DIS3, ATF6, EXOSC7, EXOSC2, SERP1, GSK3A, HDGF, CXXC1, HSPA5, IGFBP1, IL8, ACADVL, LMNA, DNAJB9, ASNS, DDX12P, SULT1A4, ATF3, ATF4, NFYA, NFYB, PARN, EXOSC3, EXOSC1, MBTPS2, DNAJB11, EXOSC9, EXOSC4, FKBP14, WIPI1, PPP2R5B, ARFGAP1, C19orf10, DNAJC3, EXOSC5,…	0.03415
cluster_3
REACTOME_TRIGLYCERIDE_BIOSYNTH ESIS	AGPAT1, AGPAT2, AGPAT6, GPAT2, ACSL1, ACSL3, ACSL4, FASN, GPD1L, LPIN1, ACSL6, LCLAT1, LPCAT4, GK, GPD1, ACACA, ACLY, HSD17B12, ACSL5, ELOVL2, AGPAT5, AGPAT3, AGPAT4, GPAM, ELOVL5, ELOVL1, LPIN3, SLC25A1, ELOVL4, ELOVL6, LPCAT1, ELOVL7, ELOVL3, DGAT2, AGPAT9, DGAT1, TECR, LPIN2	0.00541
REACTOME_FATTY_ACID_TRIACYLGLY CEROL_AND_KETONE_BODY_METABOLI SM	MED6, MED16, CDK8, YAP1, NCOA2, AGPAT1, AGPAT2, PPARGC1A, GLIPR1, MED8, APOA5, PLIN2, PPARGC1B, CPT1A, CPT1B, CPT2, AGPAT6, CREBBP, CTGF, GPAT2, CYP1A1, CYP4A11, CYP7A1, ECI1, DECR1, AGT, ECHS1, ABCA1, EP300, ESRRA, ALAS1, FABP1, ACSL1, ACSL3, ACSL4, FASN, MED19, FDFT1, FHL2, NCOA6, CDK19, GPD1L, LPIN1, ACSL6, SIN3B, MED13L, LCLAT1, LPCAT4, WWTR1, SIN3A, TIAM2, ANKRD1, GK, TNFRSF21, GPD1, GPD2, M…	0.00947
REACTOME_TRANSCRIPTIONAL_REGUL ATION_OF_WHITE_ADIPOCYTE_DIFFE RENTIATION	MED6, MED16, CDK4, CDK8, NCOA2, CEBPB, CEBPD, PPARGC1A, MED8, CREBBP, EBF1, EGR2, EP300, FABP4, MED19, NCOA6, CDK19, MED13L, MED4, LEP, MED11, LPL, MED31, PCK1, ANGPTL4, MED15, PLIN1, PPARA, PPARG, MED1, MED18, MED9, MED29, RELA, RXRA, SLC2A4, SMARCD3, SREBF1, MED22, KLF5, TBL1X, NR2F2, TGFB1, TNF, WNT1, WNT10B, TBL1XR1, MED25, NCOA3, MED10, PRIC285, NCOA1, HDAC3, CCNC, CCND3, MED30, MED14, KLF4,…	0.05543
REACTOME_SYNTHESIS_OF_VERY_LON G_CHAIN_FATTY_ACYL_COAS	ACSL1, ACSL3, ACSL4, ACSL6, HSD17B12, ACSL5, ELOVL2, ELOVL5, ELOVL1, ELOVL4, ELOVL6, ELOVL7, ELOVL3, TECR	0.10488
REACTOME_FATTY_ACYL_COA_BIOSYN THESIS	ACSL1, ACSL3, ACSL4, FASN, ACSL6, ACACA, ACLY, HSD17B12, ACSL5, ELOVL2, ELOVL5, ELOVL1, SLC25A1, ELOVL4, ELOVL6, ELOVL7, ELOVL3, TECR	0.1256
REACTOME_PPARA_ACTIVATES_GENE_ EXPRESSION	MED6, MED16, CDK8, YAP1, NCOA2, PPARGC1A, GLIPR1, MED8, APOA5, PLIN2, PPARGC1B, CPT1A, CPT2, CREBBP, CTGF, CYP1A1, CYP4A11, CYP7A1, AGT, ABCA1, EP300, ESRRA, ALAS1, FABP1, ACSL1, MED19, FDFT1, FHL2, NCOA6, CDK19, MED13L, WWTR1, TIAM2, ANKRD1, TNFRSF21, MED4, GRHL1, HMGCR, HMGCS1, HMGCS2, APOA1, APOA2, ACADM, SLC27A1, FADS1, MED11, ARNTL, ME1, NFYA, NFYB, NPAS2, NRF1, G0S2, ACOX1, MED31, ANGPTL4, …	0.12866
cluster_4
BIOCARTA_CELLCYCLE_PATHWAY	CCND1, E2F1, TFDP1, CDK2, CDKN2A, CDK4, RB1, CDKN1B, CDKN1A, CDK1, CDKN2D, CCNA1, CDKN2B, CDK6, CDKN2C, CDK7, CDC25A, RBL1, CCND2, CCNB1, CCNE1, CCNH, CCND3	0.01342
REACTOME_G1_PHASE	CDK4, CDK6, CDK7, CDKN1A, CDKN1B, CDKN2A, CDKN2B, CDKN2C, CDKN2D, CKS1B, E2F1, E2F2, E2F3, E2F4, E2F5, PPP2R3B, MNAT1, LOC441488, PPP2CA, PPP2CB, PPP2R1A, PPP2R1B, PPP2R2A, RB1, RBL1, RBL2, CCND1, RPS27A, SKP1, SKP2, TFDP1, RPS27AP11, LOC729964, UBA52, CUL1, CCND2, CCND3, CCNH	0.03428
BIOCARTA_RACCYCD_PATHWAY	IKBKG, HRAS, E2F1, CHUK, RAF1, TFDP1, RELA, CDKN1B, CDKN1A, RHOA, CCND1, CDK2, IKBKB, CDK4, PAK1, RB1, AKT1, PIK3CA, CDK6, MAPK3, NFKB1, CCNE1, NFKBIA, PIK3R1, RAC1, MAPK1	0.05539
SA_REG_CASCADE_OF_CYCLIN_EXPR	E2F2, CDKN1B, E2F1, CDK2, CCNA2, PRB1, CCNA1, CCNE1, E2F4, CCND1, CDKN2A, CDK4, CCNE2	0.06344
REACTOME_G0_AND_EARLY_G1	CDK2, LIN54, DYRK1A, E2F1, E2F4, E2F5, LIN9, HDAC1, LOC441488, MYBL2, PCNA, LIN37, RBBP4, RBL1, RBL2, RBBP4P1, TFDP1, CCNA2, CCNA1, CCNE1, CCNE2, LIN52, CDK1, CDC6, CDC25A	0.07926
PID_AVB3_OPN_PATHWAY	VAV3, SYK, PLAU, MAPK8, ITGB3, MMP9, ROCK2, MAPK3, RELA, PTK2B, CHUK, MMP2, ITGAV, PIK3R1, SPP1, BCAR1, CD44, MAP3K1, NFKB1, FOS, CDC42, MAP3K14, MAPK1, JUN, NFKBIA, RHOA, RAC1, GSN, PIP5K1A, PIK3CA, ILK	0.10786
PID_RB_1PATHWAY	PPP2CA, SMARCB1, TGFB2, RBP2, CCNE1, CDKN1A, RAF1, JUN, BRD2, BGLAP, CREBBP, CBX4, CEBPA, CDK4, SPI1, TBP, ATF2, RUNX2, SMARCA4, MAPK14, TFDP1, DNMT1, CKM, CTBP1, ATF7, E2F2, PAX3, MITF, UBTF, MET, SUV39H1, SFTPD, MAPK11, CCND3, SKP2, RBBP4, ELF1, ABL1, EP300, HDAC3, CDKN2A, CCNA2, E2F3, PPARG, E2F1, CCND1, CEBPD, CDKN1B, CDK2, MYOD1, HDAC1, TAF1, CDK6, CCND2, MAPK9, MDM2, GSC, E2F4, SIRT1, AATF,…	0.12219
KEGG_CELL_CYCLE	CDC16, CDC7, CDC45, GADD45B, DBF4, ANAPC1, CREBBP, MDM2, ABL1, SMC1B, LOC728622, GADD45G, ATM, ATR, ANAPC7, RBL2, ANAPC5, RBL1, MYC, CDC14B, SMC1A, CDC14A, LOC731751, SKP1, TGFB2, TGFB1, GADD45A, STAG1, LOC650621, PLK1, RBX1, STAG2, TGFB3, MCM4, ORC6, CCND1, MAD1L1, MCM3, MCM6, MCM5, YWHAB, CCNA2, MCM7, BUB1, CHEK1, WEE2, MCM2, PTTG1, CDC27, CDC25B, CDC25C, LOC651610, CDC25A, CDC6, CDC20, BUB3, Y…	0.12331
BIOCARTA_GH_PATHWAY	SRF, HRAS, RAF1, PRKCB, PRKCA, SHC1, SLC2A4, SOCS1, HNF1A, INS, PTPN6, MAP2K1, GHR, JAK2, PIK3CA, GH1, PLCG1, GRB2, MAPK3, IRS1, STAT5B, STAT5A, INSR, PIK3CG, PIK3R1, SOS1, MAPK1, RPS6KA1	0.12929
BIOCARTA_RAS_PATHWAY	CASP9, HRAS, FOXO4, CHUK, RALA, RAF1, BCL2L1, ELK1, RELA, MAP2K1, RALBP1, RALGDS, AKT1, PIK3CA, RHOA, PLD1, MAPK3, BAD, NFKB1, PIK3CG, RAC1, PIK3R1, CDC42	0.13693
REACTOME_MITOTIC_G1_G1_S_PHASE S	CDK2, CDK4, CDK6, PSMD14, CDK7, CDKN1A, CDKN1B, CDKN2A, CDKN2B, CDKN2C, CDKN2D, DBF4, CKS1B, LIN54, DHFR, DYRK1A, E2F1, E2F2, E2F3, E2F4, E2F5, ORC6, ORC3, POLA2, FBXO5, PPP2R3B, LIN9, RPA4, HDAC1, MAX, MCM2, MCM3, MCM4, MCM5, MCM6, MCM7, MNAT1, LOC441488, MYBL2, MYC, ORC1, ORC2, ORC4, ORC5, PCNA, POLA1, POLE, POLE2, PPP2CA, PPP2CB, PPP2R1A, PPP2R1B, PPP2R2A, MCM10, PRIM1, PRIM2, LIN37, PSMA1, PS…	0.14211
BIOCARTA_CXCR4_PATHWAY	HRAS, PTK2, RAF1, PRKCB, PRKCA, RELA, MAP2K1, BCAR1, GNAQ, CRK, GNAI1, PIK3CA, CXCL12, GNGT1, GNB1, PLCG1, MAPK3, CXCR4, PTK2B, PIK3C2G, NFKB1, PIK3R1, PXN, MAPK1	0.17178
PID_E2F_PATHWAY	E2F1, RBBP4, ATM, CEBPA, CBX5, CREBBP, YY1, MYC, POLA1, E2F7, HIC1, RYBP, RRM2, KAT2B, UXT, RB1, CDK2, WASF1, HDAC1, MCL1, CDC6, E2F5, RBL1, CES5A, CDK1, PLAU, EP300, KAT2A, HBP1, SULT2A1, E2F2, RBL2, CES1, CCNE1, MYBL2, CES3, TOPBP1, SMARCA2, E2F3, CES4A, CES2, TRIM28, CES1P1, CDC25A, E2F6, CCND3, CDKN1A, RANBP1, BRCA1, TP73, XRCC1, SERPINE1, RRM1, CDKN2C, ORC1, CDKN1B, CCNE2, TFDP2, DHFR, TK1, …	0.23128
cluster_5
KEGG_THYROID_CANCER	PAX8, HRAS, CCDC6, TFG, NCOA4, KRAS, CTNNB1, LEF1, CCND1, MAP2K2, TCF7L1, BRAF, MAP2K1, RXRB, RXRG, RXRA, PPARG, TP53, RET, NRAS, TPR, MAPK3, TCF7, NTRK1, MYC, TPM3, CDH1, MAPK1, TCF7L2	0.00541
KEGG_SMALL_CELL_LUNG_CANCER	CASP9, MAX, E2F1, CHUK, LAMA1, RARB, PIAS3, FN1, BIRC3, XIAP, ITGA3, ITGA2B, COL4A6, PTK2, COL4A1, COL4A2, PTGS2, NOS2, COL4A4, RXRB, RXRG, IKBKB, RXRA, RB1, SKP2, AKT1, AKT2, PIAS2, ITGAV, LAMC2, ITGB1, AKT3, LAMB2, LAMB3, LAMC1, LAMA4, LAMA5, LAMB1, NFKB1, NFKBIA, MYC, PIK3R5, PIAS1, IKBKG, LAMB4, RELA, APAF1, CDKN1B, LAMA3, LAMA2, TRAF6, TRAF5, TRAF3, CDKN2B, TRAF2, FHIT, TRAF1, ITGA6, CCND1, …	0.00972
KEGG_PROSTATE_CANCER	CASP9, SOS2, E2F1, CHUK, RAF1, IGF1, CREB3L4, MTOR, CREB3L1, PDGFD, NKX3-1, IGF1R, GSTP1, CREB3, CREBBP, LEF1, BAD, INS, PDGFRB, ERBB2, MAP2K2, TGFA, BRAF, MAP2K1, FGFR2, PDPK1, IKBKB, MDM2, RB1, CREB1, AKT1, AKT2, FGFR1, AKT3, NRAS, GRB2, CREB5, MAPK3, TCF7, NFKB1, INSRR, NFKBIA, SOS1, TCF7L2, MAPK1, PIK3R5, IKBKG, HRAS, EP300, EGFR, RELA, PDGFC, GSK3B, KRAS, CDKN1B, EGF, CDKN1A, CTNNB1, HSP90AA…	0.01403
KEGG_ACUTE_MYELOID_LEUKEMIA	SOS2, CHUK, STAT3, ZBTB16, RAF1, RARA, PML, JUP, MTOR, CEBPA, LEF1, EIF4EBP1, BAD, PIM2, MAP2K2, BRAF, MAP2K1, KIT, FLT3, SPI1, IKBKB, AKT1, AKT2, RPS6KB1, NRAS, AKT3, RPS6KB2, LOC652671, GRB2, STAT5B, MAPK3, TCF7, STAT5A, NFKB1, MYC, SOS1, TCF7L2, MAPK1, RUNX1, PIK3R5, IKBKG, HRAS, LOC652799, RUNX1T1, RELA, KRAS, LOC652346, CCNA1, ARAF, CCND1, PIK3R3, TCF7L1, PPARD, PIK3CA, PIK3CB, PIM1, PIK3CD,…	0.01403
BIOCARTA_RACCYCD_PATHWAY	IKBKG, HRAS, E2F1, CHUK, RAF1, TFDP1, RELA, CDKN1B, CDKN1A, RHOA, CCND1, CDK2, IKBKB, CDK4, PAK1, RB1, AKT1, PIK3CA, CDK6, MAPK3, NFKB1, CCNE1, NFKBIA, PIK3R1, RAC1, MAPK1	0.05539
KEGG_ENDOMETRIAL_CANCER	CASP9, SOS2, RAF1, ELK1, APC2, LEF1, BAD, ERBB2, MAP2K2, BRAF, MLH1, MAP2K1, PDPK1, ILK, AKT1, AKT2, NRAS, AKT3, GRB2, AXIN1, AXIN2, MAPK3, TCF7, CTNNA1, MYC, SOS1, MAPK1, TCF7L2, PIK3R5, HRAS, EGFR, GSK3B, KRAS, CTNNA2, EGF, CTNNB1, ARAF, CCND1, PTEN, PIK3R3, TCF7L1, FOXO3, APC, TP53, PIK3CA, PIK3CB, PIK3CD, CTNNA3, PIK3CG, PIK3R1, PIK3R2, CDH1	0.06602
REACTOME_AKT_PHOSPHORYLATES_TA RGETS_IN_THE_CYTOSOL	AKT3, CDKN1A, CDKN1B, CHUK, AKT1, AKT2, GSK3A, MDM2, BAD, TSC2, CASP9, AKT1S1	0.07281
KEGG_COLORECTAL_CANCER	JUN, CASP9, RAF1, BIRC5, APC2, RHOA, LEF1, MSH6, BAD, MAPK9, MAPK10, RAC2, RAC3, BRAF, MLH1, MAP2K1, BAX, AKT1, CASP3, AKT2, AKT3, AXIN1, AXIN2, SMAD3, MAPK3, SMAD4, TCF7, RAC1, MYC, TCF7L2, SMAD2, MAPK1, PIK3R5, MAPK8, APPL1, GSK3B, KRAS, CTNNB1, TGFB2, TGFB1, ARAF, TGFBR2, TGFBR1, TGFB3, CCND1, PIK3R3, BCL2, TCF7L1, MSH2, APC, RALGDS, TP53, MSH3, PIK3CA, PIK3CB, CYCS, PIK3CD, FOS, PIK3CG, DCC, …	0.07926
KEGG_PANCREATIC_CANCER	CASP9, E2F1, STAT3, CHUK, RAF1, ARHGEF6, STAT1, RAD51, BAD, PGF, MAPK9, MAPK10, ERBB2, RAC2, BRCA2, TGFA, BRAF, RAC3, MAP2K1, IKBKB, RB1, JAK1, AKT1, AKT2, AKT3, SMAD3, MAPK3, SMAD4, NFKB1, RAC1, SMAD2, MAPK1, PIK3R5, IKBKG, MAPK8, EGFR, RELA, KRAS, CDKN2A, EGF, TGFB2, TGFB1, VEGFA, ARAF, VEGFC, VEGFB, TGFBR2, TGFBR1, TGFB3, CCND1, PIK3R3, RALB, BCL2L1, RALA, CDK4, FIGF, RALBP1, RALGDS, TP53, E2F…	0.12219
KEGG_CHRONIC_MYELOID_LEUKEMIA	SOS2, E2F1, CHUK, PTPN11, RAF1, SHC1, BAD, CTBP2, CTBP1, MAP2K2, BRAF, MECOM, MAP2K1, IKBKB, MDM2, RB1, ABL1, AKT1, AKT2, SHC4, AKT3, NRAS, GRB2, STAT5B, SMAD3, MAPK3, STAT5A, SMAD4, NFKB1, NFKBIA, SOS1, MYC, MAPK1, RUNX1, PIK3R5, IKBKG, HRAS, RELA, GAB2, CBLB, CDKN2A, KRAS, CBL, SHC3, CDKN1B, CDKN1A, TGFB2, TGFB1, ARAF, TGFBR2, TGFBR1, TGFB3, CCND1, PIK3R3, BCL2L1, CDK4, CBLC, TP53, E2F3, E2F2, …	0.12311
BIOCARTA_AKT_PATHWAY	CASP9, IKBKG, FOXO4, CHUK, FOXO1, FOXO3, RELA, PDPK1, GHR, IKBKB, AKT1, PIK3CA, GH1, PPP2CA, FASLG, HSP90AA1, YWHAH, BAD, NFKB1, PIK3CG, PIK3R1, NFKBIA	0.12331
REACTOME_DOWNSTREAM_SIGNAL_TRA NSDUCTION	AKT3, CDKN1A, CDKN1B, ADCY1, ADCY2, ADCY3, ADCY5, ADCY6, ADCY7, ADCY8, CHUK, ADCY9, THEM4, CREB1, CRK, CRKL, ADRBK1, ADCY4, AKT1, AKT2, FOXO1, FOXO3, PHLPP1, MTOR, RICTOR, GRB2, GRB7, RAPGEF1, GSK3A, NR4A1, HRAS, ITPR2, ITPR3, KRAS, MDM2, FOXO4, NCK1, NRAS, PDE1A, PDE1B, PDGFA, PDGFB, PDGFRA, PDGFRB, PDPK1, PIK3CA, PIK3CB, PIK3R1, PIK3R2, PLCG1, PRKACA, PRKACB, PRKACG, PRKAR1A, PRKAR1B, PRKAR2A, …	0.1254
PID_LPA4_PATHWAY	LPAR4, PRKACA, ADCY1, RPS6KA5, ADCY3, PRKCE, ADCY8, ADCY4, CREB1, ADCY7, GNAL, ADCY2, ADCY6, ADCY9, ADCY5	0.1284
REACTOME_SIGNALING_BY_EGFR_IN_ CANCER	AKT3, ADAM10, SPRY1, SPRY2, STAM2, CDKN1A, CDKN1B, ADCY1, ADCY2, ADCY3, ADCY5, CDC37, ADCY6, ADCY7, ADCY8, CHUK, ADCY9, THEM4, AP2M1, AP2S1, CLTA, CLTC, CREB1, CSK, ADRBK1, AP2A1, AP2A2, AP2B1, EGF, EGFR, ADCY4, EPS15, AKT1, AKT2, FOXO1, FOXO3, PHLPP1, MTOR, RICTOR, GAB1, LRIG1, GRB2, GSK3A, EPN1, SH3KBP1, NR4A1, HRAS, HSP90AA1, ITPR2, ITPR3, KRAS, MDM2, FOXO4, NRAS, PDE1A, PDE1B, PDPK1, PIK3CA, …	0.13102
BIOCARTA_RAS_PATHWAY	CASP9, HRAS, FOXO4, CHUK, RALA, RAF1, BCL2L1, ELK1, RELA, MAP2K1, RALBP1, RALGDS, AKT1, PIK3CA, RHOA, PLD1, MAPK3, BAD, NFKB1, PIK3CG, RAC1, PIK3R1, CDC42	0.13693
ST_B_CELL_ANTIGEN_RECEPTOR	CD19, PPP1R13B, VAV1, NFKBIA, SOS1, PRDX1, AKT1, CSK, SOS2, NFKBIB, NFAT5, PIK3R1, AKT3, PIK3CD, MAP2K1, SHC1, BLNK, NFKB2, ITPKB, BCR, RAF1, EPHB2, AKT2, SERPINA4, TONSL, NFKBIE, LYN, GRB2, BTK, PIK3CA, PLCG2, BAD, PI3, MAP2K2, NFKB1, ITPKA, MAPK1, NFKBIL1, SYK, DAG1	0.17787
REACTOME_ADENYLATE_CYCLASE_ACT IVATING_PATHWAY	ADCY1, ADCY2, ADCY3, ADCY5, ADCY6, ADCY7, ADCY8, ADCY9, ADCY4, GNAL	0.17867
REACTOME_SIGNALING_BY_PDGF	AKT3, CDKN1A, CDKN1B, ADCY1, ADCY2, ADCY3, ADCY5, ADCY6, ADCY7, ADCY8, CHUK, ADCY9, THEM4, COL1A1, COL1A2, COL2A1, COL3A1, COL4A1, COL4A2, COL4A3, COL4A4, COL4A5, COL5A1, COL5A2, COL6A1, COL6A2, COL6A3, COL9A1, COL9A2, COL9A3, CREB1, CRK, CRKL, ADRBK1, ADCY4, AKT1, AKT2, FOXO1, FOXO3, PHLPP1, MTOR, RICTOR, GRB2, GRB7, RAPGEF1, GSK3A, NR4A1, HRAS, ITPR2, ITPR3, KRAS, MDM2, FOXO4, NCK1, NRAS, FURIN…	0.17911
REACTOME_PKA_MEDIATED_PHOSPHOR YLATION_OF_CREB	ADCY1, ADCY2, ADCY3, ADCY5, ADCY6, ADCY7, ADCY8, ADCY9, CREB1, ADCY4, PRKACA, PRKACB, PRKACG, PRKAR1A, PRKAR1B, PRKAR2A, PRKAR2B, LOC730418	0.18937
REACTOME_ADENYLATE_CYCLASE_INH IBITORY_PATHWAY	ADCY1, ADCY2, ADCY3, ADCY5, ADCY6, ADCY7, ADCY8, ADCY9, ADCY4, GNAI1, GNAI2, GNAI3, GNAL	0.20153
REACTOME_PIP3_ACTIVATES_AKT_SI GNALING	AKT3, CDKN1A, CDKN1B, CHUK, THEM4, CREB1, AKT1, AKT2, FOXO1, FOXO3, PHLPP1, MTOR, RICTOR, GSK3A, NR4A1, MDM2, FOXO4, PDPK1, BAD, PTEN, TRIB3, RPS6KB2, MLST8, TSC2, LOC729120, LOC731292, MAPKAP1, CASP9, AKT1S1	0.21485
REACTOME_GAB1_SIGNALOSOME	AKT3, CDKN1A, CDKN1B, CHUK, THEM4, CREB1, CSK, EGF, EGFR, AKT1, AKT2, FOXO1, FOXO3, PHLPP1, MTOR, RICTOR, GAB1, GRB2, GSK3A, NR4A1, MDM2, FOXO4, PDPK1, PIK3CA, PIK3R1, PAG1, BAD, PTEN, TRIB3, RPS6KB2, MLST8, SRC, TSC2, LOC729120, LOC731292, MAPKAP1, CASP9, AKT1S1	0.23128
PID_PI3KCI_AKT_PATHWAY	BCL2L1, GSK3A, MAPKAP1, RICTOR, TBC1D4, RAF1, CASP9, HSP90AA1, MAP3K5, FOXO3, AKT3, PRKDC, YWHAQ, YWHAH, MTOR, FOXO1, YWHAG, CDKN1A, SFN, YWHAE, PDPK1, CHUK, PRKACA, BAD, KPNA1, YWHAZ, CDKN1B, YWHAB, AKT1, AKT2, GSK3B, SRC, MLST8, FOXO4, SLC2A4	0.23489
REACTOME_PI3K_EVENTS_IN_ERBB4_ SIGNALING	AKT3, CDKN1A, CDKN1B, CHUK, THEM4, CREB1, NRG4, HBEGF, ERBB4, EREG, AKT1, AKT2, FOXO1, FOXO3, PHLPP1, MTOR, RICTOR, GSK3A, NRG1, NR4A1, MDM2, FOXO4, PDPK1, PIK3CA, PIK3R1, BAD, PTEN, TRIB3, RPS6KB2, MLST8, BTC, TSC2, LOC729120, LOC731292, MAPKAP1, CASP9, AKT1S1, NRG2	0.24833
REACTOME_PI3K_AKT_ACTIVATION	AKT3, CDKN1A, CDKN1B, CHUK, THEM4, CREB1, AKT1, AKT2, FOXO1, FOXO3, PHLPP1, MTOR, RICTOR, GSK3A, NR4A1, IRS1, RHOA, MDM2, FOXO4, NGF, NTRK1, PDPK1, PIK3CA, PIK3CB, PIK3R1, PIK3R2, BAD, PTEN, TRIB3, RPS6KB2, MLST8, TSC2, LOC729120, LOC731292, MAPKAP1, CASP9, AKT1S1, IRS2	0.24833
REACTOME_PI3K_EVENTS_IN_ERBB2_ SIGNALING	AKT3, CDKN1A, CDKN1B, CHUK, THEM4, CREB1, NRG4, HBEGF, EGF, EGFR, ERBB2, ERBB3, ERBB4, EREG, AKT1, AKT2, FOXO1, FOXO3, PHLPP1, MTOR, RICTOR, GAB1, GRB2, GSK3A, NRG1, NR4A1, MDM2, FOXO4, PDPK1, PIK3CA, PIK3R1, BAD, PTEN, TRIB3, RPS6KB2, MLST8, BTC, TSC2, LOC729120, LOC731292, MAPKAP1, CASP9, AKT1S1, NRG2	0.24932
cluster_6
ST_GA13_PATHWAY	RDX, NFKBIA, AKT1, TBXA2R, NFKBIB, AKT3, PIK3CB, NFKB2, PLD1, PDK1, MAP2K4, AKT2, CDC42, SRF, BCL2, MAP3K1, PTK2, IKBKG, SERPINA4, TONSL, NFKBIE, CFB, PLD3, ARHGEF11, ROCK2, LPA, DLG4, ROCK1, GNA13, MAP3K5, PI3, PRKD1, NFKB1, PLD2, NFKBIL1, MAPK8, PHKA2	0.01421
ST_GAQ_PATHWAY	NFKBIA, AKT1, VN1R1, NFKBIB, AKT3, ITPR2, PIK3CB, NFKB2, ITPKB, ITPR1, PLD1, GNAQ, PDK1, AKT2, IKBKG, TONSL, NFKBIE, PITX2, ADRBK1, CFB, PLD3, NFKB1, PLD2, ITPKA, NFKBIL1, ITPR3, DAG1, PHKA2	0.02447
ST_T_CELL_SIGNAL_TRANSDUCTION	PAK4, LAT, ZAP70, VAV1, NFKBIA, SOS1, CTLA4, GRAP2, LCK, LCP2, PRDX1, PAK3, PTPRC, CSK, SOS2, NFAT5, NFKBIB, PAK6, NCK1, PLCG1, PAK1, ITK, CD3D, NFKB2, ITPKB, RAF1, EPHB2, RASGRP3, CBL, TONSL, NFKBIE, GRB2, RASGRP2, PAK7, RASGRP1, NFKB1, ITPKA, PAK2, RASGRP4, MAPK1, DTYMK, FBXW7, NFKBIL1, DAG1, CD28	0.0822
ST_G_ALPHA_S_PATHWAY	RAF1, RAPGEF3, CAMP, BRAF, BFAR, CREB3, CFB, ASAH1, SNX13, CREB5, CREB1, MAPK1, SRC, TERF2IP, GAST, RASGRF2	0.10492
ST_MYOCYTE_AD_PATHWAY	RAC1, RHO, AKT1, ITPR2, APC, ADRB1, ITPR1, GNAQ, EPHB2, GNAI1, KCNJ9, CAMP, PITX2, PLN, KCNJ5, CFB, KAT5, PTX3, ASAH1, CAV3, DLG4, RYR1, MAPK1, KCNJ3, GAST, ITPR3, DAG1	0.16759
ST_B_CELL_ANTIGEN_RECEPTOR	CD19, PPP1R13B, VAV1, NFKBIA, SOS1, PRDX1, AKT1, CSK, SOS2, NFKBIB, NFAT5, PIK3R1, AKT3, PIK3CD, MAP2K1, SHC1, BLNK, NFKB2, ITPKB, BCR, RAF1, EPHB2, AKT2, SERPINA4, TONSL, NFKBIE, LYN, GRB2, BTK, PIK3CA, PLCG2, BAD, PI3, MAP2K2, NFKB1, ITPKA, MAPK1, NFKBIL1, SYK, DAG1	0.17787
PID_TCR_PATHWAY	SHC1, RASGRP1, AKT1, CD3D, HLA-DRB1, HRAS, IKBKB, PRKCA, CD86, RASGRP2, SH3BP2, TRAF6, IKBKG, ZAP70, PTPN6, NRAS, CBL, ORAI1, WAS, FYN, PRKCB, CD3E, NCK1, CHUK, PAG1, CSK, FLNA, BCL10, SLA2, HLA-DRA, GAB2, PLCG1, RAP1A, KRAS, LCK, RASSF5, LCP2, GRB2, CD80, GRAP2, MAP3K14, CD3G, PTPRC, LAT, PRKCQ, PTPN11, CD28, FYB, CD4, STK39, PTEN, ITK, CARD11, MAP3K8, PRKCE, MAP4K1, VAV1, TRPV6, CDC42, DBNL, PD…	0.20873
ST_G_ALPHA_I_PATHWAY	EGFR, PLCB2, SOS1, AKT1, SOS2, AKT3, ITPR2, PIK3CB, TERF2IP, SHC1, DRD2, STAT3, ITPKB, ITPR1, RAF1, EPHB2, AKT2, KCNJ9, GRB2, PITX2, BRAF, KCNJ5, CFB, PLCB1, ASAH1, RGS20, PI3, ITPKA, PLCB4, SRC, MAPK1, KCNJ3, ITPR3, DAG1, PLCB3	0.21293
ST_ADRENERGIC	GNA15, EGFR, MAPK14, AKT1, CCL13, PIK3R1, ITPR2, PIK3CD, CCL15, APC, ITPKB, ITPR1, RAF1, GNA11, GNAQ, GNAI1, KCNJ9, CAMP, PITX2, BRAF, KCNJ5, AR, CFB, PTX3, ASAH1, PIK3CA, MAPK10, ITPKA, SRC, MAPK1, KCNJ3, GAST, ITPR3, DAG1, CCL16, PHKA2	0.23044
cluster_7
PID_HNF3B_PATHWAY	ALB, PCK1, BDH1, HNF1A, NF1, UCP2, NR3C1, F2, HNF4A, G6PC, ABCC8, SLC2A2, GCK, HMGCS1, PKLR, CEBPA, ACADVL, INS, FOXA1, TTR, ALDOB, KCNJ11, TFRC, AKT1, CEBPD, CREB1, ALAS1, CEBPB, HADH, IGFBP1, CPT1B, SP1, AFP, FOXA3, HNF1B, APOA1, CPT1C, NKX2-1, FOXA2, CPT1A, DLK1, ACADM, FOXF1, TAT, PDX1	0.00541
KEGG_MATURITY_ONSET_DIABETES_O F_THE_YOUNG	MNX1, NEUROG3, GCK, HHEX, HES1, MAFA, PAX6, SLC2A2, BHLHA15, HNF1B, HNF4G, NKX6-1, HNF1A, FOXA3, HNF4A, NKX2-2, ONECUT1, NEUROD1, INS, FOXA2, PAX4, PDX1, IAPP, NR5A2, PKLR	0.00821
REACTOME_REGULATION_OF_BETA_CE LL_DEVELOPMENT	AKT3, AKT1, AKT2, FGF10, FOXO1, NR5A2, PTF1A, GCK, FOXA2, FOXA3, HNF4A, HNF4G, ONECUT1, HES1, IAPP, RBPJ, INS, INSM1, PDX1, MAFA, ONECUT3, NEUROD1, NKX2-2, NKX6-1, NEUROG3, PAX6, PKLR, SLC2A2, HNF1A, HNF1B	0.00919
REACTOME_REGULATION_OF_GENE_EX PRESSION_IN_BETA_CELLS	AKT3, AKT1, AKT2, FOXO1, GCK, FOXA2, FOXA3, HNF4A, HNF4G, IAPP, INS, PDX1, MAFA, NEUROD1, NKX2-2, NKX6-1, PAX6, PKLR, SLC2A2, HNF1A	0.02576
cluster_8
REACTOME_POTASSIUM_CHANNELS	HCN4, ABCC9, KCNK7, KCNMB2, KCNH8, KCNV2, KCNG3, KCNH4, KCNH3, GABBR1, KCNG2, KCNV1, KCNMB3, KCNH5, KCNMB4, GNB1, GNB2, GNB3, GNG3, GNG4, GNG5, GNG7, GNG10, GNGT1, GNGT2, KCNK18, HCN1, KCNA1, KCNA2, KCNA3, KCNA4, KCNA5, KCNA6, KCNA7, KCNA10, KCNB1, KCNC1, KCNC2, KCNC3, KCNC4, KCND1, KCND2, KCND3, KCNF1, KCNG1, KCNH1, KCNH2, KCNJ1, KCNJ2, KCNJ3, KCNJ4, KCNJ5, KCNJ6, KCNJ8, KCNJ9, KCNJ10, KCNJ11, K…	0.03085
REACTOME_INWARDLY_RECTIFYING_K _CHANNELS	ABCC9, GABBR1, GNB1, GNB2, GNB3, GNG3, GNG4, GNG5, GNG7, GNG10, GNGT1, GNGT2, KCNJ1, KCNJ2, KCNJ3, KCNJ4, KCNJ5, KCNJ6, KCNJ8, KCNJ9, KCNJ10, KCNJ11, KCNJ12, KCNJ14, KCNJ15, KCNJ16, GNG2, GNG12, ABCC8, GNG8, GABBR2	0.05539
REACTOME_VOLTAGE_GATED_POTASSI UM_CHANNELS	KCNH8, KCNV2, KCNG3, KCNH4, KCNH3, KCNG2, KCNV1, KCNH5, KCNA1, KCNA2, KCNA3, KCNA4, KCNA5, KCNA6, KCNA7, KCNA10, KCNB1, KCNC1, KCNC2, KCNC3, KCNC4, KCND1, KCND2, KCND3, KCNF1, KCNG1, KCNH1, KCNH2, KCNQ1, KCNQ2, KCNQ3, KCNS1, KCNS2, KCNS3, KCNQ5, KCNAB1, KCNH6, KCNAB2, KCNH7, KCNQ4, KCNAB3, KCNG4, KCNB2	0.11201
cluster_9
BIOCARTA_PS1_PATHWAY	WNT1, NOTCH1, GSK3B, APC, BTRC, PSEN1, DVL1, CTNNB1, HNF1A, DLL1, FZD1, ADAM17, RBPJ, AXIN1	0.05914
PID_PS1_PATHWAY	TLE1, DKK1, PPP2R5D, APH1A, JUN, DLL1, KREMEN2, SSPO, HNF1A, AES, FBXW11, DTX1, CSNK1A1, LRP6, MAP3K7, PSEN1, CTNNB1, NCSTN, WNT1, NOTCH1, DKK2, NKD1, NEDD4, FRAT1, MAPK3, MYC, FZD1, DVL1, AXIN1, FOS, TAB1, APH1B, PSENEN, CSNK2A1, WIF1, PPARD, ADAM10, RBPJ, GSK3B, CTBP1, MAPK1, CREBBP, CCND1, NLK, HDAC1, APC	0.12929
BIOCARTA_ALK_PATHWAY	MEF2C, WNT1, NPPB, NPPA, NOG, GSK3B, GATA4, CTNNB1, TGFB2, CHRD, HNF1A, MYL2, TGFB1, FZD1, ATF2, SMAD5, TGFBR3, TGFBR2, TGFBR1, NKX2-5, TGFB3, SMAD6, BMPR2, BMPR1A, ACVR1, RFC1, BMP4, APC, BMP2, MAP3K7, BMP7, DVL1, BMP5, BMP10, AXIN1, SMAD4, SMAD1	0.12929
cluster_10
REACTOME_TRANSCRIPTIONAL_ACTIV ITY_OF_SMAD2_SMAD3_SMAD4_HETER OTRIMER	CDK8, CDK9, CDKN2B, PARP1, E2F4, E2F5, WWTR1, HDAC1, JUNB, SMAD2, SMAD3, SMAD4, SMAD7, MEN1, LOC441488, MYC, SERPINE1, TRIM33, PPM1A, RBL1, TGIF2, RPS27A, SMURF2, SKI, SKIL, SP1, TFDP1, TGIF1, RPS27AP11, UBA52, UBE2D1, UBE2D3, USP9X, CCNC, CCNT1, CCNT2, NCOR1, NCOR2	0.05914
REACTOME_SIGNALING_BY_TGF_BETA _RECEPTOR_COMPLEX	CDK8, CDK9, STUB1, CDKN2B, STRAP, PARP1, E2F4, E2F5, FKBP1A, ARHGEF18, PPP1R15A, WWTR1, HDAC1, JUNB, RHOA, SMAD2, SMAD3, SMAD4, SMAD7, MEN1, LOC441488, MYC, FURIN, SERPINE1, F11R, PARD6A, UCHL5, TRIM33, PPM1A, PPP1CA, PPP1CB, PPP1CC, PRKCZ, PARD3, PMEPA1, SMURF1, CGN, RBL1, TGIF2, RPS27A, SMURF2, SKI, SKIL, SP1, TFDP1, TGFB1, TGFBR1, TGFBR2, TGIF1, RPS27AP11, UBA52, LOC731429, UBE2D1, UBE2D3, XPO…	0.07269
REACTOME_DOWNREGULATION_OF_SMA D2_3_SMAD4_TRANSCRIPTIONAL_ACT IVITY	PARP1, HDAC1, SMAD2, SMAD3, SMAD4, TRIM33, PPM1A, TGIF2, RPS27A, SMURF2, SKI, SKIL, TGIF1, RPS27AP11, UBA52, UBE2D1, UBE2D3, USP9X, NCOR1, NCOR2	0.13371
REACTOME_SMAD2_SMAD3_SMAD4_HET EROTRIMER_REGULATES_TRANSCRIPT ION	CDK8, CDK9, CDKN2B, E2F4, E2F5, WWTR1, HDAC1, JUNB, SMAD2, SMAD3, SMAD4, SMAD7, MEN1, LOC441488, MYC, SERPINE1, RBL1, TGIF2, RPS27A, SP1, TFDP1, TGIF1, RPS27AP11, UBA52, CCNC, CCNT1, CCNT2	0.21293
cluster_11
REACTOME_TRIGLYCERIDE_BIOSYNTH ESIS	AGPAT1, AGPAT2, AGPAT6, GPAT2, ACSL1, ACSL3, ACSL4, FASN, GPD1L, LPIN1, ACSL6, LCLAT1, LPCAT4, GK, GPD1, ACACA, ACLY, HSD17B12, ACSL5, ELOVL2, AGPAT5, AGPAT3, AGPAT4, GPAM, ELOVL5, ELOVL1, LPIN3, SLC25A1, ELOVL4, ELOVL6, LPCAT1, ELOVL7, ELOVL3, DGAT2, AGPAT9, DGAT1, TECR, LPIN2	0.00541
KEGG_GLYCEROLIPID_METABOLISM	MBOAT2, GPAM, LIPG, DGKZ, DGKE, DGKD, DGKH, MBOAT1, GK, DGAT2, GK2, GLA, ALDH7A1, AGK, DAK, AGPAT3, AWAT2, AGPAT4, AKR1B1, PNLIPRP2, PNLIPRP1, PNLIP, DGAT1, GLYCTK, LPL, ALDH1B1, DGKQ, ALDH2, DGKB, DGKG, AKR1A1, DGKA, PPAP2B, LIPC, DGKI, LCLAT1, AGPAT9, MGLL, AGPAT6, ALDH9A1, ALDH3A2, PNPLA3, PPAP2A, PPAP2C, AGPAT1, AGPAT2, CEL, GPAT2, LIPF	0.01421
REACTOME_GLYCEROPHOSPHOLIPID_B IOSYNTHESIS	LPCAT3, CEPT1, CDS1, PEMT, CDIPT, AGPAT1, AGPAT2, CHAT, PLA2G16, CHKA, CHKB, MGLL, PLD4, SLC44A3, MBOAT2, AGPAT6, GPAT2, MBOAT1, PHOSPHO1, PLD6, SLC44A5, GPD1L, LPIN1, SLC44A1, PLD3, PITPNB, LCLAT1, LPCAT4, PLA2G4F, PLA2G2D, GPD1, PLA2G4D, HADHA, HADHB, PLA2G2E, ACHE, PLA2G3, PNPLA8, PCYT1A, PLA2G1B, PLA2G2A, PLA2G4A, PLA2G5, PLD1, PLD2, CRLS1, LPCAT2, ETNK2, AGPAT5, ETNK1, GPCPD1, AGPAT3, AGPAT4…	0.07269
REACTOME_SYNTHESIS_OF_PA	AGPAT1, AGPAT2, AGPAT6, GPAT2, GPD1L, LCLAT1, LPCAT4, PLA2G2D, GPD1, PLA2G4D, PLA2G2E, PLA2G1B, PLA2G2A, PLA2G4A, PLA2G5, PLD1, PLD2, AGPAT5, AGPAT3, AGPAT4, GPAM, PLA2G2F, LPCAT1, PLA2G12A, PLA2G10, GNPAT, AGPAT9	0.10076
REACTOME_PHOSPHOLIPID_METABOLI SM	COL4A3BP, LPCAT3, CEPT1, CDS1, PEMT, CDIPT, AGPAT1, AGPAT2, SPTLC1, NEU3, CHAT, PLA2G16, CHKA, CHKB, MGLL, PLD4, DEGS2, ACER1, SLC44A3, MBOAT2, NEU4, SGPP2, AGPAT6, CSNK1G2, PIK3R6, GPAT2, PPM1L, ARSK, MBOAT1, PHOSPHO1, SGMS2, PIKFYVE, PLD6, CERS3, SLC44A5, ARSG, SACM1L, GPD1L, LPIN1, PIP5K1C, SLC44A1, PIK3R5, PLD3, PITPNB, KDSR, LCLAT1, CERS6, LPCAT4, PLA2G4F, GALC, SUMF2, SGMS1, PLA2G2D, GBA, I…	0.11343
KEGG_GLYCEROPHOSPHOLIPID_METAB OLISM	PEMT, PLA2G15, GPD1, GPD1L, LPGAT1, GPAM, MBOAT2, MBOAT7, CHAT, LPCAT1, PTDSS1, ACHE, PLA2G3, DGKZ, ETNK1, DGKE, DGKD, PCYT1A, DGKH, JMJD7-PLA2G4B, CHPT1, MBOAT1, PLA2G6, PLA2G2E, PLA2G10, LPCAT3, PLA2G2A, ETNK2, PLA2G4A, PLA2G5, PLA2G12B, PLA2G4B, PTDSS2, PLA2G2F, PCYT2, CDS1, AGPAT3, AGPAT4, PGS1, LYPLA1, PLA2G1B, C17orf48, CDIPT, DGKQ, CDS2, DGKB, DGKG, PPAP2B, DGKA, DGKI, PHOSPHO1, LCLAT1, TA…	0.12219
REACTOME_SYNTHESIS_OF_PC	CEPT1, PEMT, CHAT, CHKA, CHKB, SLC44A3, PHOSPHO1, SLC44A5, LPIN1, SLC44A1, ACHE, PCYT1A, CHPT1, SLC44A2, LPIN3, SLC44A4, PCYT1B, LPIN2	0.19037
cluster_12
KEGG_MELANOGENESIS	CALM2, CALM1, TYR, CREB3L1, FZD1, FZD4, FZD6, FZD7, LEF1, CREBBP, CREB3, FZD8, FZD9, POMC, WNT9B, WNT9A, CREB1, WNT2B, WNT11, EDN1, WNT10B, NRAS, EDNRB, LOC652799, KRAS, PRKX, GNAI1, GNAI2, CALML5, ADCY3, ADCY2, ADCY1, CREB3L3, WNT5B, CAMK2A, CAMK2B, CAMK2D, CAMK2G, PRKACA, GNAQ, PRKACB, PRKACG, GNAS, GNAI3, WNT16, GNAO1, CALML3, DCT, CALM3, PLCB2, ADCY8, ADCY9, PLCB1, ADCY6, ADCY7, PRKCB, RAF1, …	0.05358
KEGG_BASAL_CELL_CARCINOMA	HHIP, FZD1, APC2, FZD4, FZD6, PTCH2, FZD7, FZD8, LEF1, FZD9, WNT3A, DVL3, WNT9B, DVL2, WNT9A, FZD3, DVL1, WNT2B, WNT11, WNT10B, SMO, AXIN1, WNT4, WNT10A, AXIN2, TCF7, TCF7L2, SHH, WNT1, GSK3B, WNT7A, WNT7B, WNT8A, WNT8B, WNT2, WNT3, WNT5A, CTNNB1, WNT6, STK36, FZD10, WNT5B, FZD5, GLI1, TCF7L1, BMP4, SUFU, APC, BMP2, GLI2, PTCH1, GLI3, WNT16, TP53, FZD2	0.07269
REACTOME_G_ALPHA_S_SIGNALLING_ EVENTS	CALCRL, RAMP2, RAMP1, RAMP3, GNB5, ADCY1, ADCY2, CGA, PDE10A, ADCY3, ADCY5, ADCY6, ADCY7, PTH2, ADCY8, ADCY9, ADCYAP1, ADCYAP1R1, RLN3, RXFP2, ADM, TAAR1, ADORA2A, ADORA2B, CRH, CRHR2, GPBAR1, ADRB1, ADRB2, ADRB3, DRD1, DRD5, ADCY4, FSHB, FSHR, GCG, GCGR, GHRH, GHRHR, GIP, GIPR, PDE7B, GLP1R, GNAI1, GNAI2, GNAI3, GNAS, GNAZ, GNB1, GNB2, GNB3, GNG3, GNG4, GNG5, GNG7, GNG10, GNG11, GNGT1, GNGT2, TA…	0.07926
KEGG_WNT_SIGNALING_PATHWAY	JUN, LRP5, LRP6, PPP3R2, SFRP2, SFRP1, PPP3CC, VANGL1, PPP3R1, FZD1, FZD4, APC2, FZD6, FZD7, SENP2, FZD8, LEF1, CREBBP, FZD9, PRICKLE1, CTBP2, ROCK1, CTBP1, WNT9B, WNT9A, CTNNBIP1, DAAM2, TBL1XR1, MMP7, CER1, MAP3K7, VANGL2, WNT2B, WNT11, WNT10B, DKK2, LOC728622, CHP2, AXIN1, AXIN2, DKK4, NFAT5, MYC, SOX17, CSNK2A1, CSNK2A2, NFATC4, CSNK1A1, NFATC3, CSNK1E, BTRC, PRKX, SKP1, FBXW11, RBX1, CSNK2B,…	0.1284
REACTOME_CLASS_B_2_SECRETIN_FA MILY_RECEPTORS	CALCRL, RAMP2, RAMP1, RAMP3, GNB5, FZD10, PTH2, ADCYAP1, ADCYAP1R1, ADM, CRH, CRHR2, CD55, EMR1, FZD2, GCG, GCGR, GHRH, GHRHR, GIP, GIPR, GLP1R, GNAS, GNB1, GNB2, GNB3, GNG3, GNG4, GNG5, GNG7, GNG10, GNG11, GNGT1, GNGT2, EMR2, IAPP, IHH, DHH, WNT16, GNG13, GNG2, WNT4, GNG12, PTCH1, PTH, PTHLH, PTH1R, PTH2R, GNB4, SCT, SCTR, SHH, LOC649279, SMO, VIP, VIPR1, VIPR2, WNT1, WNT2, WNT3, WNT5A, WNT6, WN…	0.17867
cluster_13
REACTOME_INITIAL_TRIGGERING_OF _COMPLEMENT	MASP2, CRP, CFD, MBL2, MASP1, CFB, LOC651536, LOC653879, C1QA, C1QB, C1QC, C1S, C2, C3, C4A, LOC731066	0.12219
REACTOME_REGULATION_OF_COMPLEM ENT_CASCADE	CFHR3, CR1, CD55, CFH, CFI, CD46, PROS1, CFB, LOC653879, C2, C3, C4A, C4BPA, C4BPB	0.12307
BIOCARTA_COMP_PATHWAY	MASP1, C9, C2, C1S, C6, C3, C5, C1QB, CFD, C1QA, C1R, C1QC, MBL2, C4B, C4A, MASP2, C8A, C7, CFB	0.12866
REACTOME_COMPLEMENT_CASCADE	MASP2, CFHR3, CR1, CRP, CD55, CFD, CFH, CFI, MBL2, CD46, PROS1, MASP1, CFB, LOC651536, LOC653879, C1QA, C1QB, C1QC, C1S, C2, C3, C4A, C4BPA, C4BPB, C5, C6, C7, C8A, LOC731066, C8B, C8G, C9	0.14614
cluster_14
PID_NOTCH_PATHWAY	NCOR1, NOTCH1, DTX1, FURIN, SSPO, DLL1, DNM1, PTCRA, RAB11A, NEURL, CTBP1, FBXW7, NUMB, CBL, MFAP2, MYCBP, DLL4, MAML1, SPEN, MYC, SKP2, CNTN6, NOTCH2, PSEN1, MAML2, YY1, GATA3, ENO1, ITCH, IL4, APH1B, LNX1, NCOR2, RBPJ, CDKN1A, JAG2, ADAM12, DLK1, EPS15, DNER, SKP1, NOTCH3, RBBP8, NOTCH4, JAG1, APH1A, DLL3, PSENEN, MFAP5, NCSTN, CCND1, EP300, HDAC1, MARK2, MIB1, ADAM10, CUL1, CNTN1, KDM1A	0.03549
REACTOME_NOTCH_HLH_TRANSCRIPTI ON_PATHWAY	MAMLD1, CREBBP, SNW1, KAT2A, RBPJ, NOTCH2, NOTCH3, NOTCH4, MAML3, LOC728030, MAML2, KAT2B, MAML1	0.05615
REACTOME_RECEPTOR_LIGAND_BINDI NG_INITIATES_THE_SECOND_PROTEO LYTIC_CLEAVAGE_OF_NOTCH_RECEPT OR	ADAM10, JAG1, DLL1, JAG2, NOTCH2, NOTCH3, NOTCH4, DLL4, RPS27A, ADAM17, RPS27AP11, UBA52	0.06285
REACTOME_PRE_NOTCH_TRANSCRIPTI ON_AND_TRANSLATION	MAMLD1, CREBBP, E2F1, E2F3, EIF2C3, EIF2C4, EP300, SNW1, TNRC6B, KAT2A, EIF2C1, EIF2C2, TNRC6A, RBPJ, JUN, MOV10, LOC441488, NOTCH2, NOTCH3, NOTCH4, MAML3, TNRC6C, CCND1, TFDP1, TP53, LOC728030, MAML2, KAT2B, MAML1	0.09384
REACTOME_SIGNALING_BY_NOTCH	HDAC6, HDAC5, MAMLD1, ADAM10, CDK8, ST3GAL6, TMED2, DTX2, CNTN1, CREBBP, MIB2, JAG1, DTX1, E2F1, E2F3, EIF2C3, EIF2C4, EP300, SNW1, TNRC6B, DTX4, NCSTN, HEY1, HEY2, POFUT1, KAT2A, HEYL, EIF2C1, B4GALT1, EIF2C2, TNRC6A, DLL1, HDAC1, HDAC2, HIF1A, HES1, RBPJ, JAG2, JUN, HES5, LFNG, ARRB1, ARRB2, MFNG, MOV10, LOC441488, MYC, NOTCH2, NOTCH3, NOTCH4, ATP2A1, ATP2A2, ATP2A3, FURIN, APH1A, HDAC7, DLL4, …	0.11343
KEGG_NOTCH_SIGNALING_PATHWAY	HES5, DTX3, NOTCH4, DTX3L, NOTCH3, NOTCH2, EP300, HES1, NOTCH1, NUMB, PSEN2, PSEN1, PTCRA, SNW1, APH1A, KAT2A, ADAM17, RFNG, RBPJ, DTX1, CREBBP, DTX2, MAML1, CTBP2, NCOR2, CTBP1, DVL3, JAG2, DVL2, NUMBL, MAML2, KAT2B, DLL4, PSENEN, DLL3, DVL1, CIR1, DLL1, LFNG, JAG1, MAML3, HDAC1, HDAC2, NCSTN, DTX4, MFNG, RBPJL	0.12929
REACTOME_SIGNALING_BY_NOTCH4	ADAM10, JAG1, NCSTN, DLL1, JAG2, NOTCH4, APH1A, DLL4, PSENEN, PSEN1, PSEN2, APH1B	0.13371
REACTOME_SIGNALING_BY_NOTCH2	ADAM10, JAG1, NCSTN, DLL1, JAG2, NOTCH2, APH1A, DLL4, PSENEN, PSEN1, PSEN2, APH1B	0.14142
REACTOME_PRE_NOTCH_PROCESSING_ IN_GOLGI	ST3GAL6, TMED2, B4GALT1, LFNG, MFNG, NOTCH2, NOTCH3, NOTCH4, ATP2A1, ATP2A2, ATP2A3, FURIN, RAB6A, RFNG, SEL1L, ST3GAL3	0.18716
REACTOME_PRE_NOTCH_EXPRESSION_ AND_PROCESSING	MAMLD1, ST3GAL6, TMED2, CREBBP, E2F1, E2F3, EIF2C3, EIF2C4, EP300, SNW1, TNRC6B, POFUT1, KAT2A, EIF2C1, B4GALT1, EIF2C2, TNRC6A, RBPJ, JUN, LFNG, MFNG, MOV10, LOC441488, NOTCH2, NOTCH3, NOTCH4, ATP2A1, ATP2A2, ATP2A3, FURIN, MAML3, POGLUT1, TNRC6C, RAB6A, CCND1, RFNG, SEL1L, ST3GAL3, TFDP1, TP53, LOC728030, MAML2, KAT2B, MAML1	0.19668
cluster_15
PID_NFKAPPAB_CANONICAL_PATHWAY	CYLD, UBE2D3, TNFAIP3, NFKBIA, XPO1, MALT1, BIRC2, TRAF6, NOD2, PRKCA, RELA, RAN, TNF, IKBKG, NFKB1, SSPO, IKBKB, RIPK2, BCL10, CHUK, ATM, ERC1, TNFRSF1A	0.01714
BIOCARTA_RNA_PATHWAY	CHUK, RELA, MAP3K14, EIF2S2, EIF2S1, NFKB1, DNAJC3, NFKBIA, EIF2AK2, TP53	0.02447
BIOCARTA_41BB_PATHWAY	JUN, MAP3K5, MAPK8, CHUK, MAPK14, MAP3K1, RELA, TNFRSF9, IKBKB, MAP4K5, IFNG, TRAF2, ATF2, IL4, NFKB1, NFKBIA, IL2	0.03769
BIOCARTA_CD40_PATHWAY	CD40LG, CD40, IKBKG, CHUK, IKBKAP, MAP3K1, RELA, IKBKB, DUSP1, TRAF6, TRAF3, TNFAIP3, MAP3K14, NFKB1, NFKBIA	0.05914
ST_TUMOR_NECROSIS_FACTOR_PATHW AY	NFKBIA, MAP3K7, TNFRSF1A, MAP3K3, JUN, TNFRSF1B, NFKBIB, CASP3, NR2C2, BAG4, RIPK1, CFLAR, BIRC2, CASP8, NFKB2, TNF, MAP2K4, BIRC3, TRAF2, TRADD, IKBKG, TONSL, FADD, NFKBIE, AGFG1, TNFAIP3, NFKB1, RALBP1, NFKBIL1	0.07269
BIOCARTA_TNFR2_PATHWAY	IKBKG, LTA, CHUK, IKBKAP, MAP3K1, RELA, IKBKB, TNFRSF1B, DUSP1, TRAF3, TRAF2, TANK, RIPK1, TNFAIP3, MAP3K14, NFKB1, TRAF1, NFKBIA	0.07918
REACTOME_TRAF6_MEDIATED_NFKB_A CTIVATION	CHUK, AGER, DDX58, HMGB1, APP, IKBKB, MAP3K1, NFKB2, NFKBIA, NFKBIB, MAVS, RELA, S100A12, S100B, SAA1, IFIH1, TRAF2, TRAF6, TRIM25, RNF135, IKBKG	0.08759
REACTOME_RIG_I_MDA5_MEDIATED_I NDUCTION_OF_IFN_ALPHA_BETA_PAT HWAYS	TANK, CHUK, CREBBP, CYLD, AGER, EP300, DDX58, DAK, TBK1, UBE2K, HMGB1, IFNA1, IFNA2, IFNA4, IFNA5, IFNA6, IFNA7, IFNA8, IFNA10, IFNA14, IFNA16, IFNA17, IFNA21, IFNB1, APP, IKBKB, IRF1, IRF2, IRF3, IRF7, MAP3K1, NFKB2, NFKBIA, NFKBIB, PCBP2, HERC5, PIN1, RNF125, OTUD5, MAVS, RELA, RPS27A, S100A12, S100B, SAA1, IFIH1, TNFAIP3, TRAF2, TRAF3, TRAF6, RPS27AP11, UBA52, UBA7, UBE2D1, UBE2D2, UBE2D3, TRI…	0.08759
BIOCARTA_RELA_PATHWAY	IKBKG, CHUK, EP300, RELA, TNF, IKBKB, TNFRSF1B, HDAC3, TNFRSF1A, TRAF6, FADD, CREBBP, RIPK1, NFKB1, NFKBIA, TRADD	0.0997
REACTOME_IRAK1_RECRUITS_IKK_CO MPLEX	CHUK, PELI3, IKBKB, IRAK1, TMEM189-UBE2V1, PELI2, PELI1, TRAF6, UBE2N, IKBKG	0.12219
BIOCARTA_TALL1_PATHWAY	TNFRSF13C, MAPK8, CHUK, MAPK14, RELA, TNFSF13, TNFSF13B, TNFRSF13B, TRAF6, TRAF5, TRAF3, TRAF2, TNFRSF17, MAP3K14, NFKB1	0.12219
REACTOME_RIP_MEDIATED_NFKB_ACT IVATION_VIA_DAI	RIPK3, CHUK, TICAM1, AGER, HMGB1, APP, IKBKB, NFKB2, NFKBIA, NFKBIB, RELA, S100A12, S100B, SAA1, TLR3, ZBP1, IKBKG, RIPK1	0.12307
REACTOME_NFKB_ACTIVATION_THROU GH_FADD_RIP1_PATHWAY_MEDIATED_ BY_CASPASE_8_AND10	CHUK, DDX58, IKBKB, MAVS, IFIH1, TRIM25, CASP8, RNF135, CASP10, IKBKG, RIPK1, FADD	0.12311
BIOCARTA_NFKB_PATHWAY	IKBKG, CHUK, MAP3K1, RELA, TNF, IKBKB, IL1A, MAP3K7, TNFRSF1B, TNFRSF1A, TRAF6, MYD88, FADD, TLR4, RIPK1, TNFAIP3, TAB1, MAP3K14, IL1R1, NFKB1, IRAK1, TRADD, NFKBIA	0.1254
REACTOME_IKK_COMPLEX_RECRUITME NT_MEDIATED_BY_RIP1	CHUK, TICAM1, LY96, TICAM2, IKBKB, TLR3, TLR4, IKBKG, RIPK1, CD14	0.1284
REACTOME_TAK1_ACTIVATES_NFKB_B Y_PHOSPHORYLATION_AND_ACTIVATI ON_OF_IKKS_COMPLEX	NOD1, TAB1, CHUK, AGER, TAB2, TAB3, HMGB1, APP, IKBKB, IRAK1, IRAK2, NFKB2, NFKBIA, NFKBIB, RELA, S100A12, S100B, SAA1, NOD2, MAP3K7, TRAF6, IKBKG, RIPK2	0.13102
PID_IL1_PATHWAY	UBE2N, MAP2K6, PIK3CA, CHUK, NFKB1, IKBKG, TRAF6, IL1R2, MAP3K3, RELA, MAP3K7, SQSTM1, PRKCI, IKBKB, TAB2, MYD88, PRKCZ, IL1RAP, UBE2V1, IRAK1, JUN, IL1B, MAPK8, TICAM2, ERC1, IRAK4, TAB1, PIK3R1, CASP1, IL1R1, IL1RN, IL1A, TOLLIP, IRAK3	0.13582
BIOCARTA_STRESS_PATHWAY	JUN, LTA, IKBKG, MAP4K2, MAPK8, CHUK, MAPK14, RELA, TNF, MAP2K4, CRADD, TRAF2, TANK, RIPK1, MAP3K14, TRADD, MAP2K3, MAP3K1, IKBKB, MAP2K6, CASP2, TNFRSF1A, ATF1, NFKB1, NFKBIA	0.14309
ST_FAS_SIGNALING_PATHWAY	TUFM, EZR, SMPD1, MET, NFKBIB, CASP3, PARP1, NR0B2, PFN1, CAD, MAP2K7, EPHB2, TRAF2, MAP3K1, HSPB1, MAPK8IP3, TONSL, AGFG1, BAK1, ROCK1, MAP3K5, TP53, MAPK10, FAS, DAXX, DIABLO, MAPK8, EGFR, NFKBIA, DEDD2, PFN2, BFAR, IL1A, MAPK8IP2, TPX2, FAIM2, NFAT5, MAPK8IP1, PTPN13, XIAP, BAX, RIPK1, CASP8, NFKB2, CASP10, CDK2AP1, MAP2K4, FAF1, ALG2, CD7, NFKBIE, IL8, FADD, TNFRSF6B, MAPK9, BTK, DEDD, CSNK1A…	0.15175
BIOCARTA_NTHI_PATHWAY	MAPK11, CHUK, MAPK14, MAP2K3, EP300, RELA, NR3C1, TNF, IKBKB, MAP2K6, MAP3K7, DUSP1, MYD88, CREBBP, SMAD3, SMAD4, MAP3K14, TGFBR2, IL1B, TLR2, NFKB1, TGFBR1, NFKBIA, IL8	0.15175
SIG_CD40PATHWAYMAP	NFKBIA, MAPK14, TRAF3, MAPK3, MAPK8IP2, MAPK11, NFKBIB, MAPK8IP1, PIK3R1, PIK3CD, CD40, SYT1, NFKB2, TRAF6, MAP2K7, MAPKAPK5, DUSP1, MAPK13, MAP2K4, TRAF2, TRAF5, IKBKG, MAPK12, TONSL, MAPK8IP3, NFKBIE, MAPK9, PIK3CA, MAPK10, GORASP1, NFKB1, MAPK1, NFKBIL1, MAPK8	0.16373
BIOCARTA_CERAMIDE_PATHWAY	CASP8, NSMAF, BCL2, MAPK8, RAF1, MAP3K1, RELA, BAX, MAP2K1, TNFRSF1A, MAP2K4, SMPD1, CYCS, TRAF2, FADD, RIPK1, MAPK3, BAD, NFKB1, TRADD, AIFM1, MAPK1	0.17867
REACTOME_NEGATIVE_REGULATORS_O F_RIG_I_MDA5_SIGNALING	CYLD, DDX58, TBK1, UBE2K, IRF3, PCBP2, HERC5, PIN1, RNF125, OTUD5, MAVS, RPS27A, IFIH1, TNFAIP3, TRAF3, RPS27AP11, UBA52, UBA7, UBE2D1, UBE2D2, UBE2D3, TRIM25, NLRX1, NLRC5, RNF135, TAX1BP1, ATG12, UBE2L6, ATG5, ISG15, IKBKE	0.17911
BIOCARTA_TOLL_PATHWAY	JUN, IKBKG, TLR10, MAPK8, TIRAP, CHUK, MAPK14, ELK1, RELA, TLR9, EIF2AK2, TRAF6, PPARA, MAP2K4, MYD88, TOLLIP, ECSIT, TAB2, PGLYRP1, MAP3K14, IRAK1, TLR6, MAP2K3, MAP3K1, LY96, IKBKB, MAP2K6, MAP3K7, CD14, TLR3, TLR4, TAB1, TLR7, FOS, TLR2, NFKB1, NFKBIA	0.18796
PID_TOLL_ENDOGENOUS_PATHWAY	RHOA, HMGB1, LY96, TIRAP, BGN, IKBKB, IRAK1, IKBKG, HSPD1, CHUK, SFTPA1, IRAK2, VCAN, TLR2, TLR1, TLR3, TLR6, CD14, TICAM1, TLR4, SAA1, S100A9, S100A8, MYD88, IRAK4	0.18965
PID_HIV_NEF_PATHWAY	BAG4, CFLAR, FAS, BID, CASP7, BIRC3, BCL2, MAP3K14, DAXX, MAPK8, CRADD, CASP3, CASP9, TNFRSF1A, FADD, APAF1, TRAF2, FASLG, TNF, CHUK, RIPK1, CASP8, CD247, DFFA, MAP3K5, CYCS, NFKB1, TRADD, RELA, CASP6, DFFB, CASP2, NFKBIA, MAP2K7, TRAF1	0.19404
BIOCARTA_IL1R_PATHWAY	JUN, MAPK8, CHUK, MAPK14, RELA, TNF, TGFB2, TRAF6, MYD88, TGFB1, TOLLIP, IFNB1, IFNA1, ECSIT, IL1RAP, MAP3K14, IRAK2, IL1B, IL1R1, IRAK1, IL1RN, TGFB3, MAP2K3, MAP3K1, IRAK3, IKBKB, IL1A, MAP2K6, MAP3K7, TAB1, NFKB1, NFKBIA, IL6	0.20873
REACTOME_NOD1_2_SIGNALING_PATH WAY	NOD1, TAB1, CHUK, MAPK14, CYLD, TAB2, TAB3, BIRC2, BIRC3, IKBKB, IRAK1, IRAK2, TMEM189-UBE2V1, MAPK11, MAPK13, MAP2K6, MAPK12, NOD2, CARD9, MAP3K7, TNFAIP3, TRAF6, UBE2N, CASP1, CASP2, CASP4, CASP8, CASP9, IKBKG, RIPK2	0.21058
PID_TNF_PATHWAY	TNF, MAP4K5, SMPD1, BAG4, TRAF1, RFFL, GNB2L1, NFKB1, STAT1, NSMAF, MAP3K5, TRADD, TAB2, IKBKB, PRKCZ, TNFAIP3, MAP4K4, TRAF2, RIPK1, CAV1, MAP3K3, PRKCI, BIRC3, IKBKG, CASP8, CHUK, FADD, MAP3K7, TXN, SQSTM1, MAP3K1, MAP4K3, MAP4K2, SMPD2, TAB1, MAP2K3, TNIK, NRK, MADD, MAP2K7, RELA, ADAM17, TNFRSF1B, CYLD, TNFRSF1A, BIRC2	0.21293
PID_TRAIL_PATHWAY	CFLAR, PIK3R3, IKBKG, MAPK1, MAP2K4, PIK3CB, MAPK8, TNFRSF10A, TNFRSF10D, MAPK3, FADD, TNFRSF10C, TNFRSF10B, DAP3, TNFSF10, TRADD, CASP10, IKBKB, RIPK1, CASP8, SMPD1, CHUK, MAP3K1, PIK3R2, PIK3R1, TRAF2, PIK3CD, PIK3CA	0.22027
BIOCARTA_DEATH_PATHWAY	CASP10, CASP9, GAS2, CASP8, CASP7, CHUK, RELA, APAF1, TNFSF12, TNFSF10, BIRC3, XIAP, LMNA, SPTAN1, TNFRSF10A, TRAF2, FADD, CFLAR, TNFRSF10B, RIPK1, MAP3K14, TRADD, TNFRSF25, BCL2, BID, BIRC2, CASP6, CASP3, CYCS, DFFA, DFFB, NFKB1, NFKBIA	0.22306
REACTOME_IL1_SIGNALING	NOD1, TAB1, IRAK3, CHUK, MAP3K8, TAB2, PELI3, TAB3, IKBKB, IL1A, IL1B, IL1R1, IL1RAP, IL1RN, IRAK1, IRAK2, TMEM189-UBE2V1, MAP3K3, MYD88, IRAK4, TOLLIP, MAP2K1, MAP2K6, PELI2, PELI1, NOD2, MAP2K4, SKP1, MAP3K7, TRAF6, UBE2N, IL1R2, TNIP2, CUL1, IKBKG, RIPK2, SQSTM1, BTRC, RBX1	0.22336
KEGG_CYTOSOLIC_DNA_SENSING_PAT HWAY	CXCL10, CHUK, IFNA5, IFNA4, IFNA2, POLR1D, CCL5, CCL4, IFNA1, RIPK1, POLR3K, AIM2, IKBKB, IFNA17, CASP1, IFNA21, IFNA6, POLR3H, IFNA7, IFNA8, IFNA10, IFNA13, IFNA14, IFNA16, POLR3C, IKBKE, POLR3G, POLR3B, POLR3F, NFKB1, NFKBIB, NFKBIA, IRF3, IKBKG, TREX1, POLR1C, IL18, RELA, ZBP1, POLR3D, RIPK3, IFNB1, IL33, PYCARD, POLR3GL, IL1B, ADAR, DDX58, MAVS, CCL4L1, TBK1, TMEM173, CCL4L2, POLR3A, IL6, IRF7	0.24932
cluster_16
REACTOME_INTEGRATION_OF_ENERGY _METABOLISM	RAPGEF3, CDX2, AGPAT1, GNB5, ADCY1, ADCY2, ADCY3, RAPGEF4, ADCY5, ADCY6, ADCY7, CHRM3, ADCY8, ADCY9, GPR119, CTNNB1, ADRA2A, DPP4, ADCY4, FASN, PLCB1, SEC11A, KCNG2, GATA4, GCG, GCGR, GIP, GLP1R, GNA11, GNA15, GNAI1, GNAI2, GNAO1, GNAQ, GNAS, GNB1, GNB2, GNB3, GNG3, GNG4, GNG5, GNG7, GNG10, GNG11, GNGT1, GNGT2, FFAR1, SPCS1, SLC25A4, SLC25A5, GRP, SLC25A6, ACACA, ACACB, O3FAR1, INS, ISL1, ITPR2, …	0.00541
REACTOME_REGULATION_OF_INSULIN _SECRETION	RAPGEF3, CDX2, GNB5, RAPGEF4, ADCY5, ADCY6, CHRM3, ADCY8, GPR119, CTNNB1, ADRA2A, DPP4, PLCB1, SEC11A, KCNG2, GATA4, GCG, GIP, GLP1R, GNA11, GNA15, GNAI1, GNAI2, GNAO1, GNAQ, GNAS, GNB1, GNB2, GNB3, GNG3, GNG4, GNG5, GNG7, GNG10, GNG11, GNGT1, GNGT2, FFAR1, SPCS1, SLC25A4, SLC25A5, GRP, SLC25A6, O3FAR1, INS, ISL1, ITPR2, ITPR3, KCNB1, KCNC2, KCNJ11, KCNS3, LEP, MARCKS, PAX6, PCSK1, GNG13, PLCB2, …	0.00821
REACTOME_INCRETIN_SYNTHESIS_SE CRETION_AND_INACTIVATION	CDX2, GPR119, CTNNB1, DPP4, SEC11A, GATA4, GCG, GIP, GNB3, FFAR1, SPCS1, GRP, O3FAR1, ISL1, LEP, PAX6, PCSK1, GNG13, SPCS3, LOC653566, SEC11C, SPCS2	0.15551
REACTOME_SYNTHESIS_SECRETION_A ND_INACTIVATION_OF_GIP	GPR119, DPP4, SEC11A, GATA4, GIP, FFAR1, SPCS1, ISL1, PAX6, PCSK1, SPCS3, LOC653566, SEC11C, SPCS2	0.17178

## Sheet: Table S3
GSE92494 (Acute myeloid leukemia)
pMM clustering results
Gene-set	Gene list	FDR
cluster_1
GO_ANCHORED_COMPONENT_OF_MEMBRANE	NCAM1,HFE2,SPRN,LY6G6C,GPIHBP1,DPEP1,C11orf34,CD48,GP2,GGT3P,GGTA1P,FCGR3B,CEACAM7,PSCA,CFC1,NTNG1,BST2,CNTN3,ALPP,GFRA2,PLAUR,CD58,XPNPEP2,RTN4RL1,CDH13,CEACAM5,GPC2,GAD2,TREH,CD55,HYAL2,PKHD1,FOLR1,SPACA4,MDGA1,GGT7,PRSS42,DPEP3,CD14,SPAM1,CD2,ULBP1,LYPD1,GGT5,LYPD3,CP,EFNA3,EFNA4,THY1,ART1,LY6D,FOLR2,MMP17,ALPL,TNFRSF10C,TFPI,FOLR4,UMOD,CA4,TECTB,CNTN1,VNN2,GGT1,TEX101,MFI2,NT5E,ITLN1,GPC3,DPE…	9.06178e-14
GO_ANCHORED_COMPONENT_OF_PLASMA_MEMBRANE	GGTLC2,EFNA5,GAS1,GPIHBP1,CD24,GGTLC3,LYPD3,CP,GGT2,GGTLC1,GGT3P,CD160,GGTA1P,CD59,RHBG,NTNG1,THY1,EFNA1,FOLR2,CA4,RTN4RL1,GGT1,MFI2,NRN1L,TREH,HYAL2,GPC3,ULBP3,NTNG2,PKHD1,FOLR1,RTN4RL2,RGMB,GGT6,GGT7,MDGA1,PRSS42,CD14,ULBP1,CD2,ULBP2,GP1BA,GGT5	7.05588e-07
GO_ANCHORED_COMPONENT_OF_EXTERNAL_SIDE_OF_PLASMA_MEMBRANE	CA4,GP1BA,GGT5,CD14,GGT6,GGT7,PKHD1,THY1,FOLR1,FOLR2,GGT3P,GGTA1P,HYAL2,CD59,GGT2,GGTLC1,GGT1,GGTLC3,CD24,GPIHBP1,GGTLC2,EFNA5	0.000136819
cluster_2
GO_DEVELOPMENTAL_MATURATION	RUNX2,CDKN1C,STXBP1,SCLT1,AP1M1,CEBPA,CCL19,GJA1,ID2,LYL1,BFSP2,INSL3,CABYR,NFASC,RYR1,BSPH1,IL15,RAB32,SOX10,DDIT3,TAL1,RAB3A,BRCA2,BTK,C19orf80,HIF1A,KCNIP2,DCHS1,ACRBP,GLDN,PICALM,CNTNAP2,L3MBTL3,FARP2,SLC17A7,PHOSPHO1,PABPC1L,EPAS1,FEM1B,DLD,PICK1,ANKS1A,IL21,GATA3,SOX8,SEMA4D,TGFB2,MAEA,CATSPER4,AP3D1,TMEM79,FBXO5,THBS3,CLN5,CNTN2,SLC26A3,GNAQ,BMP2,PTH1R,SEPT4,ACVRL1,CFTR,ROD1,VEGFA,CCL21,G6…	8.93795e-08
GO_CELL_MATURATION	PICK1,FEM1B,PABPC1L,EPAS1,DLD,FARP2,GLDN,CNTNAP2,L3MBTL3,SOX8,GATA3,ANKS1A,IL21,NFASC,CABYR,BFSP2,INSL3,ID2,GJA1,CEBPA,CCL19,SCLT1,CDKN1C,RUNX2,ACRBP,HIF1A,C19orf80,KCNIP2,BTK,TAL1,BRCA2,SOX10,BSPH1,IL15,FOXO3,HES1,PCSK4,TRIP13,LGI4,RET,HOXB13,MYOC,TYMS,AXL,CBFB,APP,ASCL1,ERCC2,CCNB1,CATSPERB,NR4A2,ABHD2,PTH1R,SLC26A3,GNAQ,CNTN2,CLN5,FBXO5,TMEM79,MAEA,CATSPER4,XBP1,TMEM146,TDRD5,NKX6-1,G6PD,CCL21…	2.04753e-06
GO_ANATOMICAL_STRUCTURE_MATURATION	RYR1,BMP2,THBS3,LYL1,TGFB2,CACNA1A,CDK5R1,RERE,DCHS1,ALDH1A2,GRIN1,CEND1,MMP2,GH1,FAT4,S1PR1,CDK5R2,DDIT3,RECK,ACVRL1,PLXNB1,ARCN1,IGF1,ANO6,PHOSPHO1,CDH5,RET,SPINK5,WNT1,LEP,ANKRD17,FGFR3,RBPJ,SEMA4D,ERCC2,GATA3,DAG1,RHOA,PAX2	0.000331415
cluster_3
GO_PEPTIDE_RECEPTOR_ACTIVITY	BDKRB1,AGTRAP,QRFPR,MCHR2,MC5R,MC1R,LTB4R,OPRK1,NPSR1,CCKBR,GLP2R,BDKRB2,KISS1R,F2RL2,GPR152,CCR8,GALR2,CRCP,F2R,TACR3,GPR37,CXCR6,EDNRB,OGFR,CXCR3,GALR1,CCR4,CCR6,NLRP6,SSTR2,AVPR1B,HCRTR2,CCR7,OXTR,GPR75,RXFP4,CXCR7,CXCR5,LTB4R2,PPYR1,FPR3,SORCS2,FPR2,OPRM1,TACR1,INPP5K,F2RL1,NMUR2,CCR2,AGTR2,GAL,SORCS3,AVPR1A,NPBWR2,GPR77,TACR2,PROKR1,SSTR5,AGTR1,CYSLTR1,MC2R,CCKAR,SORCS1,SSTR3,CYSLTR2,NPBWR1,…	5.80035e-07
GO_NEUROPEPTIDE_SIGNALING_PATHWAY	POMC,GLRB,OPRM1,SORCS2,NTSR1,PYY3,PRLHR,HCRTR1,NPS,PPYR1,GLRA4,RXFP3,LTB4R2,GALR3,GPR44,NPB,RXFP4,PENK,AGRP,GPR143,GRP,HCRTR2,SSTR2,GPR84,PYY,NPFF,CYSLTR2,NPBWR1,NPFFR1,SCG5,TAC1,OPRL1,SORCS1,NPY2R,OPRD1,MC2R,CYSLTR1,PROKR2,SSTR1,GLRA2,PROKR1,NXPH3,NPBWR2,CARTPT,QRFP,GPR1,SORCS3,GPR149,ODZ1,GAL,NPFFR2,NMUR2,PNOC,NPY,CALCA,NMUR1,CPE,KISS1R,UTS2R,TAC3,RAPGEF2,NPY5R,NPPA,NMS,PROK2,NMU,NPSR1,OPRK1,LT…	4.02751e-05
GO_NEUROPEPTIDE_RECEPTOR_ACTIVITY	NPSR1,GPR143,SSTR2,HCRTR2,NTSR2,QRFPR,NMUR1,SSTR4,OPRM1,NTSR1,SORCS2,PRLHR,KISS1R,TACR1,PPYR1,HCRTR1,NPY5R,NMBR,GALR3,GPR139,TACR2,PROKR1,NPY1R,SORCS3,BRS3,NPY6R,NPBWR2,GAL,NPFFR2,TACR3,GALR2,NMUR2,SORCS1,SSTR3,NPBWR1,NPFFR1,NPY2R,MC2R,GPR83,GALR1,SSTR5,MCHR1,PROKR2,SSTR1	0.000135464
cluster_4
GO_PEPTIDYL_TYROSINE_MODIFICATION	EPHA4,MATK,MERTK,FES,YES1,ROR1,RELN,MAP2K3,TESK2,BTK,IL5RA,MUSK,KIT,FGF16,ZMYM2,SYK,FGF17,FGFR1OP,IL15,MET,HSP90AA1,CLK4,LYN,FRK,EPHA10,LCK,NRG1,LTK,ABI3,ABL1,PTPN6,TYK2,EPHA6,GHR,ROS1,FYN,TEK,HBEGF,EGF,FGFR2,IL12RB2,CNTRL,FGF8,EPHB3,MAP2K5,EPHB1,IL21,SCYL1,EPHA5,ERBB2,NTRK1,FGF3,IL3RA,MST1R,EPHB2,TYRO3,CSF2RA,ABL2,PRLR,FER,BCR,RIPK2,TXK,PDGFB,PIBF1,TPST2,PKDCC,IGF1R,STK16,MAPK3,ZAP70,FGF23,DYRK1…	6.14603e-07
GO_TRANSMEMBRANE_RECEPTOR_PROTEIN_TYROSINE_KINASE_ACTIVITY	ALK,NPTN,FLT3,ROR1,MERTK,EPHA4,LTK,EPHA10,FGFR1,FGFR4,MET,CRIM1,EPHA1,EPHB6,KIT,ROR2,MUSK,ROS1,TEK,RYK,EPHA6,FGFRL1,EPHB1,EPHB3,PDGFRL,NTRK3,FGFR2,EPHA8,TYRO3,DDR1,EFEMP1,PDGFRA,EPHB2,FLT1,MST1R,TIE1,ERBB2,IGF2R,NTRK1,EPHA5,EGFR,CSF1R,EPHA7,RET,EFNB3,ERBB4,INSRR,TRIM27,EPHB4,AXL,FLT4,EFNA4,IGF1R,EFNA3,EPHA3,NTRK2,DDR2,KDR,NRP1,FGFR3,PDGFRB,EPHA2,NRP2,INSR	3.93031e-06
GO_TRANSMEMBRANE_RECEPTOR_PROTEIN_KINASE_ACTIVITY	MUSK,ROR2,KIT,EPHA1,EPHB6,CRIM1,BMPR1B,MET,FGFR1,FGFR4,EPHA10,ACVR1C,LTK,EPHA4,MERTK,LTBP1,FLT3,ROR1,NPTN,ALK,EPHA8,NTRK3,FGFR2,PDGFRL,EPHB3,ACVR2A,EPHB1,BMPR1A,TGFBR2,BMPR2,FGFRL1,TGFBR1,EPHA6,ROS1,ACVR1B,HFE2,RYK,TEK,EPHA7,ACVRL1,CSF1R,EGFR,EPHA5,AMHR2,TIE1,ERBB2,IGF2R,NTRK1,MST1R,ENG,PDGFRA,EPHB2,FLT1,DDR1,TYRO3,EFEMP1,NRP2,INSR,PDGFRB,EPHA2,NRP1,FGFR3,NTRK2,DDR2,KDR,ACVR1,LTBP4,EFNA3,EPHA3,EF…	1.53682e-05
GO_PROTEIN_TYROSINE_KINASE_ACTIVITY	DYRK4,JAK3,PRKCD,PTK2B,EPHA7,WEE1,FGF1,MAP2K2,EGFR,JAK2,JAK1,CSF1R,TIE1,MAP2K7,IGF2R,DDR1,TEC,EFEMP1,PTK6,PDGFRA,EIF2AK2,FLT1,SRC,NRP1,FGFR3,SRMS,IL3,DDR2,NEK1,ERBB3,NRP2,INSR,MAP2K4,HCK,EPHA2,FGF10,PEAK1,FGF22,CDC37,FLT4,MAP2K1,CSF2RB,EPHA3,CSK,INSRR,CLK3,STAT5A,ERLIN2,EPHA1,TWF1,EPHB6,CLK1,DYRK3,NRG2,ROR2,TESK1,FGFR1,FGFR4,PTK2,CLK2,TNK2,FLT3,MELK,SGK223,NRG4,FGF5,NPTN,TTK,ALK,CAMKK2,FGF20,WEE2…	5.931e-05
GO_EPHRIN_RECEPTOR_ACTIVITY	EPHA6,EPHA5,EPHA4,EPHA3,EFNA3,EFNA4,NTRK1,EPHB4,EFNB3,EPHB2,EPHA1,EPHB6,EPHA8,NTRK3,EPHA2,EPHA7,EPHA10,EPHB3,EPHB1	9.24438e-05
cluster_5
GO_HOMOPHILIC_CELL_ADHESION_VIA_PLASMA_MEMBRANE_ADHESION_MOLECULES	SMAGP,CDH15,MPZL2,PCDHB12,PCDH8,PCDH11Y,PCDHB3,FAT2,PCDHB1,DSCAML1,CDHR5,CEACAM1,PCDHA1,PCDHGC5,CD226,PVRL2,DCHS2,DSG2,PTPRM,PCDHA4,PCDHGA7,DCHS1,CDH3,PVRL4,CDH9,PCDHB11,PCDHGA5,CLSTN3,CADM1,PCDHB18,DSCAM,CDH8,PCDHGB6,CDH11,PCDHB16,TRO,PCDHA11,CDH13,PCDHGA6,AMIGO1,PCDHGB1,CDHR3,PCDH10,PCDHA13,PCDHB6,PCDHA12,SDK1,PCDHB15,CDH24,CDH22,PCDHB2,CELSR1,IGSF9,RET,CRTAM,NCR3,PCDHGA3,PCDHB5,PCDHGA11,DSG1,P…	4.6743e-18
GO_SYNAPSE_ORGANIZATION	CDH2,FBXO45,WNT3A,PCDHB4,SNCB,RYK,PCDHB9,P2RX2,DRD2,RER1,PCDHGC3,GDNF,ETV5,PCDHB10,FNTA,FARP1,CDK5,PCDHB13,LRRC4,LRP4,NLGN4X,MECP2,NRXN1,FZD1,SNCG,CEL,CACNA1A,LPHN3,F2R,COL4A1,CACNB4,SHANK1,NFIA,BSN,UNC13B,APOE,AGRN,UTRN,GNPAT,SDK2,POU4F1,DRD1,ANK3,PTEN,FZD5,PCDHB14,GLRB,WNT7A,LAMB2,CACNA2D2,NRCAM,LRRK2,PDZRN3,SEZ6,LRRTM4,NLGN4Y,NLGN2,SEZ6L,KIRREL3,TNR,CTNNB1,SHANK3,DNAJA3,SNCA,DRP2,NLGN3,ACHE,CO…	7.08222e-08
GO_SYNAPSE_ASSEMBLY	NLGN4X,MECP2,PCDHB13,CDK5,PCLO,LRP4,FARP1,PCDHB10,PCDHB3,DNER,PCDHB4,DRD2,SHANK2,FLRT3,PCDHB9,RYK,FBXO45,WNT3A,CDH2,BSN,GJA10,PCDHB11,NRG1,NLGN1,DVL1,LPHN3,CACNA1A,PCDHB16,GPM6A,CEL,NRXN1,CLSTN3,FZD1,DSCAM,DBNL,MAGI2,NLGN4Y,NLGN2,PCDHB6,DNM3,APP,NRCAM,PCDHB2,PCDHB14,FZD5,PTEN,WNT7A,DRD1,WNT5A,SDK1,NRXN3,SDK2,GNPAT,POU4F1,GLRA2,SPOCK2,SLITRK6,CDH1,SPTBN2,PCDHB5,BDNF,NLGN3,ACHE,NRXN2,PTPRD,PLXND1,I…	3.45063e-07
GO_CALCIUM_DEPENDENT_CELL_CELL_ADHESION_VIA_PLASMA_MEMBRANE_CELL_ADHESION_MOLECULES	PCDHB9,CDH13,ARVCF,PCDHB4,PCDHB14,PCDHB16,PCDHB2,CDH22,CDH2,PCDHGB4,CDH16,NRXN1,PCDH12,PCDHB6,CDH23,PCDHB13,PCDHB11,ATP2C1,PCDHB3,DSG1,PCDHB10,CDH17,JUB,PCDHGC3,DCHS1,PCDHB5,NLGN1	6.58535e-07
cluster_6
GO_CELL_CHEMOTAXIS	SAA1,XCL2,PRKCD,CCR2,CHGA,PTPRO,PIP5K1A,HMGB2,ARHGEF16,BCAR1,CKLF,XCL1,CXCL13,AGTR1,CXCL14,CCL3,LEF1,ENG,PDGFRA,FLT1,CCL26,PDE4D,NCKAP1L,EPHA2,LYST,ITGB2,CXCL6,NRP1,CCR6,ARHGEF5,ADAM8,HOXB9,CCR7,IL8,CCL14,CXCL2,CCL28,SAA2,PIK3CG,IL10,CXCL16,PLXNB3,EDN1,CXCL11,SAA4,EDNRB,CXCR3,S100A9,CCL15,BIN2,CXCL5,PIP5K1C,NUP85,EMR2,SBDS,EGR3,DIAGRAM_geneset_input2.txtCCL18,HRH1,CXCL9,VAV1,VCAM1,TNFSF11,IL17RA,…	8.92306e-12
GO_LEUKOCYTE_CHEMOTAXIS	VAV1,FFAR2,RPS19,CCR5,PF4V1,IL17RA,TNFSF11,LGALS3,CXCR2,CCL1,HRH1,CCL18,CCL2,CSF3R,CCL7,IL6,HMGB1,IL1B,VAV3,CCL24,CCL16,CCL11,IL16,PF4,CX3CR1,ANO6,AMICA1,SCG2,IL10,PIK3CG,IL6R,EDN1,CXCL16,KIT,C5AR1,AZU1,CCL4,CCL22,CCL13,SYK,CCL23,PIP5K1C,ITGA1,CXCL10,ITGA9,SBDS,CCL19,NUP85,EMR2,S100A9,EDNRB,CXCR3,CXCL11,PREX1,CCL15,ADAM8,PPBP,FOLR2,CCR1,CCR7,CCL4L2,LYST,NCKAP1L,S100A8,PLA2G1B,PDE4B,ARHGEF5,CCR6,C…	2.34069e-08
GO_CHEMOKINE_MEDIATED_SIGNALING_PATHWAY	CCL18,CXCL9,CCR3,CCL1,CXCR2,PF4V1,CCR5,CX3CR1,PF4,CCL11,CCL24,CCL16,CCBP2,CCL7,CCR8,CCL2,CCL13,CCL22,CXCL1,XCR1,CCL4,GPR17,CXCL12,CCRL1,CCL15,CXCL11,CMKLR1,CXCR3,CXCR6,MPL,CCL19,CCR4,CXCL10,CXCL5,CCL23,CXCL6,CXCL3,CCR6,CCL4L2,CCR7,CCR1,PPBP,GPR75,CCR10,CCL14,CXCR5,CXCR4,CXCR7,CCRL2,IL8,CX3CL1,CXCR1,CCL8,CIB1,CCR9,CXCL2,CCR2,CCL17,PTK2B,XCL2,CCL5,CCL21,DARC,CCL20,THPO,CCL3,XCL1,CCL3L3,CXCL13,CCL3L…	2.76564e-06
GO_MYELOID_LEUKOCYTE_MIGRATION	JAGN1,CALCA,IFNG,CCL17,XCL2,ANXA1,SAA1,TNFRSF11A,VEGFA,RAC1,CCL21,CCL5,CKLF,CHGA,CXADR,CCL20,PTPRO,PDGFB,IL17RC,TREM1,CCL3,SFTPD,CCL3L3,XCL1,CCL3L1,PDE4D,CCL26,S100A12,GBF1,FCER1G,FLT1,CCL25,TGFB2,CXCL3,EDN2,ITGB2,ARHGEF5,UMOD,PLA2G1B,S100A8,PDE4B,NCKAP1L,CCR7,CCL4L2,FOLR2,PPBP,MITF,CCL14,IL8,CX3CL1,EDN3,CCL8,PIK3CD,SYK,CCL13,CCL4,CCL22,KIT,AZU1,C5AR1,EDN1,EPX,IL6R,PIK3CG,CCL15,EDNRB,PREX1,S100A9…	2.89518e-06
GO_LYMPHOCYTE_MIGRATION	SPNS2,ADAM8,CCR7,GATA3,CCL4L2,CCL1,CCL18,TBX21,CCL8,CCL2,ZAP70,PIK3CD,CX3CL1,CCL24,CCL16,RET,CCL11,CCL14,MYO1G,PIK3CG,CCL20,CXCL16,S1PR1,CCL21,CKLF,CCL5,CCL22,CCL17,XCL2,ARTN,SAA1,CCR2,CCL13,GPR15,CCL23,CCL25,CCL19,ITGB7,CCL26,CXCL10,CXCR3,XCL1,CXCL11,CCL3L3,GAS6,CXCL13,CCL3L1,CCL15,CCL3	4.55155e-06
GO_POSITIVE_REGULATION_OF_ERK1_AND_ERK2_CASCADE	GPER,FGF18,CCR1,CCL4L2,SPRY2,FGF19,FGG,PDGFRB,KDR,CCL8,MAPK3,FGF23,PHB2,PDGFA,CX3CL1,ERBB4,FGF21,ST5,SLAMF1,RAP1BL,CCL20,HTR2C,ATP6AP1,PDGFB,VEGFA,TNFRSF11A,FSHR,CCL21,CCL5,ICAM1,CCL17,RIPK2,EDNRA,C3,GPR183,ABCA7,TRPV4,CCL25,RAP1A,LGALS9,CCL3L3,PRKCZ,NTRK1,GAS6,CCL3L1,THPO,BMP2,NOX4,FGF8,FGB,HTR2B,PLA2G5,FGA,ARHGAP8,PLA2G2A,RASGRP1,FGFR2,CCL1,PRKD2,NDRG4,CCL2,ARRB2,TEK,ABL1,CD36,GCG,CD44,CCL4,MIF…	7.15623e-06
GO_GRANULOCYTE_MIGRATION	VAV1,IL17RA,CXCR2,LGALS3,CCL1,HRH1,CCL18,CCL2,DAPK2,CSF3R,CCL7,IL1B,VAV3,CCL24,CCL16,CCL11,SCG2,AMICA1,PIK3CG,EDN1,EPX,C5AR1,CCL4,CCL22,CCL13,SYK,CCL23,PIP5K1C,ITGA1,ITGA9,EMR2,S100A9,IRAK4,PREX1,CCL15,PPBP,CCL4L2,NCKAP1L,S100A8,PLA2G1B,PDE4B,UMOD,CXCL3,ITGB2,EDN2,PIK3CD,CCL8,EDN3,CX3CL1,IL8,CCL14,CCL20,CXADR,CKLF,CCL5,VEGFA,XCL2,SAA1,ANXA1,CCL17,JAGN1,IFNG,CCL25,TGFB2,GBF1,FCER1G,PDE4D,S100A12,C…	2.60854e-05
GO_CHEMOKINE_ACTIVITY	CXCL13,CCL3L1,CXCL11,CCL3L3,XCL1,CCL3,CXCL14,CXCL12,CCL15,CCL23,CCL25,CXCL5,CXCL10,CCL19,CCL26,XCL2,CCL4,CXCL1,CCL17,CCL22,CCL13,CCL20,CCL21,CKLF,CCL5,CXCL16,CCL11,IL8,PF4,CCL14,CCL2,CXCL2,CCL7,CCL8,CCL28,CX3CL1,CCL24,CCL16,CCL1,C5,CCL27,CXCL9,CXCL3,CXCL6,CCL18,PPBP,PF4V1,CCL4L2	0.000139489
GO_POSITIVE_CHEMOTAXIS	FGF2,WNT5A,SCRIB,TSC2,SCG2,HMGB1,SAA2,CCL16,HGF,LGALS3,VEGFC,FIGF,FGF7,CORO1A,NRP1,FGF8,FGF10,VEGFB,BMP4,SEMA5A,SAA4,ALKBH1,CCL3,CXCL12,CCL15,NTF3,ANGPT1,SAA1,MIF,PTPRJ,PDGFB,MET,CCL5,HMGB2,VEGFA,PLXNB3	0.000232723
GO_RESPONSE_TO_INTERFERON_GAMMA	IRF4,IRF8,IFITM3,DAPK1,CCL15,CYP27B1,HLA-DRB1,SYNCRIP,TRIM68,EDN1,CXCL16,OAS3,GBP6,TRIM31,TRIM8,IFITM1,KYNU,NUB1,IRF9,CD86,CCL16,OAS1,CCL24,CCL7,IL23R,CITED1,CCL11,VCAM1,CAMK2G,GBP1,CCL18,IRF3,CAMK2A,MID1,AIF1,CCL26,HLA-E,DAPK3,CAMK2D,IFNGR2,IL12RB1,SP100,CCL3,XCL1,DNAJA3,SNCA,GCH1,EPRS,JAK2,JAK1,HLA-DRB3,TRIM5,XCL2,PRKCD,TRIM21,CCL14,HLA-DQA1,TRIM22,TDGF1,SLC11A1,GBP5,HLA-DQB1,SLC26A6,ADAMTS13,P…	0.000356672
cluster_7
GO_PROTEIN_SECRETION	CAMK2G,GATA3,PCLO,GNPTAB,SNX19,MON1A,RAB11FIP2,EIF2AK3,PPY,CYB5R4,SLC18A2,TLR6,RAPGEF4,RIMS2,AIM2,HMGB1,ABCA1,UBE2Q1,FAM3B,SCG2,CBLN1,CD36,ARFGAP3,LAX1,TLR2,NECAB3,OLFM2,TRAF3IP2,AKAP5,RAB11FIP5,FAM18B2,MAFA,FKBP1B,CPLX1,HNF1B,LYN,LMF1,STEAP3,HNF1A,LCP2,RAB13,EPB49,SNCG,CCL19,AGT,POU2F2,FAM18A,NOS2,KLRF2,MYO5A,FFAR1,GNAS,TLR4,PLDN,STXBP3,PDIA4,PDX1,VIP,NOX5,NOD2,PAFAH1B1,NLRC4,VTCN1,RAF1,IL1RN,CC…	5.9847e-08
GO_CYTOKINE_SECRETION	CCR7,GATA3,VTCN1,GBP5,RBPJ,NOTCH1,LEP,PNP,HMGB1,LILRB1,ABCA1,TRIM27,TLR6,AIM2,TLR2,CD36,LYN,FOXP1,F2RL1,LCP2,CHI3L1,NLRP3,BTN3A2,NOS2,KLRF2,CCL19,AGT,S100A12,NR1H4,NLRC4,RAB1A,GPAM,NOX5,NOD2,S100A13,TLR4,TREM1,BTN3A1	6.58535e-07
GO_SIGNAL_RELEASE	LEP,PPFIA3,SLC22A2,RAF1,IL1RN,CADPS2,SMPD3,LTBP4,EXOC3L1,DOC2A,PPT1,STX2,SCRIB,SYT14,TMF1,P2RX7,HSPA8,SYT12,STX3,CASK,WNT7A,SYT14L,SYT1,RPH3A,SYTL5,PTPRN2,AGTR2,GAL,TC2N,SYTL3,UNC13A,TACR2,SYT11,TRIM9,GHSR,CRHR1,SYT6,PPFIA4,CCKAR,OTOF,SLC6A9,TBX3,EIF2AK3,PPFIA1,CYB5R4,GRM4,SLC18A2,CADPS,STX11,CAMK2G,CDK5,STX19,SYT3,SYT10,HRH3,RAPGEF4,IL6,ADM,UBE2Q1,FAM3B,SYT8,GHRL,HNF1A,INHBA,GHRH,SYT15,EDN1,RAB1…	2.20528e-06
GO_HORMONE_TRANSPORT	SLC18A2,CYB5R4,SLCO4A1,EIF2AK3,SLC22A1,GATA3,PCLO,CAMK2G,RAB11FIP2,SNX19,RIMS2,RAPGEF4,FAM3B,UBE2Q1,ADM,IL6,HNF1A,GHRL,GHRH,INHBA,MAFA,RAB11FIP5,ABCC2,EDN1,HNF1B,LYN,CPLX1,FKBP1B,STXBP3,SNAP23,O3FAR1,GHRHR,SLC16A10,VIP,PDX1,FZD4,MYO5A,FFAR1,LEP,NPFF,CPLX3,SLC16A2,RAF1,IL1RN,EXOC3L1,SMAD2,LTBP4,CRYM,SMPD3,CDK16,TMF1,SLC22A9,SLCO1C1,GPR119,EDN3,SLCO1B1,ACVR2B,VGF,RAB11B,PTPRN,PTPRN2,SLC30A8,NEUROD1…	4.79096e-06
GO_INTERFERON_GAMMA_PRODUCTION	AZI2,F2RL1,IL18,TLR4,IL12RB2,BTN3A1,EOMES,IL12B,TRIM27,VTCN1,GATA3,ITK,BTN3A2,AVPR2,LILRB1	3.98141e-05
GO_CYTOKINE_PRODUCTION	NFATC2IP,IL31RA,BCL10,SLAMF1,HEG1,TRIM56,ITK,C13orf15,TRIM27,PIK3CD,LILRB1,DENND1B,NFATC2,IL25,PNP,LEP,NOTCH1,RBPJ,PTAFR,PAWR,TUSC2,IL12B,S100A8,PCSK5,PLA2G1B,GBP5,DBH,VTCN1,SLC11A1,CCR7,CD46,IRF7,NFAT5,TREM1,BTN3A1,LTBP3,GPAM,S100A13,RAB1A,GAS6,C20orf160,NR1H4,TMEM173,S100A12,IL17F,BTN3A2,NLRP3,CHI3L1,F2RL1,TXK,PRKCD,LIPA,IL4,ADAMTS3,FOXP1,S1PR3,PTGS2,CHGA,CD36,IFNAR1,MAF,SIRT1,CD28,TLR2,AIM2,MR…	4.6055e-05
GO_PEPTIDE_SECRETION	MAFA,RAB11FIP5,CARTPT,EDN1,TACR2,HNF1B,CPLX1,FKBP1B,PTPRN,RAB11B,HNF1A,GHRL,PTPRN2,NEUROD1,SLC30A8,ANXA1,GAL,GHRH,CCKAR,TRPV4,FFAR1,MYO5A,MC4R,GHSR,STXBP3,ILDR2,GHRHR,RAB1A,PDX1,VIP,CRHR1,IL1RN,CAMK2G,PCLO,RAF1,SMAD2,RAB11FIP2,EXOC3L1,LTBP4,SNX19,SMPD3,CDK16,LEP,SLC18A2,CYB5R4,CPLX3,NPFF,EIF2AK3,RIMS2,RAPGEF4,EDN3,FAM3B,UBE2Q1,ACVR2B,VGF,IL6,ABCA1,GPR119	0.000195222
GO_PEPTIDE_TRANSPORT	MYO5A,FFAR1,PDX1,VIP,TAPBP,GHRHR,STXBP3,CPLX1,FKBP1B,HNF1B,EDN1,MAFA,RAB11FIP5,GHRH,ABCB9,HNF1A,SLC9A3R1,GHRL,IL6,ABCA1,SLC15A4,FAM3B,UBE2Q1,RIMS2,RAPGEF4,TAP2,TAP1,CD209,SNX19,RAB11FIP2,PCLO,CAMK2G,SLC15A5,SLC15A2,EIF2AK3,SLC18A2,CYB5R4,MC4R,TRPV4,SLC15A1,CCKAR,SLC15A3,CRHR1,RAB1A,GHSR,ILDR2,TACR2,CARTPT,ANXA1,GAL,DISP1,NEUROD1,SLC30A8,RAB11B,PTPRN,PTPRN2,CDH17,VGF,ACVR2B,EDN3,GPR119,LTBP4,CDK16…	0.000323798
cluster_8
GO_POSITIVE_REGULATION_OF_IMMUNE_EFFECTOR_PROCESS	IL12A,PAXIP1,TLR4,TGFB1,TRIM6,C1orf177,DDX60,CD86,CD74,PGC,IL5,DEFB103B,ZP3,FFAR3,RARA,GAB2,IL23R,VAMP8,IL6,PDPK1,FGR,IL1B,SNX6,HSPD1,PHB,STAT5B,RAC2,TBX21,HPX,VAV1,KLRK1,SH2D1A,XCL1,IL13RA2,CD244,IL12RB1,KLK7,PVR,LTA,HLA-E,TNFRSF14,AP1G1,CCR2,F2RL1,STX7,FCER1A,IL2,BCL10,P2RX7,TRIM15,TNFRSF4,UNC13D,FZD5,HLX,HMOX1,FOXF1,IL12B,ANKRD17,MALT1,STAP1,HLA-DMB,PTAFR,CD46,SEMA7A,RABGEF1,CADM1,FES,TRAF6,IL…	1.31543e-05
GO_REGULATION_OF_LEUKOCYTE_MEDIATED_IMMUNITY	HAVCR2,TGFB1,IL12A,PAXIP1,TLR4,IL10,SERPINB4,BCL6,DUSP22,IL23R,VAMP8,SUSD4,PDPK1,HMGB1,SNX6,IL1B,TAP1,FGR,HSPD1,ZP3,GAB2,VAV1,KLRK1,PIK3R6,SH2D1A,STAT5B,RAC2,HPX,TBX21,LTA,PVR,HLA-E,RIPK3,IL13RA2,SERPINB9,XCL1,CLEC4G,IL12RB1,C4BPB,STX7,FCER1A,IFNA2,AP1G1,JAK3,CCR2,F2RL1,APLF,HMOX1,FZD5,PRAM1,IL2,P2RX7,UNC13D,RABGEF1,FOXF1,IL12B,MALT1,LEP,IFNB1,PTAFR,STAP1,TRAF6,NOS2,B2M,IL13,CR1,HLA-B,PTPRC,THOC1…	5.33348e-05
GO_REGULATION_OF_PRODUCTION_OF_MOLECULAR_MEDIATOR_OF_IMMUNE_RESPONSE	TNFSF4,IL6,HLA-A,VAMP3,TLR3,STX4,IL5,CLC,CD28,DEFB103B,FFAR3,TGFB3,CD36,NR4A3,TMBIM6,FFAR2,GATA3,BST2,WHSC1,TBX21,HPX,TRAF6,IL13,TGFB1,B2M,TRIM6,THOC1,APOA1,PAXIP1,TLR4,IL10,PKN1,CD74,APOA2,PRKDC,BCL6,PGC,C10orf54,TNF,STAT6,BTK,MIF,FOXP3,ATG5,LILRB1,IRAK3,APLF,FZD5,SPINK5,HMOX1,NDFIP1,IL2,BCL10,SLAMF1,WNT5A,TNFRSF4,MSH6,IL4R,SEMA7A,IL33,KLK5,TRIL,IFNB1,CUEDC2,MALT1,TGFB2,TNFSF13,CLCF1,HLA-E,ANGPT…	0.000324088
cluster_9
GO_POSITIVE_REGULATION_OF_PHOSPHOLIPASE_ACTIVITY	ADCYAP1R1,FLT1,PDGFRA,SELE,AGT,ESR1,RASGRP4,APOC2,PRKCZ,LPAR2,PRKCE,GNAQ,AGTR1,ARL1,GNA15,FGFR1,GNA13,ARF4,GPR55,PLCB2,EGFR,CCL5,AVPR1A,HTR2A,ABL2,KIT,ARHGAP6,PRKCD,C5AR1,NMUR2,TXK,EDNRA,NMUR1,ADRA1A,PDPK1,HPCA,ITK,FGF2,CYR61,ANG,LPAR1,MARCKS,HTR2B,PLA2G5,CALCR,PLA2G1B,AVPR1B,FGFR2,PDGFRB,PTAFR,CAMK2B,FGFR3,S1PR4	3.36422e-05
GO_REGULATION_OF_PHOSPHOLIPASE_C_ACTIVITY	ITK,NMUR1,ADRA1A,LPAR1,ANG,FGF2,ABL1,BICD1,CALCR,HTR2B,S1PR4,PTAFR,RASGRP1,AVPR1B,PDGFRB,RASGRP4,AGT,ESR1,FLT1,SELE,PDGFRA,ADCYAP1R1,GNA15,GNAQ,LPAR2,PRKCE,EGFR,PLCB2,AVPR1A,HTR2A,GPR55,FGFR1,EDNRA,TXK,KIT,PRKCD,ARHGAP6,C5AR1,ABL2	3.40371e-05
GO_REGULATION_OF_PHOSPHOLIPASE_ACTIVITY	APOC2,RASGRP4,AGT,SELE,ADCYAP1R1,GNA15,ARL1,PRKCE,LPAR2,GPR55,FGFR1,LRP1,C5AR1,KIT,PLA2R1,HPCA,PDPK1,NMUR1,LPAR1,ANG,ABL1,FGF2,CALCR,PLA2G5,HTR2B,ANGPTL3,RASGRP1,FGFR2,ESR1,PDGFRA,FLT1,AGTR1,GNAQ,SNCA,PRKCZ,RGS2,HTR2A,AVPR1A,CCL5,EGFR,PLCB2,ARF4,GNA13,EDNRA,TXK,NMUR2,ANXA1,ANXA8,ARHGAP6,PRKCD,ABL2,ITK,ADRA1A,MARCKS,PPT1,CYR61,BICD1,S1PR4,FGFR3,PTAFR,CAMK2B,PDGFRB,AVPR1B,PLA2G1B	5.48573e-05
GO_ACTIVATION_OF_PHOSPHOLIPASE_C_ACTIVITY	AVPR1A,HTR2A,PLCB2,EGFR,GPR55,CALCR,HTR2B,EDNRA,S1PR4,TXK,C5AR1,ARHGAP6,AVPR1B,PRKCD,ITK,RASGRP4,AGT,SELE,ADRA1A,NMUR1,ADCYAP1R1,GNA15,LPAR1,ANG,GNAQ,PRKCE,LPAR2	7.74077e-05
GO_POSITIVE_REGULATION_OF_LIPASE_ACTIVITY	FGFR2,PLA2G5,HTR2B,CALCR,FGF2,ANG,LPAR1,HPCA,PDPK1,NMUR1,GPIHBP1,NR1H2,C5AR1,KIT,LMF1,FGFR1,GPR55,APOA1,PRKCE,LPAR2,GNA15,ARL1,ADCYAP1R1,SELE,APOH,AGT,APOC2,RASGRP4,APOA5,PLA2G1B,PDGFRB,AVPR1B,FGFR3,PTAFR,CAMK2B,S1PR4,ABHD5,RHOA,CYR61,MARCKS,ADRA1A,PLIN5,RHOC,ITK,ABL2,PRKCD,ARHGAP6,PNLIP,NR1H3,TXK,NMUR2,EDNRA,GNA13,ARF4,AVPR1A,HTR2A,CCL5,EGFR,PLCB2,PRKCZ,AGTR1,GNAQ,PDGFRA,FLT1,ESR1,APOA4	0.000272896
cluster_10
GO_MYELOID_LEUKOCYTE_ACTIVATION	STXBP3,SNAP23,NDRG1,LAT,TLR4,SPACA3,PYCARD,HYAL2,PRKCE,PREX1,IRF4,JUN,TRAF6,TYROBP,HAVCR2,TGFB1,IL13,RELB,LCP2,SYK,MLL5,CD86,TICAM1,KIT,AZU1,BATF,BATF2,LYN,MILR1,SBNO2,PIK3CG,TM7SF4,TNFSF9,NR4A3,PSEN1,CPLX2,CX3CR1,LTBR,PRG3,STXBP2,CRTC3,TLR3,PYDC1,VAMP8,CLU,HMGB1,VAMP2,CSF2,RASGRP1,CAMK4,CXCR2,PI4K2A,LAT2,GATA2,TGFBR2,UBD,CD93,JMJD6,CCL3,MRGPRX2,MT1G,S100A13,SNCA,ANXA3,CD244,LBP,FCER1G,PLA2G3,S10…	3.03528e-07
GO_LEUKOCYTE_MEDIATED_IMMUNITY	CD74,SWAP70,PIK3CG,SERPING1,JAG1,CXCL5,KLRF2,C1QA,POU2F2,CEBPG,DLG1,SLAMF7,C1QBP,IGLC1,AICDA,HLA-DRB1,SNAP23,TRDC,EMP2,RAB27A,GATA2,IGLC2,CAMK4,TUBB,SLA2,ERCC1,SUSD4,VAMP8,IGKV1D-33,IL6,CLU,IGHE,HSPD1,ZP3,CR2,IGHV3-23,C8B,C4BPB,CHGA,C8G,PRKCD,C1QB,CTSH,HLA-DRB3,IGHV2-70,IGLC6,C1R,TUBB4B,GAPT,CTSG,BTN3A2,IGHG1,MASP2,LOC440786,IL13RA2,SERPINB9,IGHA2,CCL3,CD40LG,CD46,ELANE,HLA-DQB1,DBH,NBN,IGKC,KIR3…	1.72431e-05
GO_MYELOID_CELL_ACTIVATION_INVOLVED_IN_IMMUNE_RESPONSE	CHGA,PIK3CG,MILR1,LYN,SBNO2,SYK,VAMP7,TICAM1,KIT,FCER1G,PLA2G3,HAVCR2,TYROBP,LAT,STXBP3,SNAP23,MRGPRX2,CCL3,LBP,PYCARD,S100A13,ANXA3,PRKCE,GATA2,LAT2,PPBP,VAMP2,PI4K2A,RASGRP1,PYDC1,TLR3,STXBP2,HMGB1,VAMP8,PIK3CD,ZAP70,CX3CR1,CPLX2,NR4A3,DOCK2,SLAMF1	3.90264e-05
GO_MAST_CELL_ACTIVATION	LCP2,RASGRP1,KIT,GATA2,LAT2,RHOH,CHGA,PIK3CG,LYN,MILR1,CPLX2,NDRG1,LAT,NR4A3,MRGPRX2,SNAP23,S100A13,S100A12,PLA2G3,FCER1G,PIK3CD	4.44839e-05
GO_CELL_ACTIVATION_INVOLVED_IN_IMMUNE_RESPONSE	TSC1,IL4,FOXP1,IL18R1,CD1C,IFNG,VAMP7,ITFG2,RORC,ICAM1,FCER1G,PLA2G3,GBF1,GPR183,EXOSC3,MRGPRX2,ANXA3,S100A13,CD180,LBP,IFNA8,PPBP,MSH6,CORO1A,SLAMF6,LFNG,RPS6,PLCL2,NKX2-3,PIK3CD,ZAP70,IFNA6,LILRB1,LIG4,SLAMF1,IFNA5,PTGER4,RC3H2,IFNK,SBNO2,LYN,MILR1,RNF8,IFNA7,ZFPM1,RC3H1,RNF168,SYK,STAT6,KIT,BATF,IFNA10,TYROBP,RORA,STXBP3,LAT,BCL3,CLEC7A,MSH2,PRKCE,ITGAL,LAT2,GATA3,SH2D1B,CLEC4E,EXOSC6,VAMP2,EX…	5.47154e-05
GO_LEUKOCYTE_DEGRANULATION	S100A13,ANXA3,MRGPRX2,SNAP23,CCL3,STXBP3,NR4A3,LAT,UNC13D,CPLX2,PIK3CD,VAMP8,KLRF2,PLA2G3,STXBP2,HCK,KIT,RASGRP1,PI4K2A,CORO1A,VAMP2,VAMP7,RAB27A,LYN,MILR1,PIK3CG,PPBP,CHGA,LAT2,GATA2	9.86811e-05
GO_MYELOID_LEUKOCYTE_MEDIATED_IMMUNITY	CPLX2,NR4A3,ADAM17,STXBP2,IL6,VAMP8,PIK3CD,CXCL6,TUSC2,VAMP2,PI4K2A,PLA2G1B,CAMK4,RASGRP1,GATA2,LAT2,ELANE,PPBP,LAT,CCL3,SNAP23,MRGPRX2,TREM1,STXBP3,SERPINB9,ANXA3,IRAK4,S100A13,PLA2G3,CXCL5,CTSG,MLL5,JAGN1,VAMP7,AZU1,KIT,ACE,IL6R,PIK3CG,CHGA,SPON2,LYN,MILR1	0.000236348
cluster_11
GO_POSITIVE_REGULATION_OF_CYCLIC_NUCLEOTIDE_METABOLIC_PROCESS	RLN2,MC4R,GLP1R,ADORA2B,GUCY1A2,P2RY11,CRHR2,RCVRN,CRHR1,ACR,MC2R,PTH,FSHR,PTHLH,CALCRL,AVP,VIPR2,CHGA,CALCA,EDNRA,ADCY5,CRH,TSHR,CALM1,RUNDC3A,NPPC,ADCY4,ADCY3,GPR161,NOS1,WFS1,ADCY6,APOE,DRD1,GNB2L1,GNAL,WNT5A,CALM2,GUCA1A,RAMP1,RAF1,GUCA2A,MTNR1A,PTGER3,GPER,AKAP12,ADCY8,ADCY1,GUCA1B,ADORA2A,GSK3A,PRKCA,ADCY2,CXCL10,NOS2,AVPR2,ADCYAP1R1,GNAS,GPR65,GHRHR,GUCA1C,CXCL11,GUCY1A3,NPR1,RAPGEF3,CXCR3…	6.94276e-06
GO_REGULATION_OF_CYCLIC_NUCLEOTIDE_METABOLIC_PROCESS	ECE1,NOS3,DRD5,ADRB2,TBL1XR1,LHCGR,CALCR,OXER1,GRM8,MC3R,PTGIR,LPAR1,NF1,OSTN,MRAP,PF4,HTR1B,HPCA,ABCA1,DRD3,PKD2,EGLN1,PDE2A,FZD2,GCG,PTGER4,GPR133,AKAP5,RAPGEF3,VIP,NPR1,GUCY1A3,INSL3,GPR65,ADCYAP1R1,AVPR2,NOS2,P2RY13,CXCL10,ADCY2,PRKCA,GABBR1,ADORA2A,AIPL1,GSK3A,ADCY1,ADCY8,GRM7,GUCA1B,GPER,PALM,AKAP12,GUCA2A,RAMP1,WNT5A,GNB2L1,CALM2,GALR3,GRM3,NPPC,SSTR4,ADCY3,ADCY4,CALM1,TSHR,MTNR1B,RUNDC3A,…	1.9356e-05
GO_CYCLIC_NUCLEOTIDE_METABOLIC_PROCESS	GUCY1A2,AMPD2,PDE4D,PDE10A,ADCY2,NPR1,GUCY1A3,PDE8B,UCN2,PTH,RORA,MB21D1,RAMP2,HTR2C,NUDT4,PDE1B,GUCY1B3,PTHLH,ATP2B2,AQP1,CALCRL,GUCY2F,PDE3A,PDE3B,CNP,ADCY10,PDE2A,NPR2,NPPB,ADCY5,CACNB4,PDE4C,ADM,ADCY6,GUCY2D,NPR3,NPPC,ADCY4,ADCY3,PDE9A,ADCY9,PDE7A,NPPA,TAAR1,PDE5A,GUCY2C,HTR2B,PDE4A,PDE8A,PDE7B,ADCY7,ADORA2A,PDE4B,PDE11A,GUCA2B,ADCY8,ADCY1	2.03102e-05
GO_CYCLIC_NUCLEOTIDE_BIOSYNTHETIC_PROCESS	AMPD2,GUCY1A2,ADCY2,NPR1,GUCY1A3,UCN2,RAMP2,MB21D1,HTR2C,GUCY1B3,AQP1,CALCRL,GUCY2F,ADCY10,NPR2,NPPB,ADCY5,ADM,ADCY6,NPR3,GUCY2D,NPPC,ADCY4,ADCY3,ADCY9,NPPA,TAAR1,GUCY2C,HTR2B,ADCY7,ADORA2A,GUCA2B,ADCY8,ADCY1	2.03115e-05
GO_POSITIVE_REGULATION_OF_NUCLEOTIDE_METABOLIC_PROCESS	CAP1,MC5R,CALM3,GUCA2B,CXCL9,TIMP2,ADCY7,GIPR,MC1R,MRAP2,ADM,SCT,RXFP2,ADCY9,ADNP,GHRH,CAP2,ADCYAP1,RAMP2,UCN,GCK,ADRB1,CXCR3,GUCA1C,PARK7,CXCL11,ADRB3,GHRHR,GNAS,C1orf177,PRKAA2,INSR,PTGER3,RAF1,MTNR1A,GNAL,DRD1,P2RX7,GUCA1A,PPARGC1A,APOE,IGF1,NOS1,GPR161,ADCY6,WFS1,VCP,ADCY5,GAPDHS,CHGA,PINK1,VIPR2,HTR2A,ACR,CRHR1,PTH,MC2R,ENTPD5,NOS3,ECE1,DRD5,ADRB2,LHCGR,CALCR,MC3R,PTGIR,NF1,MRAP,PF4,OSTN,HPC…	3.43522e-05
GO_POSITIVE_REGULATION_OF_CAMP_METABOLIC_PROCESS	ADCY1,ADCY8,GSK3A,ADORA2A,RAMP1,RAF1,AKAP12,GPER,PTGER3,CALM2,GNAL,GNB2L1,DRD1,ADCY3,ADCY4,ADCY6,WFS1,GPR161,ADCY5,CRH,EDNRA,CALCA,TSHR,CALM1,VIPR2,CALCRL,AVP,PTHLH,FSHR,CHGA,CRHR2,PTH,MC2R,ACR,CRHR1,P2RY11,GLP1R,ADORA2B,MC4R,RLN2,CXCL9,ADRB2,CAP1,MC5R,CALM3,DRD5,ECE1,GIPR,ADCY7,MC1R,CALCR,LHCGR,TIMP2,PTGIR,MRAP2,NF1,PF4,MRAP,MC3R,ADCY9,RXFP2,SCT,ADM,HPCA,ABCA1,GHRH,CAP2,ADRB1,AKAP5,PTGER4,GPR133…	7.21602e-05
GO_REGULATION_OF_CAMP_METABOLIC_PROCESS	PDE4D,PTH,MC2R,ACR,ADRA2A,GPR87,CRHR1,VIPR2,GNAI2,CHGA,ADCY5,CCR2,OPRM1,ADCY6,WFS1,GPR161,LTB4R2,GNAL,DRD1,RAF1,GNAI3,PTGER3,DRD4,MAPK7,GNAS,GHRHR,ADRB3,EDNRB,CXCR3,GALR1,CXCL11,ADRB1,EDN1,HTR1E,UCN,ADCYAP1,RAMP2,GALR2,GHRH,CAP2,ADCY9,DRD2,AKAP6,RXFP2,SCT,ADM,MRAP2,ADCY7,GIPR,MC1R,TIMP2,GABBR2,CXCL9,CAP1,MC5R,CALM3,OPRL1,P2RY11,APLP1,GLP1R,ADORA2B,RLN2,MC4R,CRHR2,NPY2R,CALCRL,AVP,PTHLH,FSHR,GRM2,…	0.000272084
cluster_12
GO_MULTICELLULAR_ORGANISMAL_SIGNALING	CHRM5,CACNB4,SCN2B,CLCN1,KCNIP2,SCN5A,CACNG2,KCNMB3,TNNI3K,SLC9A1,YWHAE,CACNA1D,KCNA1,ATP1B1,GJC1,KCNJ12,KCNA2,CACNB2,FKBP1B,JUP,NFASC,SCN9A,SCN8A,PAFAH1B1,KCND1,AKAP9,GJA1,CACNA2D3,KCNMB2,CACNA1A,GPR88,CACNB1,SCN10A,GJA5,DRD5,ATP1A3,CACNA1I,KCND2,CHRNA1,KCNK1,KCNH2,RNF207,NUP155,CNTNAP1,P2RX4,GRIK2,CACNG3,CACNA1C,KCNE1,CACNG4,JAM3,CTNNA3,SCN4B,DSG2,CAV1,DMRT3,SCN2A,SCN3A,ATP1B2,CNTNAP2,SLC8A1,SO…	1.3714e-10
GO_VOLTAGE_GATED_ION_CHANNEL_ACTIVITY	KCNQ5,CACNB3,KCNB1,TMC1,CALHM1,KCND3,KCNB2,KCNJ15,KCNH4,KCNK7,KCNK15,CACNA2D1,CLIC5,GRM7,SCN3B,KCNA5,KCNC3,KCNQ2,CNGA1,KCNAB2,KCNJ14,CACNA1S,KCNT2,KCNIP1,CACNA1B,SCN7A,CACNA1F,GAS6,KCNK5,SCN1A,KCNK2,IL1RAPL1,CLIC2,CLIC3,HCN4,CATSPER4,HCN3,KCNE4,CACNG1,BSND,CLCN3,KCNH7,KCNK6,CATSPER1,KCNC1,CNGA3,TPCN1,CNGA4,HCN1,GPR89B,KCNJ2,KCNJ18,SCN4B,KCNG1,CLCNKA,KCNJ16,KCNH5,CLCN7,KCNAB1,KCNH8,PKD2,KCNG4,CACN…	4.54359e-08
GO_CATION_CHANNEL_COMPLEX	KCNJ1,CTTN,CACNA1G,PRKACA,KCNIP3,MCU,CACNA1E,NOS1,C22orf32,CACNA2D2,CACNG7,CACNG6,KCNJ4,SCN1B,TRDN,SCN4A,NOS1AP,KCNC2,KCNE1L,HERPUD1,KCNJ11,CAMK2D,KCNV1,PDE4D,CASQ2,KCNIP4,KCNQ1,CACNG8,TRPC5,MICU1,SCN11A,KCNJ6,PKD2L1,DLG2,CCDC109B,HCN2,CATSPER2,CACNA2D4,KCNH1,KCNE2,KCNS3,CACNG3,CACNA1C,ATP2A1,KCNA7,KCNJ5,CACNG4,KCNE1,KCNJ3,CATSPER3,AKAP6,KCNQ3,KCNE3,SCN3A,SCN2A,PPP2R4,KCNC4,KCNA10,CALM3,KCNH2,KCN…	2.35483e-07
GO_TRANSMISSION_OF_NERVE_IMPULSE	MYH14,CACNG5,GPER,SCN7A,CHRNA1,DRD5,CACNA1I,SCN4A,KCND2,NRCAM,SCN10A,SCN1B,GRM7,CACNG7,SCN3A,SCN2A,CNTNAP2,DMRT3,CLDN19,ANK3,DRD1,P2RX1,CACNG4,JAM3,CNTNAP1,P2RX4,GRIK2,CACNG3,KCNA2,FKBP1B,S1PR1,KCNA1,SCN5A,CACNG2,KCNMB3,OTOA,CHRM5,SCN11A,CACNB4,SOD1,CLCN1,P2RX3,SPTBN4,KCNMB4,KCNMB2,CATSPER4,CACNG8,GPR88,CACNA1A,PAFAH1B1,SCN8A,SCN1A,NFASC,SCN9A	4.66689e-07
GO_CARDIAC_CONDUCTION	RYR2,SPTBN4,SLC8A1,KCNK6,CXADR,KCNE2,CACNA2D4,PKP2,TRPM4,KCNJ2,MEF2A,CACNA1F,PLN,CAMK2D,CACNG8,ATP1A1,CACNG1,KCNQ1,HCN4,CASQ2,KCNIP4,KCNK15,CACNA2D1,SCN3B,CACNG6,KCNA5,CACNG7,KCNJ4,SCN1B,CACNA1S,KCNJ14,CACNG5,KCNE1L,KCNIP1,CACNA1G,KCNK3,CACNB3,ATP1A2,DSP,CACNA2D2,KCND3,KCNIP3,ANK2,PRKACA,DSC2,TNNI3K,SLC9A1,CACNG2,SCN5A,KCNIP2,SCN2B,CACNB4,FKBP1B,JUP,ATP1B1,GJC1,KCNJ12,CACNB2,CACNA1D,YWHAE,KCND1,C…	1.58796e-06
GO_VOLTAGE_GATED_CATION_CHANNEL_ACTIVITY	CNGA1,KCNQ2,KCNT2,CACNA1B,CACNA1S,KCNJ14,KCNAB2,CACNA2D1,KCNC3,KCNA5,GRM7,KCND3,KCNH4,KCNJ15,KCNB2,KCNQ5,CACNB3,KCNB1,TMC1,CALHM1,CNGA4,TPCN1,HCN1,KCNJ18,KCNJ2,KCNK6,KCNH7,KCNC1,CNGA3,CATSPER1,HCN4,CATSPER4,HCN3,CACNG1,KCNE4,GAS6,KCNK5,CACNA1F,IL1RAPL1,KCNK2,KCNS1,KCNT1,TPCN2,KCNJ13,KCNQ4,KCND2,CACNA1I,CACNB1,KCNAB3,KCNAB1,KCNH8,PKD2,KCNG4,KCNG1,KCNJ16,KCNH5,CACNB2,KCNA2,KCNJ12,KCNA1,KCNIP2,CACNG…	3.39639e-06
GO_VOLTAGE_GATED_CALCIUM_CHANNEL_COMPLEX	NOS1AP,CATSPERG,CACNA1I,PDE4B,CACNA2D1,TRDN,CACNB1,CACNG7,CACNG6,CACNA1S,CACNA1B,CATSPERB,CATSPER3,CACNG4,CACNA1G,CACNB3,CACNA1C,C1orf101,CACNG3,CACNA2D2,NOS1,CACNA1E,CACNG2,TMEM146,CACNB4,CATSPER1,CACNB2,CATSPER2,CACNA2D4,HSPA2,CACNA1D,CACNA1F,CACNA2D3,CATSPER4,CACNG8,CACNA1A,CACNG1,CACNA1H,CASQ2,PDE4D	1.85025e-05
GO_SODIUM_CHANNEL_ACTIVITY	SCNN1A,TRPM2,TRPM5,CATSPER4,HCN3,HCN4,ACCN3,SCN9A,ACCN5,NALCN,SCNN1B,SCN1A,SCN8A,HCN2,TRPM4,ACCN4,SCNN1G,HCN1,SHROOM2,SCN2B,SCN11A,PKD2L1,SCN5A,SCNN1D,PKD2,SCN3A,SCN2A,SCN4B,KCNK1,SCN7A,ACCN1,SLC4A11,ACCN2,SCN3B,SCN10A,SCN1B,SCN4A	2.27688e-05
GO_MEMBRANE_DEPOLARIZATION	SCN1A,PARK7,SCN8A,PRKCZ,CDKN2A,CACNA1F,SCN9A,ATPIF1,CASP1,NALCN,CACNA1A,CATSPER4,CHRNA4,JUN,CACNA1H,CHRNA6,SCN5A,YWHAH,CACNG2,CATSPER1,SCN2B,SCN11A,CACNB4,SLC8A1,TPCN1,CACNB2,ADIPOQ,EDN1,CACNA1D,CATSPER2,KCNJ2,SCN4B,CACNA1G,CACNG4,CACNB3,P2RX7,CHRNB2,CATSPER3,ABL1,CACNA1C,MLL,P2RX4,ATP1A2,SCN2A,SCN3A,ANK2,CAV1,C9orf7,CACNA1E,BEST2,CACNA2D1,SCN4A,CACNA1I,SCN3B,SCN1B,SCN10A,CACNA1B,CACNA1S,KCNH2,TP…	3.32478e-05
GO_CALCIUM_ION_TRANSMEMBRANE_TRANSPORT	CACNA1S,CUL5,CACNA1B,DENND5B,ATP2B1,CACNA2D1,ASPH,CHRNA9,GRM7,FKBP1A,ATP2C1,BBC3,TRPC4AP,CACNB3,CALHM1,TMC1,TRPA1,TRPC6,CHERP,PKD1,HTR2C,CHRNA10,TPCN1,TRPM4,CCL21,RYR2,MCOLN1,TRPV1,CATSPER1,PKD1L3,CACNG1,SLC8A2,TRPM1,TRPV4,CATSPER4,GRIN3A,IL1RAPL1,CACNA1F,GAS6,ITPR2,SLC24A4,GRIN2A,HTR2B,TPCN2,P2RY12,CCR5,CACNA1I,CACNB1,LOXHD1,ATP2A3,SLC24A3,PKD2,STIM2,SLC24A1,PSEN1,FKBP1B,DDIT3,CACNB2,LCK,TMEM37,…	3.63929e-05
GO_ACTION_POTENTIAL	SCN7A,FGF12,KCNE1L,GPER,CACNA1B,CACNA1S,MYH14,NRCAM,SCN1B,SNTA1,KCNA5,SCN3B,GNA11,CHRNB4,CACNA2D1,SCN4A,CACNA1E,ANK2,ATP1A2,KCNB1,SRI,ANK3,CLDN19,P2RX1,CACNA1G,DRD1,KCNJ2,CATSPER2,PKP2,TPCN1,KCNE2,SCN11A,SLC8A1,KCNMB4,P2RX3,CATSPER1,RYR2,CHRNA4,CATSPER4,HCN4,ATP1A1,KCNQ1,GNAQ,CACNA1F,SCN1A,CHRNA1,TPCN2,KCNH2,NUP155,SCN10A,DMD,GJA5,KCND2,CACNA1I,AKAP7,CLN3,AKAP6,SCN2A,SCN3A,CNTNAP1,P2RX4,CACNA1C,G…	6.22108e-05
GO_SODIUM_ION_TRANSMEMBRANE_TRANSPORTER_ACTIVITY	HCN4,HCN3,CATSPER4,SLC8A2,SLC34A1,SLC6A16,SLC24A4,SLC10A3,SLC6A3,SCN1A,ATP12A,SLC13A2,SHROOM2,SLC10A4,HCN1,TRPM4,ACCN4,SLC6A11,SLC6A18,SLC9A7,TRAPPC10,SLC5A4,SLC13A1,SLC5A5,ABCB11,SLC6A6,SCN7A,SLC3A2,SLC13A5,ATP1A4,SLC6A8,SCN3B,ACCN3,SCNN1A,SCN8A,SLC1A7,SLC5A6,SCNN1B,ACCN5,NALCN,SLC13A3,SLC9A8,SLC28A3,SLC38A1,SLC6A12,SCN5A,SLC17A2,SLC17A3,SLC20A2,FXYD2,SLC17A1,SLC6A4,SLC24A3,PKD2,SLC9A6,ATP1B3,SL…	9.09107e-05
GO_POTASSIUM_ION_TRANSPORT	SLC24A2,SLC12A1,KCNV1,KCNQ1,ATP1A1,KCNIP4,CHP,KCNN2,PKD2L1,KCNJ6,KCNE2,KCNS3,HCN2,KCNH1,KCNK3,SLC24A5,KCNN3,HTR3A,KCNJ1,TMEM175,SLC12A2,ATP1A2,KCNIP3,SCN4A,TMEM38B,KCNJ4,KCNE1L,KCNJ11,KCNC2,KCND1,ABCC9,TRPM5,KCNK10,KCNV2,REST,KCNJ8,CNGB3,KCNA4,KCNH3,KCNK9,KCNK16,KCNMB3,KCNN1,ATP1B1,KCNK13,KCNK18,KCNF1,SLC12A4,SLC12A6,KCNJ5,KCNJ3,KCNE1,KCNJ9,KCNA7,ATP1B2,CNGA2,KCNE3,KCNQ3,CNGB1,KCNA10,KCNC4,GJA5,K…	0.000107401
GO_VOLTAGE_GATED_SODIUM_CHANNEL_ACTIVITY	SCN2A,SCN3A,CATSPER4,HCN3,HCN4,PKD2,SCN1A,SCN4B,SCN8A,SCN9A,HCN1,HCN2,SCN7A,SCN4A,SCN5A,SCN2B,SCN3B,SCN1B,SCN10A,SCN11A	0.000115353
GO_POTASSIUM_CHANNEL_ACTIVITY	KCNF1,KCNK18,KCNA1,KCNJ12,KCNK13,KCNA2,KCNK12,KCNIP2,KCNK9,KCNK16,KCNMB3,KCNN1,KCNG3,KCNH3,KCNK17,ABCC8,KCNA4,KCNG2,KCNJ8,CNGB3,REST,KCNA6,KCNV2,KCNMB2,TRPM5,KCNK10,ABCC9,KCNS2,KCNH6,KCNA3,KCND1,KCNU1,KCNS1,KCNT1,KCNK4,KCNMA1,KCNH2,KCNJ13,KCNK1,KCNN4,KCNJ10,KCNAB3,KCNA10,KCNC4,KCND2,KCNQ4,PKD2,FXYD4,CNGB1,KCNQ3,KCNE3,KCNG4,KCNAB1,KCNH8,CNGA2,KCNA7,KCNJ16,KCNH5,KCNJ3,KCNE1,KCNJ9,KCNG1,KCNJ5,KCNH1,…	0.000146031
GO_MEMBRANE_DEPOLARIZATION_DURING_ACTION_POTENTIAL	CACNA1B,CACNA1S,SCN7A,TPCN2,KCNH2,CACNA2D1,CACNA1I,SCN4A,SCN1B,SCN10A,SCN3B,SCN2A,SCN3A,ATP1A2,CACNA1E,ANK2,CATSPER3,SCN4B,CACNA1G,CACNA1C,TPCN1,CACNB2,KCNJ2,CACNA1D,CATSPER2,YWHAH,SCN5A,SCN11A,SLC8A1,SCN2B,CATSPER1,CATSPER4,CACNA1A,CACNA1H,SCN8A,CACNA1F,SCN1A,NALCN,SCN9A	0.00017153
GO_VOLTAGE_GATED_SODIUM_CHANNEL_COMPLEX	SCN2B,SCN9A,SCN3B,SCN1B,SCN11A,SCN10A,SCN4A,SCN1A,SCN4B,SCN5A,SCN8A,SCN7A,SCN3A,SCN2A	0.000217723
GO_VOLTAGE_GATED_CALCIUM_CHANNEL_ACTIVITY	CACNA1F,GAS6,IL1RAPL1,NCS1,RYR1,CATSPER4,CACNG8,CACNG1,CACNA1A,CACNA1H,CACNG2,CACNB4,CATSPER1,CACNB2,TPCN1,CATSPER2,CACNA2D4,CACNA1D,CATSPER3,CACNA1G,CACNB3,CACNG4,TMC2,TMC1,CALHM1,CACNA1C,CACNG3,ITGAV,CACNA2D2,CACNA1E,PKD2,OPRM1,CACNA1I,CACNA2D1,CACNB1,GRM7,CACNG7,CACNG6,CACNA1S,CACNG5,CACNA1B,TPCN2	0.000236569
cluster_13
GO_PHOSPHATIDYLINOSITOL_3_KINASE_SIGNALING	PIK3CD,PIK3R2,TYRO3,C7orf51,PIK3CB,PIK3R1,IRS1,ERBB2,IGF1R,PIK3R5,C1QBP,IGF1,NF1,KIAA1486,HTR2B,PIK3CG,PREX2,LTK,HTR2A,GATA3,EDN1,SIRT2,XBP1,PLEKHA1,ERBB3	3.00143e-05
GO_REGULATION_OF_PHOSPHATIDYLINOSITOL_3_KINASE_SIGNALING	RELN,KLF4,CD19,FRS2,C19orf10,UNC5B,NRG1,LCK,SERPINE2,KIT,FGF16,FGF17,CBL,GRB2,HAX1,DCN,TEK,FYN,PIP4K2B,PTPN6,AKT1,UBE3A,CD28,NEDD4,TSC2,CAT,FGF8,CD80,PPP2R5B,EGF,HGF,SEMA4D,RASGRP1,FGFR2,ENTPD5,HBEGF,C3orf58,TGFB2,INS,SERPINA12,ERBB2,FGF3,FBXL2,PDGFB,CCL5,PIP4K2C,FSHR,PIK3IP1,KITLG,PIK3CD,MAPK3,FGF23,ERBB4,PDGFA,MYOC,PPARD,PRR5L,FGF18,GPER,FGF6,FGF19,PDGFRB,GAB1,BTC,NTRK2,FGF7,KDR,PRR5,PTPN13,ERE…	0.000212128
GO_INOSITOL_LIPID_MEDIATED_SIGNALING	FGF3,KIAA1486,EIF2C4,TNRC6C,EZR,NTRK1,ERBB2,C7orf51,TYRO3,TNRC6A,OGT,PDGFRA,KITLG,XBP1,PLEKHA1,PIK3C3,SIRT2,PIK3CA,INPP5F,PI4KB,EGFR,HTR2A,FGF1,CSF1R,PDGFB,IGF1,PIK3R5,IGF1R,EIF2C3,PIK3R1,ERBB4,PDGFA,PTEN,MUC5AC,PIK3CD,FGF23,MAPKAP1,ERBB3,PIK3C2B,FGF7,PLD1,KL,PTAFR,PRR5,FGFR3,FGF19,EIF2C2,GAB1,PLD2,PDGFRB,PIK3C2A,BTC,FGF22,FGF6,FGF10,GPR143,FGF18,RHOA,IRS2,NCS1,FRS2,CD19,FGF5,NRG4,C1QBP,TRAT1,TNR…	0.000304379
cluster_14
GO_REGULATION_OF_CHEMOTAXIS	CCR2,MPP1,F2RL1,PLXNA3,ROBO2,SEMA3D,ARTN,PTK2B,SEMA4C,S1PR1,GPR77,FGF1,ADAM10,PTPRO,TNFSF18,SEMA4B,PDGFD,TIRAP,CXCL14,CCL3,SEMA5B,XCL1,CAMK1D,CXCL13,AIF1,THBS1,WNT3,PDGFRA,CXCL6,NRP1,STAP1,SEMA6B,CCR6,GPR124,FIGF,ZNF580,SEMA6C,NCKAP1L,S100A7,CCR7,SEMA7A,FGF10,SEMA4F,THBS4,ELANE,USP14,SERPINE1,ROBO1,CALR,SEMA4A,ADAM17,IL8,TMEM102,STX3,CSF1,SMAD3,GREM1,AKT2,CXCL2,PADI2,PTPN2,MEGF8,SEMA3B,F7,CD74,SW…	9.85906e-11
GO_ENDOTHELIAL_CELL_MIGRATION	GREM1,HMGB1,DPP4,EFNB2,PRSS3,ID1,CORO1B,EPHB4,PTEN,TDGF1,FGF2,LOXL2,PLEKHG5,ITGB1,ROBO1,SCG2,TGFBR1,PRKX,RHOA,SRF,AMOT,EGR3,NOS3,GPR124,KDR,ITGB2,NRP1,FAP,PTP4A3,NR4A1,S100A2,CDH13,NOV,GIPC1,CXCL13,MYH9,SOX18,PLXND1,APOA1,SLIT2,PAXIP1,EMP2,STAT1,GPX1,PTK2,TRY6,GPLD1,VEGFA,STARD13,PIK3CA,PTK2B,RAB13,SCARB1,CALCA,CYP1B1,S100P,TNFSF12	2.91676e-09
GO_AMEBOIDAL_TYPE_CELL_MIGRATION	EDNRB,SEMA3F,MYH9,EFNB1,EMP2,ARID5B,PAXIP1,S100A2,TWIST1,LRP5,ZEB2,TNFSF12,SCARB1,CYP1B1,TNS1,PITX2,TRY6,PTK2,SEMA3B,NANOS1,MEGF8,KRT16,FGF2,TGFBR1,ANLN,SGPL1,HMGB1,SMO,ARSB,PKN2,CAP1,EGR3,GDNF,ITGA4,PHOX2B,PTPN11,PRKX,PKN3,SEMA6A,SEMA5B,GBX2,SOX18,CXCL13,SEMA4B,EPB41L5,KRT2,LEF1,PTP4A3,GIPC1,SYNE2,PTK2B,SOX17,PIK3CA,ZFAND5,SEMA3D,PIP5K1A,GPX1,SEMA4C,SEMA4A,LOXL2,TDGF1,LTB4R2,RIC8A,ITGB1,ROBO1,NO…	5.26046e-09
GO_REGULATION_OF_LEUKOCYTE_MIGRATION	NOV,ITGA2,LGALS9,MADCAM1,GPSM3,CCL25,TRPV4,SLIT2,LBP,GAS6,HOXA7,VEGFA,RAC1,CCL21,CCL5,ABR,CD300A,CCL20,IL4,TNFSF14,BCR,KITLG,EDNRA,ICAM1,ANXA1,EDN3,CX3CL1,CCL8,WNT5A,OLFM4,KLRC4-KLRK1,CCR1,BMP5,PPBP,ADORA1,CXCL3,PAWR,EDN2,VEGFC,C5,IL33,APOD,CCL19,CXCL10,S100A14,CXCL12,GCET2,CMKLR1,PTGER4,IL6R,LYN,IL23A,PLA2G7,CXCL1,ECM1,WASL,CCL4,C3AR1,TNF,CYP19A1,C5AR1,MSN,MMP28,CCL2,PF4,JAM3,FADD,P2RY12,PF4V1,L…	5.74234e-09
GO_REGULATION_OF_ENDOTHELIAL_CELL_MIGRATION	ANXA3,CXCL13,BMP4,SLIT2,SP100,PRCP,ANGPT1,THBS1,DAB2IP,AGTR2,PTK2B,SPARC,CCR2,RHOB,PDGFB,FOXP1,AMOTL1,PROX1,PTGS2,ACVRL1,ZC3H12A,FGF1,BCAR1,GPLD1,VASH1,STARD13,VEGFA,TDGF1,WNT5A,SEMA4A,FLT4,HDAC7,ROCK2,BCAS3,APOE,PLCG1,BMPER,CIB1,STAT5A,C13orf15,CCBE1,WNT7A,PDCD6,AGER,EPHA2,NR2F2,ITGB3,NRP2,VEGFC,ZNF580,KRIT1,SH3BGRL3,GPR124,KDR,NOTCH1,NRP1,ATOH8,FGF18,RHOA,CCDC23,MAPK14,ANGPT2,SEMA5A,EMP2,GDF2,I…	1.12328e-08
GO_NEPHRON_DEVELOPMENT	SMO,HEYL,ADAMTS16,PKD2,HES5,CD24,WNT1,CITED1,TFAP2B,TCF21,NID1,FGF2,GATA3,PTCH1,ACAT1,PAX2,FGF8,GDNF,PAX8,PBX1,MTSS1,WT1,HOXD11,MYC,SOX8,NPHS1,PGF,SIX1,JAG1,FOXC2,NOTCH3,KLF15,NOG,WNT4,MAGI2,LHX1,CTNNBIP1,ANGPT2,DLG1,IQGAP1,BCL2,COL4A4,GPR4,SHH,HNF1B,DCHS1,HOXA11,ITGA3,SALL1,SIX2,IRX1,WNT11,FOXJ1,WNT6,OSR1,LAMB2,AHI1,CD34,MPV17,GREM1,NPHS2,MYO1E,KIF26B,HES1,WNK4,PLCE1,TACSTD2,SULF2,ACTA2,LGR4,EYA…	3.38906e-08
GO_POSITIVE_REGULATION_OF_LEUKOCYTE_MIGRATION	ZP3,FADD,TNFRSF18,ANO6,PF4,HMGB1,IL6,CCL7,DAPK2,CCL2,CCL24,PYDC1,PLVAP,IL1B,RAC2,LGALS3,BDKRB1,CXCL9,ITGA4,VEGFB,PF4V1,RARRES2,CXCL11,CMKLR1,IL12A,C1QBP,PYCARD,MIA3,CXCL12,SELP,CXCL5,S100A14,CCL19,CREB3,CXCL10,CCL4,CXCL1,C5AR1,TNF,C3AR1,PLA2G7,IL23A,SWAP70,F7,CD74,PTGER4,IL6R,WNT5A,ADAM17,TMEM102,ITGA2B,IL8,CALR,CCL8,CSF1,CXCL2,TACR1,CX3CL1,EDN3,ZNF580,VEGFC,NCKAP1L,EDN2,CXCL6,CXCL3,PTAFR,PAWR,CC…	5.99726e-08
GO_POSITIVE_REGULATION_OF_ENDOTHELIAL_CELL_MIGRATION	PDCD6,WNT7A,CCBE1,STAT5A,CIB1,FLT4,HDAC7,ROCK2,BCAS3,PLCG1,TDGF1,WNT5A,FGF18,MAPK14,KDR,GPR124,ATOH8,NRP1,ZNF580,VEGFC,NRP2,ITGB3,THBS1,ANGPT1,BMP4,ANXA3,BCAR1,VEGFA,GPLD1,PROX1,AMOTL1,FOXP1,PDGFB,RHOB,ZC3H12A,PTGS2,CCR2,PTK2B,SPARC,TEK,PRKD1,HDAC9,ANGPT4,PPAP2B,AAMP,FGF2,AKT1,BMPR2,GATA3,AMOT,ETS1,PRKD2,SRPX2,SASH1,PRKCA,AGT,FOXC2,TGFB1,HSPB1,ITGB1BP1,SEMA5A,EDN1,FGFR1,MET,ALOX12,SCARB1,FGF16	8.29297e-08
GO_POSITIVE_REGULATION_OF_CHEMOTAXIS	VEGFC,TIAM1,ZNF580,PDGFRB,NCKAP1L,CXCL3,EDN2,CXCL6,NRP1,CCR6,KDR,FIGF,PPBP,SERPINE1,FGF18,CCR1,CCR7,FGF10,S100A7,THBS4,WNT5A,ADAM17,F3,TMEM102,IL8,CALR,CXCL2,AKT2,CSF1,SMAD3,EDN3,CX3CL1,STX3,ARTN,PTK2B,CCR2,F2RL1,TNFSF14,EDNRA,PDGFB,TNFSF18,IL4,VEGFA,RAC1,S1PR1,ADAM10,CCL21,CCL5,LBP,CAMK1D,XCL1,GAS6,CXCL13,TIRAP,CXCL14,PDGFD,SLIT2,CCL3,GPSM3,TRPV4,AIF1,ITGA2,THBS1,LGALS9,RAC2,NTRK3,CXCL9,PRKD2,BM…	9.11542e-08
GO_REGULATION_OF_EPITHELIAL_CELL_MIGRATION	SOX9,PTK2B,AGTR2,CCR2,CTSH,ZC3H12A,PROX1,RHOB,BCAR1,FGF1,BMP4,CXCL13,SP100,EPB41L5,ANGPT1,SRC,DAB2IP,TAC1,THBS1,NRP2,ZNF580,EPHA2,NRP1,CCR6,GPR124,CCDC23,FGF10,STRAP,SEMA4A,TDGF1,EPB41L4B,BCAS3,ADAM9,APOE,FLT4,ROCK2,STAT5A,CIB1,BMPER,TACR1,WNT7A,GLIPR2,CLASP2,SCARB1,MACF1,ALOX12,MARVELD3,PTK2,EVL,FGFR1,EDN1,ANGPT2,ENPP2,EMP2,TGFB1,HSPB1,FOXC2,AGT,RAB25,MMRN2,SASH1,BMP10,FGF4,PBLD,CLASP1,NR2E1,BMP…	1.44215e-07
GO_KIDNEY_EPITHELIUM_DEVELOPMENT	DLG1,IQGAP1,CTNNBIP1,EPHA4,LHX1,MAGI2,WNT4,NOG,KLF15,JAG1,FOXC2,PGF,SIX1,TGFB1,NPHS1,FOXJ1,IRX1,WNT11,SIX2,SMAD5,SALL1,SMAD1,HOXA11,DCHS1,HNF1B,SHH,FGFR1,SIM1,BCL2,FGF2,TCF21,TFAP2B,CITED1,RARA,CAT,SMAD6,WNT1,CD24,HES5,ADAMTS16,PKD2,HEYL,SMO,SOX8,FGFR2,CRLF1,WT1,HOXD11,MYC,GDF11,FOXC1,MTSS1,PBX1,PAX8,GDNF,PAX2,FGF8,ACAT1,PTCH1,GATA3,BMP4,BASP1,GPC3,CTNNB1,SMAD4,BMP2,GLI3,SLIT2,ILK,MEF2C,GZF1,SFRP…	2.68804e-07
GO_MORPHOGENESIS_OF_A_BRANCHING_STRUCTURE	CITED1,FGF2,CCL11,SPINT1,ADAMTS16,ETV4,DRD2,WNT1,GDF7,ADM,IL6,PBX1,GDNF,WT1,MYC,PTCH1,TIMELESS,TGFBR2,RSPO2,COL13A1,NKX3-1,PAX2,RBM15,DLG1,CTNNBIP1,LHX1,FOXC2,PGF,SIX1,TGFB1,COL4A1,SALL1,RERE,HOXA11,CTSZ,LRP5,RDH10,MSX2,BCL2,EDN1,IL10,FGFR1,PITX2,PRDM1,SETD2,TDGF1,VDR,TBX20,WNT6,SPI1,FZD5,GREM1,FOXA1,CSF1,PAK1,NKX2-1,NRP1,EPHA2,FOXF1,FGF10,SPRY1,DAG1,AREG,PPP1CA,BMP4,CTNNB1,GBX2,MED1,DDR1,B4GALT1…	2.69947e-07
GO_TISSUE_MIGRATION	PTEN,EPHB4,ID1,PRSS3,EFNB2,DPP4,GREM1,LTB4R2,ITGB1,ROBO1,LOXL2,PPARD,TDGF1,FGF10,ACTA2,FERMT1,SRF,ACTG2,RHOA,FAP,ITGB2,NRP1,GPR124,KDR,FOXF1,GIPC1,NOV,PTP4A3,STAT1,EPB41L5,LOC100506013,SLIT2,KRT2,PLXND1,SOX18,CXCL13,VEGFA,STARD13,GPLD1,GPX1,S100P,CALCA,ACTC1,PTK2B,PIK3CA,CORO1B,ARSB,HMGB1,TGFBR1,SCG2,ANLN,PLEKHG5,FGF2,GRHL2,PKN3,FAT2,FGF8,AMOT,PTPN11,PRKX,WDPCP,PKN2,NOS3,T,EGR3,S100A2,CDH13,NR4A1…	2.90226e-07
GO_SPROUTING_ANGIOGENESIS	FLT4,ITGB1,ROBO1,FGF2,TDGF1,FAM105B,LOXL2,TEK,CCBE1,EPHB4,GREM1,BMPER,EFNB2,NOTCH1,GPR124,KDR,NRARP,RSPO3,DLL1,NRP1,EGR3,SRF,JMJD6,RNF213,SLIT2,ITGB1BP1,PARVA,SEMA5A,BMP4,CDH13,THBS1,E2F7,ANGPT1,LEF1,NR4A1,PGF,CDC42,SEMA3E,PTK2B,ESM1,VEGFA,GPLD1,E2F8,ACVRL1,RAMP2	5.88457e-07
GO_MUSCLE_CELL_PROLIFERATION	RXRA,AGT,NOV,TK1,FOXC2,TGFB2,NKX2-5,NAA35,TGFBR3,MEGF10,C3orf58,SMAD1,NDRG4,EDNRA,NOTCH1,FOXC1,ODZ4,PRKAR1A,BMP10	9.13715e-07
GO_NEPHRON_EPITHELIUM_DEVELOPMENT	CTNNBIP1,IQGAP1,DLG1,LHX1,WNT4,MAGI2,KLF15,NOG,FOXC2,JAG1,PGF,SIX1,NPHS1,FOXJ1,IRX1,WNT11,SALL1,SIX2,DCHS1,HOXA11,HNF1B,SHH,BCL2,FGF2,TCF21,CITED1,TFAP2B,WNT1,CD24,HES5,ADAMTS16,PKD2,SMO,HEYL,SOX8,HOXD11,MYC,WT1,GDNF,PAX8,PBX1,MTSS1,ACAT1,FGF8,PAX2,PTCH1,GATA3,GPC3,BMP4,BASP1,SMAD4,CTNNB1,BMP2,GLI3,MEF2C,ILK,PODXL,NPNT,GZF1,PROM1,FMN1,WNT7B,WNT9B,SOX9,IRX3,FOXD1,KLHL3,PECAM1,CALB1,PTPRO,PKD1,IRX2…	1.01288e-06
GO_MESENCHYME_DEVELOPMENT	SEMA4C,WNT2,FOXF2,HOXA5,SEMA3D,SOX9,ZFPM2,SOX11,ZFP36L1,MDM2,LEF1,ENG,MEF2C,SEMA4B,EPB41L5,BNC2,CTNNB1,SEMA5B,GBX2,BMP4,BASP1,HEY2,FGF10,SEMA7A,MESP1,SEMA4F,MEOX1,HMGA2,LIMS1,ACTG2,HNRNPAB,NRP1,TMEM100,RBPJ,SEMA6B,ERBB3,TBX2,FRZB,DLL3,SEMA6C,MAPK1,FOXF1,ALX1,HEY1,OSR1,TBX20,SMAD3,NODAL,TRIM28,FOXH1,LOXL2,SEMA4A,WNT16,SEMA3B,EDN1,BCL2,MSX2,RTN4,AMH,PITX2,S100A4,FGFR1,ACTA1,CRELD1,FAM123B,ALDH1A2,D…	1.58218e-06
GO_FORMATION_OF_PRIMARY_GERM_LAYER	EPB41L5,KIF16B,TLX2,CTNNB1,BMP4,ETV2,DKK1,ITGA2,LEF1,WNT3,ITGB4,LAMB1,PRKAR1A,SOX17,BMP7,NF2,NODAL,SCXB,ITGB1,TRIM15,SOX2,WNT5A,COL6A1,HSBP1,ITGB5,TBX6,WLS,PRKACA,CHRD,TBX20,SMAD3,ITGAV,MIXL1,ITGB2,CRB2,ATOH8,COL4A2,MMP14,LAMA3,ITGB3,FOXF1,EYA2,TWSG1,EPHA2,HMGA2,ACVR1,SMAD2,EYA1,SRF,AXIN1,NOG,POFUT2,NANOG,EOMES,DUSP4,LHX1,MMP9,EXOC4,KLF4,HAND1,PAF1,FN1,CTR9,FOXC2,DUSP2,HOXA11,SMAD1,ELF5,ITGA3,SIX…	2.04753e-06
GO_STEM_CELL_DIFFERENTIATION	SEMA3C,MAPK3,A2M,POU6F2,HAS2,HHEX,RET,ERBB4,NRTN,EDN3,BCHE,HES1,TGFBR3,WNT5A,CORO1C,GSK3B,GSC,SRF,ACVR1,ERG,ASCL1,FGF19,LAMA5,ERCC2,WWTR1,SEMA3A,NOTCH1,LIF,ISL1,SFRP1,HOXD4,TGFB2,HAND2,SEMA6D,SMAD4,BMP2,CHD2,STAT1,ADAM15,TBX1,ACE,JARID2,MTF2,BMP7,HOXA7,PSMD11,PUM1,EDNRA,KITLG,SEMA3E,CUL7,SEMA4G,TCF21,XRCC5,HTR2B,BMPR1A,FGF8,OVOL2,T,SEMA4D,SOX8,HGF,FGFR2,FOXC1,WNT10A,SP7,RUNX2,PHACTR4,ECE2,PTPRC,G…	2.05086e-06
GO_OUTFLOW_TRACT_MORPHOGENESIS	TBX1,PITX2,GATA6,FOLR1,VEGFA,NPY1R,MSX2,WNT11,SOX17,ZFPM2,HIF1A,FZD2,CLDN5,ZFPM1,ATF2,SIX1,TBX3,HAND2,JAG1,SOX11,JUN,TWIST1,SFRP2,PLXND1,PARVA,NPY2R,SOX18,FZD1,ILK,MEF2C,RYR1,DHRS3,FGF8,EYA1,HEY2,CITED2,FGFR2,RARB,NIPBL,RBPJ,GJA5,ISL1,TBX2,DVL3,DVL2,NKX2-5,SEMA3C,HEYL,TBX20,NPY5R,WNT5A,FOXH1,HES1,NEDD4,SEC24B,RARA	2.18376e-06
GO_POSITIVE_REGULATION_OF_EPITHELIAL_CELL_MIGRATION	MMP9,PRKCE,SEMA5A,INSL3,ITGB1BP1,ENPP2,HSPB1,TGFB1,FOXC2,JUN,AGT,RAB25,RREB1,PRKCA,GLIPR2,HDAC6,CLASP2,HIF1A,FGF16,SCARB1,ITGA3,ALOX12,MET,FGFR1,EDN1,PPM1F,AKT1,PFN1,FGF2,AAMP,PPAP2B,HDAC9,ANGPT4,RAB11A,PRKD1,TEK,HBEGF,SASH1,SRPX2,PRKD2,ETS1,AMOT,CLASP1,HYAL1,GATA3,BMPR2,TGFBR2,ANXA3,BMP4,CAPN7,EPB41L5,ANGPT1,TGFB2,SRC,THBS1,ITGA2,TAC1,SOX9,SPARC,PTK2B,IFNG,CCR2,CTSH,PTGS2,ZC3H12A,PDGFB,RHOB,AMOT…	2.77482e-06
GO_CONNECTIVE_TISSUE_DEVELOPMENT	HYAL2,BARX2,MEX3C,GDF2,NOG,RARG,MKKS,RUNX2,NFIB,UMODL1,ID2,HOXD3,PAX7,HIF1A,SMAD1,SIX2,SMAD5,ITGB8,CD44,TNMD,SERPINH1,AACS,BBS2,UNCX,GLI2,HOXC4,COL11A2,MYCN,IMPAD1,HOXB3,IFT80,SOX8,RUNX1,SNX19,TBL1XR1,HYAL1,STC1,BMPR1A,CSGALNACT1,SFRP2,THBS3,THRA,BMP2,FBXW4,PTH1R,TGFB2,HAND2,WNT7B,SOX6,IL17F,NOV,MATN1,RORC,FOXD1,XBP1,MYF5,PKD1,PDGFB,COL2A1,GPLD1,BMP7,SH3PXD2B,WNT5A,PPARD,BMP1,CYR61,IHH,SCXB,CER1,…	3.67488e-06
GO_REGULATION_OF_LEUKOCYTE_CHEMOTAXIS	CYP19A1,C3AR1,C5AR1,CCL4,CXCL1,IL23A,PADI2,PLA2G7,LYN,F7,SWAP70,CD74,IL6R,IL12A,C1QBP,CXCL11,CMKLR1,NBL1,CXCL12,S100A14,CXCL5,CXCL10,CREB3,CCL19,RAC2,CXCL9,KLRK1,RARRES2,PF4V1,VEGFB,JAM3,PF4,ANO6,CCL2,DAPK2,CCL7,HMGB1,MMP28,IL6,IL1B,PTK2B,EDNRA,MPP1,F2RL1,CCR2,TNFSF14,IL4,TNFSF18,CCL21,ADAM10,CCL5,VEGFA,GPR77,RAC1,GAS6,CXCL13,CAMK1D,LBP,XCL1,SLIT2,CCL3,CXCL14,TIRAP,TRPV4,GPSM3,THBS1,LGALS9,NOV,AI…	4.06662e-06
GO_POSITIVE_REGULATION_OF_LEUKOCYTE_CHEMOTAXIS	CXCL9,RAC2,RARRES2,VEGFB,PF4V1,PF4,ANO6,IL1B,CCL2,DAPK2,CCL7,HMGB1,IL6,IL23A,PLA2G7,C3AR1,C5AR1,CCL4,CXCL1,IL6R,CD74,F7,SWAP70,CXCL12,C1QBP,IL12A,CXCL11,CMKLR1,CREB3,CXCL10,CCL19,S100A14,CXCL5,CCR6,FIGF,CXCL3,EDN2,CXCL6,NCKAP1L,ZNF580,VEGFC,THBS4,CCR1,CCR7,S100A7,SERPINE1,PPBP,CALR,IL8,TMEM102,ADAM17,WNT5A,EDN3,CX3CL1,CXCL2,CSF1,EDNRA,CCR2,F2RL1,TNFSF14,PTK2B,ADAM10,CCL21,CCL5,VEGFA,RAC1,TNFSF18,…	4.91364e-06
GO_ENDODERM_DEVELOPMENT	TGFB1,DUSP2,CTR9,FN1,PAF1,MMP9,DUSP4,LHX1,NOG,BPTF,EOMES,NANOG,GATA6,RTF1,HNF1B,COL12A1,ITGA7,LAMC1,POU5F1,MMP2,INHBA,VTN,ITGA5,CDC73,EXT1,COL7A1,MMP8,COL11A1,COL8A1,FGF8,ITGA4,BMPR1A,LEO1,MMP15,SOX7,ONECUT1,LAMB3,DUSP1,DUSP5,HOXC11,DKK1,CTNNB1,SMAD4,GDF3,GATA4,LOC100506013,EPB41L5,KIF16B,SOX17,LAMB1,MIXL1,ITGAV,SMAD3,ITGB5,TBX20,HHEX,HSBP1,COL6A1,PAX9,SOX2,MED12,NODAL,ARC,SMAD2,HMGA2,MMP14,LAMA3…	6.16915e-06
GO_CELL_GROWTH	LHX2,ITGB1,USP9X,EMP3,MYOCD,ITGAV,LOC100507050,ADRA1A,LAMB2,ATAD3A,SPG11,NRP2,GDF9,NRP1,RPTOR,STK11,ULK2,ATP6V0E2,LAMTOR1,ULK1,SEMA7A,MLL2,SEMA5B,PRMT6,SGMS1,EPB41L5,NRN1L,CAMK2D,SLIT3,VCL,SLIT1,AGTR2,OGN,BDNF,SOX9,MAPT,PLXNA3,NUBP1,NDNF,NLGN3,BRAT1,PLXNB1,NOTCH2,XRN2,DDX5,AURKA,PRMT2,IL6,EFNA5,NDEL1,EPYC,ENOX2,ALCAM,ATP6V0E1,LEFTY2,BIN3,CDK5,TGFBR2,IQGAP1,SEMA3F,AR,SIRT6,TGFB1,CACNA1A,AGT,ZEB2,P…	6.67018e-06
GO_MESENCHYMAL_CELL_DIFFERENTIATION	GDNF,PAX2,PHOX2B,SEMA6A,LRP6,LOXL3,EFNA1,PAX3,TGFBR1,MSX1,HEYL,SMO,RDH10,SNAI1,AMELX,CYP26C1,ZEB2,ALDH1A2,PITX2,RTN4,FAM123B,S100A4,FGFR1,EDN1,SEMA3B,BCL2,MSX2,SNAI2,SEMA3F,EDNRB,OLFM1,EFNB1,EOMES,TGFB1,JAG1,FOXC2,WNT8A,TWIST1,FAM101B,FRZB,SEMA6C,MAPK1,TMEM100,HNRNPAB,RBPJ,NRP1,SEMA6B,HEY2,FGF10,SEMA7A,HMGA2,LIMS1,SEMA4F,SEMA4A,LOXL2,WNT16,TRIM28,HEY1,ALX1,OSR1,SOX9,SEMA3D,FOXF2,WNT2,SEMA4C,SEMA5…	7.29391e-06
GO_NEGATIVE_CHEMOTAXIS	SEMA5B,APOA1,SEMA3G,SEMA3F,SEMA5A,SEMA4B,SLIT2,SLIT3,SEMA6D,SLIT1,EPHA7,NRG3,SEMA3E,PLXNA3,SEMA3D,SEMA4C,SEMA3B,NRG1,SEMA4G,SEMA4A,WNT5A,ROBO1,ITGAV,SEMA3C,EFNA5,PDGFA,RYK,FLRT3,FLRT2,ITGB3,SEMA3A,SEMA6C,SEMA4D,SEMA6B,RHOA,PLXNA4,SEMA6A,SEMA7A,SEMA4F	8.15476e-06
GO_ENDODERM_FORMATION	ITGA7,GATA6,RTF1,HNF1B,COL12A1,LAMB1,VTN,POU5F1,MMP2,INHBA,SOX17,DKK1,FN1,PAF1,DUSP2,CTR9,NOG,NANOG,EOMES,MMP9,CTNNB1,DUSP4,LHX1,SOX7,HMGA2,LAMB3,ITGA4,LEO1,SMAD2,MMP15,COL4A2,ITGB2,DUSP5,LAMA3,MMP14,DUSP1,ITGB5,ITGA5,CDC73,TBX20,MIXL1,ITGAV,COL8A1,COL11A1,SOX2,NODAL,MMP8,COL7A1,HSBP1,COL6A1	8.24281e-06
GO_POSITIVE_REGULATION_OF_EPITHELIAL_CELL_PROLIFERATION	SFRP1,AGGF1,DLX6,MMP12,ERBB2,BMP2,IQGAP3,GLUL,PDGFB,ZNF703,TBX1,ACVRL1,CCL5,REG3A,VEGFA,TGM1,ARNT,XBP1,CCND1,LAMB1,PDCL3,ODAM,STXBP4,HAS2,BAD,PDCD6,FOXE3,ID1,F3,WNT5A,IHH,EYA1,BMP5,VASH2,ITGB3,VEGFC,NRARP,KDR,FGF7,HPN,NOTCH1,TNFAIP3,NR4A1,PRKCA,CDH13,JUN,RREB1,NOD2,SEMA5A,SRSF6,VIP,NME2,WDR48,CXCL12,GDF2,NOG,SHH,C19orf10,LAMC1,HIF1A,SCN5A,C5AR1,ECM1,CDH3,TGFA,CCL2,MTOR,KDM5B,TEK,CAV1,CYBA,RICTOR,…	8.30096e-06
GO_RENAL_TUBULE_DEVELOPMENT	DLL1,UMOD,NOTCH1,LAMA5,POU3F3,TACSTD2,LGR4,EYA1,KIF26B,HES1,WNK4,WNT6,OSR1,AHI1,GREM1,CALB1,KLHL3,SOX9,IRX3,FOXD1,WNT9B,IRX2,FAT4,FGF1,PKD1,STAT1,MEF2C,ILK,BMP2,GLI3,CTNNB1,SMAD4,GPC3,BMP4,WNT7B,FMN1,NPNT,GZF1,GDNF,MTSS1,PAX8,PBX1,HOXD11,MYC,WT1,SOX8,GATA3,PTCH1,ACAT1,PAX2,FGF8,CITED1,TFAP2B,TCF21,FGF2,HEYL,HES5,ADAMTS16,PKD2,WNT1,DCHS1,HOXA11,SALL1,COL4A1,IRX1,WNT11,BCL2,SHH,HNF1B,NOG,WNT4,LHX1,…	1.07122e-05
GO_GLOMERULUS_DEVELOPMENT	MYO1E,NPHS2,HES1,NID1,TCF21,OSR1,HEYL,MPV17,CD34,CD24,LAMB2,NOTCH1,MTSS1,SULF1,PDGFRB,WT1,EGR1,WWTR1,ENPEP,SULF2,PLCE1,LGR4,ACTA2,MAGI2,KLF15,MEF2C,IQGAP1,BMP4,BASP1,ANGPT2,KIRREL3,LHX1,NPHS1,NOTCH3,JAG1,PDGFRA,PODXL,FOXC2,ANGPT1,PROM1,VANGL2,PECAM1,COL4A3,FOXJ1,BCL2,PTPRO,PDGFB,COL4A4,GPR4	1.50225e-05
GO_AUTONOMIC_NERVOUS_SYSTEM_DEVELOPMENT	GATA3,TFAP2A,PHOX2B,KIF26A,PLXNA4,NRP1,GDNF,NRP2,SEMA3A,SOX8,ASCL1,HLX,HOXB1,SOX4,PRLH,RET,PHOX2A,EGR2,TFAP2B,NAV2,NF1,INSM1,FZD3,HES1,TBX1,GFRA3,SOX10,HOXB2,EDNRA,PLXNA3,SOX11,PHACTR4,TP63,SIX1,HAND2,TLX2,EDNRB,HES3,SEMA3F,CTNNB1,GBX2,NTRK1	1.65007e-05
GO_CRANIAL_NERVE_MORPHOGENESIS	PLXNA3,HOXB2,NRP1,HOXB3,HOXD3,SEMA3A,HOXA1,KCNA2,PLXNA4,EPHB1,TFAP2A,PAX2,TBX1,GLI3,EGR2,CHRNB2,SEMA3F,HOXA3,HOXB1,PHOX2A,EPHB2,ATP8B1,SIX1	1.73487e-05
GO_MESONEPHROS_DEVELOPMENT	HOXA11,SMAD1,DCHS1,SMAD5,SALL1,WNT11,FOXJ1,OSR2,BCL2,SIM1,HNF1B,SHH,FGFR1,REN,NOG,WNT4,LHX1,DLG1,CTNNBIP1,SIX1,PGF,TGFB1,FOXC2,PBX1,PAX8,GDNF,HOXD11,FOXC1,MYC,GDF11,WT1,CRLF1,FGFR2,GATA3,PTCH1,ZBTB16,FGF8,PAX2,CAT,RARA,CITED1,TCF21,FGF2,PKD2,ADAMTS16,WNT1,SMAD6,CALB1,ROBO2,SDC4,FOXD1,SOX9,WNT9B,BMP7,FAT4,FGF1,PKD1,SMAD7,ARG2,ILK,GLI3,SLIT2,BMP2,SMAD4,CTNNB1,BMP4,GPC3,FMN1,SDC1,GZF1,SFRP1,NPNT,RAR…	1.80166e-05
GO_REGULATION_OF_ENDOTHELIAL_CELL_PROLIFERATION	AGGF1,ENG,ANGPT1,THBS1,CCL26,CAV2,BMP4,BMP2,STAT1,PDGFB,PROX1,ACVRL1,VASH1,VEGFA,HMGB2,AIMP1,SPARC,WNT2,ARNT,STAT5A,PDCL3,C13orf15,PDCD6,F3,WNT5A,FLT4,APOE,FGF18,THBS4,VASH2,SULF1,ARG1,AGER,NR2F2,ITGB3,KRIT1,NRP2,ZNF580,KDR,NRARP,PPP1R16B,LEP,NRP1,ATOH8,RPTOR,APOH,NR4A1,PGF,PRKCA,GJA1,CDH13,JUN,SEMA5A,ATP5A1,CXCR3,VIP,ATPIF1,CXCL12,GDF2,C19orf10,TNMD,PLXNB3,HIF1A,PDCD10,FGF16,ECM1,BMP6,GHRL,DLL4,…	1.9148e-05
GO_BLOOD_VESSEL_ENDOTHELIAL_CELL_MIGRATION	APOA1,FGF2,SOX18,TDGF1,MYH9,EMP2,ROBO1,ITGB1,SLIT2,EFNB2,NR4A1,GREM1,EPHB4,ID1,PTK2B,EGR3,NRP1,SCARB1,KDR,AMOT,SRF,GPX1,VEGFA,GPLD1	1.9459e-05
GO_NEGATIVE_REGULATION_OF_CHEMOTAXIS	SEMA4D,HRG,C5,SEMA3A,SEMA6C,SEMA6B,NOTCH1,STAP1,NRP1,KLRK1,ELANE,SEMA4F,SEMA6A,SEMA7A,KLRC4-KLRK1,WNT3A,SEMA4G,WNT5A,SEMA4A,ROBO1,SEMA3C,GREM1,CCL2,MMP28,CORO1B,CYP19A1,PLXNA3,ROBO2,PTPN2,SEMA3D,SEMA3E,PADI2,PTPRO,GPR77,SEMA4C,SEMA3B,CXCL13,ANGPT2,SEMA5A,SEMA5B,SEMA3G,SEMA3F,NBL1,SLIT2,SEMA4B,WNT3,THBS1,AIF1,SEMA6D,ST6GAL1,NOV	2.30564e-05
GO_BRANCHING_MORPHOGENESIS_OF_AN_EPITHELIAL_TUBE	FGF8,HOXD11,BAX,FGFR2,EGF,KRAS,PAX8,HHIP,BTRC,MKS1,MYCN,PKD2,KDM5B,TCF21,GLI2,MET,HNF1B,SHH,DCHS1,DLL4,PML,CLIC4,GDF2,WNT4,ACVR1,SRF,EYA1,RASIP1,MMP14,SPRY2,LAMA5,NOTCH1,NRARP,PHB2,CELSR1,HHEX,WNT5A,PKD1,YAP1,BMP7,VEGFA,FOXD1,SEMA3E,VANGL2,EDNRA,TNC,SMAD4,SFRP2,PLXND1,GPC3,ILK,SLIT2,BMP2,GLI3,PAX2,NKX3-1,RSPO2,TIMELESS,TGFBR2,PTCH1,MYC,WT1,PBX1,GDNF,GDF7,WNT1,ETV4,ADAMTS16,FGF2,CCL11,CITED1,PITX2…	3.03048e-05
GO_GASTRULATION	KLF4,PAF1,DUSP2,CTR9,NOG,AXIN1,FRS2,POFUT2,MKKS,NANOG,DUSP4,MMP9,TAL1,EXT2,KDM6B,GATA6,ZBTB17,COL12A1,HNF1B,RTF1,RNF2,SMAD1,ELF5,ITGA3,VTN,SIX2,DVL1,WNT11,EXT1,ITGA5,GPI,UGDH,DLD,PPAP2B,KDM6A,COL8A1,NR4A3,OTX2,COL7A1,CFC1,SOX7,ACVR2A,FGF8,AMOT,MMP15,LEO1,BMPR1A,TXNRD1,FOXC1,T,FGFR2,DKK1,ITGA2,SFRP1,KIF16B,LOC100506013,SMAD4,FOXA2,BMP7,LAMB1,ITGB4,VANGL2,WNT8B,PRKAR1A,TBX6,CHRD,WLS,HHEX,ACVR2B,CER…	3.05348e-05
GO_NEURON_PROJECTION_EXTENSION_INVOLVED_IN_NEURON_PROJECTION_GUIDANCE	ALCAM,SEMA3F,NRP2,SEMA3A,OGN,EPYC,NRP1,SLIT2,SLIT3,LOC100507050,FMOD,SLIT1	3.14927e-05
GO_EPITHELIAL_CELL_DIFFERENTIATION_INVOLVED_IN_KIDNEY_DEVELOPMENT	PROM1,LAMB2,CD24,CD34,JAG1,FOXC2,PODXL,NPHS1,BASP1,BMP4,IQGAP1,NPHS2,KLF15,MEF2C,MYO1E,MAGI2,ACTA2,GPR4,PDGFB,PTPRO,WT1,FOXJ1,MTSS1,NOTCH1	3.9463e-05
GO_NEURAL_CREST_CELL_DIFFERENTIATION	SEMA4D,SOX8,FOXC1,WNT10A,GDNF,HTR2B,BMPR1A,PHOX2B,SEMA6A,LRP6,OVOL2,SEMA4G,SMO,CYP26C1,ZEB2,HIF1A,RDH10,ALDH1A2,SHH,SOX10,PITX2,NRG1,EDN1,FOLR1,SEMA3B,EFNB1,SEMA5A,SNAI2,EDNRB,SEMA3G,SEMA3F,JAG1,FOXC2,PHACTR4,TWIST1,WNT8A,MAPK1,FGF19,LAMA5,SEMA3A,FRZB,SEMA6C,SEMA6B,ISL1,NRP1,GSC,ACVR1,SEMA4F,SEMA7A,HES1,SEMA4A,CORO1C,SEMA3C,MAPK3,RET,ERBB4,NRTN,EDN3,SOX9,EDNRA,SEMA3D,KITLG,SEMA3E,TBX1,SEMA4C,SEMA…	5.36276e-05
GO_METANEPHROS_DEVELOPMENT	FOXC2,SIX1,ID2,LHX1,WNT4,ADIPOQ,SHH,BCL2,OSR2,FOXJ1,RDH10,IRX1,SALL1,SIX2,HOXA11,APH1A,PKD2,HES5,SMO,TCF21,CITED1,NF1,ID3,TFAP2B,ITGA8,ACAT1,NKX3-1,PAX2,FGF8,PTCH1,GATA3,SOX8,GDF11,WT1,SIX4,GDNF,PAX8,NIPBL,PDGFRA,FBN1,HOXC11,FMN1,WNT7B,GPC3,BASP1,BMP4,SMAD4,CTNNB1,GLI3,STAT1,PDGFB,PKD1,IRX2,DLG5,BMP7,AGTR2,WNT9B,SOX9,IRX3,FOXD1,ROBO2,CTSH,CALB1,AQP2,CD34,GREM1,LAMB2,RET,OSR1,HES1,KIF26B,NPHS2,EYA…	5.79175e-05
GO_HEART_VALVE_FORMATION	HEY2,HEY1,EFNA1,TBX20,ERG,GJA5,DCHS1,SCXB,ZFPM1,NOTCH1,SMAD4,SOX9,OLFM1	6.48098e-05
GO_REGULATION_OF_AXONOGENESIS	LOC100507050,LPAR3,LRRC4C,ARHGEF1,WNT7A,PTEN,SEMA4A,MBP,SYNGAP1,MAP2K1,ROBO1,CTTN,APOE,IFRD1,STK11,RNF6,SSH2,ULK2,SEMA4F,SEMA7A,SEMA6C,XK,EP300,NRCAM,LINGO1,SEMA6B,NRP1,RND2,SLIT3,WNT3,NEFL,SLIT1,NTN1,TNR,SEMA5B,OMG,PLXNB2,SEMA4B,ISLR2,PTPRO,PLXNB1,MAP2K2,SEMA4C,EPHA7,BDNF,OGN,SEMA3D,METRN,BRAF,PLXNA3,ROBO2,MAPT,CCR2,POU3F2,EFNA5,TNFRSF12A,WNT3A,MAG,TTL,CDH2,BCL11A,SIPA1L1,RTN4R,L1CAM,BARHL2,EFNA…	6.63081e-05
GO_NEURAL_CREST_CELL_MIGRATION	ZEB2,HIF1A,KITLG,SEMA3D,SEMA3E,SOX10,SHH,TBX1,PITX2,SEMA4C,FOLR1,SEMA3B,EFNB1,SEMA5A,SEMA5B,GBX2,SEMA3F,SEMA3G,EDNRB,SEMA4B,HAND2,LEF1,PHACTR4,TWIST1,SEMA6D,FGF19,SEMA4D,LAMA5,SOX8,SEMA6C,SEMA3A,SEMA6B,NRP1,GDNF,ISL1,HTR2B,PHOX2B,ACVR1,SEMA4F,SEMA6A,OVOL2,SEMA7A,SEMA4G,SEMA4A,CORO1C,SEMA3C,RET,ERBB4,NRTN,EDN3,SMO	7.45847e-05
GO_CARTILAGE_DEVELOPMENT	HMGA2,SULF1,SMAD9,RARB,FGFR3,COMP,CYTL1,SATB2,WNT7A,OSR1,ALX1,PITX1,LECT1,ATP7A,CHRDL2,CTGF,TGFBI,DLX2,SOX9,BMP3,AXIN2,HOXA5,LUM,CHI3L1,CHSY1,RUNX3,BMP8A,WNT10B,BMP4,OTOR,COL9A1,MEF2C,GDF5,ZBTB16,TGFBR2,BMPR2,RSPO2,LRP6,MEF2D,MMP13,ESRRA,FGF4,EIF2AK3,HES5,FGF2,COL11A1,RARA,COL1A1,FGF9,MSX1,HYAL3,FGFR1,BMPR1B,TIMP1,BMP8B,MSX2,EDN1,OSR2,ROR2,AMELX,WNT5B,SNAI1,BMP6,GHRL,HOXA11,GNAS,WNT2B,PRRX1,TGFB1…	7.74077e-05
GO_KIDNEY_MORPHOGENESIS	LHX1,NPHP3,DLG1,GCNT4,CTNNBIP1,NOG,WNT4,SIX1,PGF,GCNT1,WNT11,IRX1,FOXJ1,HOXA11,DCHS1,SIX2,HNF1A,SALL1,SHH,HNF1B,BCL2,TCF21,FGF2,CITED1,WNT1,SOX4,SMO,ADAMTS16,PKD2,HES5,MYC,WT1,HOXD11,SOX8,PBX1,PAX8,GDNF,PAX2,FGF8,PRKX,GATA3,PTCH1,GCNT3,SMAD4,CTNNB1,BMP4,GPC3,ILK,BMP2,GLI3,GZF1,NPNT,WNT7B,FMN1,FOXD1,IRX3,SOX9,WNT9B,AGTR2,CALB1,VANGL2,KLHL3,PKD1,FAT4,FGF1,IRX2,WNK4,HES1,KIF26B,GREM1,AHI1,WNT6,OSR1,…	7.81329e-05
GO_RENAL_SYSTEM_VASCULATURE_DEVELOPMENT	ANGPT2,HES1,BMP4,TCF21,PDGFRA,CD34,FOXC2,NOTCH3,ANGPT1,OSR1,PKD2,PDGFRB,EGR1,NOTCH1,PECAM1,NRP1,PDGFB,ACTA2,GPR4	8.35696e-05
GO_ENDODERMAL_CELL_DIFFERENTIATION	MMP14,LAMA3,COL4A2,ITGB2,LEO1,MMP15,ITGA4,LAMB3,HMGA2,HSBP1,COL6A1,COL7A1,MMP8,SOX2,COL8A1,COL11A1,NODAL,MIXL1,ITGAV,CDC73,ITGA5,ITGB5,SOX17,POU5F1,MMP2,INHBA,VTN,LAMB1,RTF1,HNF1B,COL12A1,GATA6,ITGA7,MMP9,CTNNB1,EOMES,NANOG,CTR9,PAF1,FN1	9.24438e-05
GO_HEART_GROWTH	MYOCD,GATA4,CAMK2D,C20orf160,TGFBR3,HEG1,SORBS2,NPPA,RXRA,AGT,TGFB2,SIRT6,FOXC2,NKX2-5,NDRG4,NOTCH1,C3orf58,SMAD1,PDLIM5,AGTR2,BMP10,FOXC1,ODZ4,PRKAR1A,MESP1,S1PR1	9.24438e-05
GO_CELL_DIFFERENTIATION_INVOLVED_IN_KIDNEY_DEVELOPMENT	NOTCH1,MTSS1,POU3F3,WT1,PTCH1,ACTA2,LGR4,PAX2,NPHS2,MYO1E,HES1,TCF21,OSR1,CD34,LAMB2,CD24,SIX2,FOXJ1,PTPRO,PDGFB,FAM123B,GPR4,WNT4,GLI3,MAGI2,KLF15,STAT1,MEF2C,IQGAP1,BASP1,BMP4,NPHS1,FOXC2,JAG1,PODXL,PROM1	9.40523e-05
GO_SEMAPHORIN_PLEXIN_SIGNALING_PATHWAY	SEMA6D,SEMA3F,SEMA3G,PLXND1,SEMA5B,SEMA5A,ARHGDIA,SEMA4B,PLXNB2,MET,PLXNB1,SEMA3B,SEMA4C,PLXNB3,RAC1,PLXNA1,PLXNA2,PLXNC1,SEMA3E,SEMA3D,FLNA,PLXNA3,SEMA3C,FARP2,SEMA4A,SEMA4G,PLXNA4,SEMA7A,SEMA6A,SEMA4F,NRP2,SEMA6C,SEMA3A,SEMA4D,NRP1,SEMA6B	0.000111294
GO_REGULATION_OF_AXON_GUIDANCE	WNT3A,SEMA4A,WNT5A,SEMA4G,SEMA3C,SEMA4D,SEMA3A,SEMA6C,SEMA6B,NRP1,PLXNA4,SEMA4F,BMPR2,SEMA7A,SEMA6A,SEMA5A,SEMA3F,SEMA3G,SEMA5B,PLXND1,SLIT2,DSCAM,CXCL12,TBR1,SEMA4B,WNT3,SEMA6D,PLXNA1,PLXNA2,SEMA3D,PLXNA3,PLXNC1,SEMA3E,FEZF2,PTPRO,VEGFA,SEMA3B,SEMA4C,MEGF8	0.00011132
GO_MESONEPHRIC_TUBULE_MORPHOGENESIS	FMN1,NPNT,GZF1,PGF,SIX1,GLI3,BMP2,WNT4,ILK,NOG,GPC3,CTNNBIP1,DLG1,BMP4,CTNNB1,LHX1,SMAD4,BCL2,FAT4,FGF1,SHH,HNF1B,SALL1,DCHS1,HOXA11,WNT9B,SOX9,WNT11,FOXD1,OSR1,PKD2,ADAMTS16,WNT6,WNT1,GREM1,CITED1,KIF26B,HES1,FGF2,TCF21,PTCH1,TACSTD2,GATA3,EYA1,FGF8,PAX2,GDNF,PBX1,PAX8,LAMA5,HOXD11,WT1,MYC	0.000112218
GO_GLAND_MORPHOGENESIS	TGFB3,GLI2,PROP1,FEM1B,TET2,ELF3,CCL11,EDA,ETV4,KDM5B,CAV1,MSN,IL6,SOSTDC1,GDF7,BTRC,FGFR2,TGM2,PTCH1,TGFBR2,POLB,FGF8,NKX3-1,RARG,WNT4,NOG,FRS2,PML,DUOX2,CYP7B1,NFIB,CEBPB,TGFB1,SLC9A3R1,NRG3,LRP5,EDAR,TNF,STAT6,PLXNA1,MSX2,BCL2,HOXD13,MKI67,FGFR1,SHH,SCRIB,WNT5A,HOXB13,VDR,NKX2-3,CSF1,SEMA3C,PHB2,FOXA1,ID4,CRIP1,FGF7,IGFBP5,NOTCH1,TBX2,BSX,NRP1,CUL3,ARG1,TWSG1,EPHA2,LAMA5,SERPINB5,SEMA3A,RPS6KA…	0.000114593
GO_VENTRICULAR_SEPTUM_MORPHOGENESIS	SOX11,SOX4,HEY1,HEYL,ID2,NKX2-5,TBX3,RBM15,FGFRL1,WNT5A,FZD1,HES1,HEY2,WHSC1,CITED2,SMAD7,PITX2,PROX1,GJA5,FZD2,ZFPM1,SAV1,VANGL2,NOTCH1,WNT11,EGLN1,ZFPM2,FGFR2	0.000132995
GO_CHEMOKINE_ACTIVITY	CXCL13,CCL3L1,CXCL11,CCL3L3,XCL1,CCL3,CXCL14,CXCL12,CCL15,CCL23,CCL25,CXCL5,CXCL10,CCL19,CCL26,XCL2,CCL4,CXCL1,CCL17,CCL22,CCL13,CCL20,CCL21,CKLF,CCL5,CXCL16,CCL11,IL8,PF4,CCL14,CCL2,CXCL2,CCL7,CCL8,CCL28,CX3CL1,CCL24,CCL16,CCL1,C5,CCL27,CXCL9,CXCL3,CXCL6,CCL18,PPBP,PF4V1,CCL4L2	0.000139489
GO_DEVELOPMENTAL_GROWTH_INVOLVED_IN_MORPHOGENESIS	PTK7,FMOD,SIRT6,TGFB1,MAGI2,RARG,IQGAP1,SEMA3F,LHX1,HOXD13,FLRT1,IMPACT,SHH,HNF1B,SALL1,POU4F2,POU4F3,ZEB2,PLXNA1,RDH10,MAP1B,EIF2AK4,WNT11,CYFIP1,POSTN,DVL1,SLC9A6,KDM5B,FLRT3,EFNA5,AURKA,RAPH1,CCL11,WNT3A,ABL1,BIN3,TGFBR2,CDK5,LRP6,FGFR2,EPYC,NDEL1,COBL,ALCAM,NDN,SLIT1,FMN1,EMX1,TNC,WNT7B,ESR1,SFRP1,SLIT3,VCL,NRN1L,EPB41L5,SLIT2,BMP4,PRKCZ,PPP3CB,DCLK1,SFRP2,MED1,SEMA5B,FGF1,S1PR1,YAP1,PLXNB1,V…	0.000157748
GO_REGULATION_OF_MORPHOGENESIS_OF_A_BRANCHING_STRUCTURE	HOXD13,VEGFA,BMP7,SHH,HNF1B,FGFR1,RTN4,NTN4,SIX2,WNT2,CAV3,TNF,AGTR2,SOX9,AGT,RXRA,SHOX2,ESR1,WNT2B,SFRP1,PGF,SIX1,TGFB1,NOG,HOXB7,BMP4,SNAI2,CTNNB1,LHX1,FGF10,TACSTD2,LGR4,PAX2,SIX4,ETV5,FGF7,LRRK2,PAX8,BTBD7,GDNF,HGF,SOX8,FGFR2,SULF1,IL1B,ETV4,PDGFA,SMO,GREM1,PHB2,HNRNPK,MAGED1,WNT5A	0.000164798
GO_CARDIAC_SEPTUM_MORPHOGENESIS	RARA,CYR61,HES1,NOTCH2,WNT5A,FGFRL1,TBX20,SOX4,SMO,HEYL,HEY1,NKX2-5,DVL3,TBX2,NOTCH1,ISL1,GJA5,RARB,FGFR2,CITED2,WHSC1,HEY2,TBX5,FGF8,ACVR1,DHRS3,RBM15,GATA4,FZD1,PARVA,HAND1,MDM2,ID2,SOX11,JAG1,TBX3,ZFPM1,SAV1,VANGL2,FZD2,ZFPM2,WNT11,EGLN1,MSX2,PROX1,SMAD7,GATA6,PITX2,TBX1	0.00017099
GO_REGULATION_OF_METANEPHROS_DEVELOPMENT	PDGFRB,WNT9B,AGTR2,EGR1,MYC,WWTR1,WT1,LIF,PAX8,GDNF,HNF1B,ADIPOQ,PDGFB,PAX2,YAP1,FAT4,BASP1,BMP4,CTNNB1,CITED1,STAT1,RET,PDGFA	0.000199982
GO_MESODERMAL_CELL_DIFFERENTIATION	FOXC2,KLF4,ITGA2,WNT3A,BMP4,ETV2,KDM6A,NODAL,ITGB1,TRIM15,PAX2,EYA1,ITGA8,TAL1,KDM6B,HMGA2,ITGB3,INHBA,FOXF1,EYA2,FGFR2,ITGB4,SMAD1,HOXA11,ITGA3,SIX2	0.00021016
GO_NEGATIVE_REGULATION_OF_CELL_PROJECTION_ORGANIZATION	STMN2,SLIT2,TRPV4,EPHB2,NGFR,SEMA6D,KIAA0319,SEMA3E,TBC1D7,CCL21,WNT5A,RAP1GAP2,TRPC6,CARM1,RUFY3,SEMA3C,MAP4,TBX6,ARF6,DGUOK,ID1,SPRY2,SEMA3A,FKBP4,INPP5J,DCC,PFN2,RHOA,GSK3B,SNAPIN,TACSTD2,THY1,PAQR3,DNM3,CBFA2T2,EPHA4,SEMA3G,SEMA5A,KANK1,PAFAH1B1,GAK,PTPRZ1,SPP1,B2M,FGF13,KLK8,KATNA1,MT3,NLGN1,YWHAH,FSTL4,DPYSL3,ITGA3,LRP1,SEMA4G,TBC1D30,PSEN1,LPAR1,GFAP,NGEF,SRGAP2P1,ARHGAP4,SEMA4D,HRG,C15orf…	0.000227356
GO_CRANIAL_NERVE_DEVELOPMENT	HOXB3,SEMA3A,SIX4,ERBB3,ISL1,NRP1,SLC1A3,EPHB1,PLXNA4,CHD7,PHOX2B,PAX2,TFAP2A,ATOH7,HES1,CHRNB2,NKX2-2,NAV2,POU4F1,LPAR1,EGR2,ATP8B1,PHOX2A,HOXB1,HOXD3,SALL1,PLXNA3,POU4F3,HOXB2,KCNA2,TBX1,TMEM126A,HOXA1,SLITRK6,DRGX,NTRK1,CTNNB1,HOXA3,SEMA3F,HES3,GLI3,EPHB2,SIX1	0.000228898
GO_POSITIVE_REGULATION_OF_ENDOTHELIAL_CELL_PROLIFERATION	NR4A1,PGF,JUN,PRKCA,CDH13,VIP,SEMA5A,CXCL12,GDF2,C19orf10,PLXNB3,ECM1,HIF1A,TNFSF12,BMP6,MTOR,LRG1,CCL2,CCL24,CAV1,PRKD1,TEK,RICTOR,AKT1,CYBA,SIRT1,CCL11,FGF2,SCG2,ANG,TGFBR1,NF1,HTR2B,BMPR2,VEGFB,CCR3,EGR3,EGFL7,PRKD2,AGGF1,CCL26,CAV2,BMP4,BMP2,ACVRL1,PDGFB,PROX1,VEGFA,HMGB2,ARNT,WNT2,PDCL3,STAT5A,PDCD6,F3,WNT5A,FLT4,VASH2,THBS4,ITGB3,NRP2,ZNF580,ARG1,NRP1,RPTOR,NRARP,KDR,PPP1R16B	0.000232723
GO_STRIATED_MUSCLE_CELL_PROLIFERATION	NOTCH1,NDRG4,SMAD1,C3orf58,MEGF10,BMP10,TGFBR3,ODZ4,PRKAR1A,FOXC1,RXRA,NKX2-5,FOXC2,TGFB2,TK1	0.000232723
GO_CARDIAC_CHAMBER_MORPHOGENESIS	GJA5,FGFR2,BMP10,TNNI3,FOXC1,TNNT2,SMARCD3,MYBPC3,OVOL2,WHSC1,GRHL2,GATA3,FGF8,TBX5,COL11A1,RARA,NPY5R,FGFRL1,NOTCH2,TEK,TNNI1,HEYL,SMO,SOX4,CPE,DLL4,ZFPM1,SAV1,FZD2,CAV3,HIF1A,EGLN1,WNT11,MSX2,NRG1,PITX2,GATA6,UBE4B,DHRS3,RBM15,FZD1,ID2,HAND1,SHOX2,ADAMTS1,JAG1,FOXC2,TBX2,NOTCH1,DVL3,RARB,FKBP1A,ISL1,RBPJ,GSK3A,FOXF1,CITED2,MESP1,HEY2,SRF,TPM1,ACVR1,POU4F1,CYR61,HEG1,TGFBR3,HES1,PPP1R13L,WNT5A,F…	0.000261276
GO_NEGATIVE_REGULATION_OF_CELL_GROWTH	NPR1,PML,SEMA3G,CDKN2A,HYAL2,SEMA5A,GDF2,SCGB3A1,SERTAD3,SPP1,FGF13,PRDM4,MT3,TRO,EAF2,GJA1,WNT11,NME6,FSTL4,EI24,RERG,RBBP7,DNAJC2,SH3BP4,TSPYL2,SERPINE2,SEMA4G,NPPA,ARHGAP4,PPP2CA,WFDC1,SEMA4D,HRG,CRLF3,CDKN2AIP,HYAL1,CRYAB,PHF17,SMARCA2,BST2,SFRP2,SMAD4,CDKN1B,KIAA1967,NDRG3,SIPA1,GNG4,ADAM15,SLIT2,TP53TG5,SFRP1,TGFB2,CAPRIN2,SEMA6D,NOV,TRIM40,FBP1,PPP1R9B,SEMA3E,PTPRJ,NPPB,CDKN2C,ACVRL1,GNB2L…	0.000280065
GO_REGULATION_OF_MESONEPHROS_DEVELOPMENT	LGR4,PAX2,HNF1B,GATA3,TACSTD2,VEGFA,WT1,SOX9,AGTR2,SOX8,GDNF,PAX8,SIX2,SIX4,TGFB1,SIX1,GREM1,WNT2B,SMO,AGT,LHX1,BMP4,BASP1,HOXB7,NOG,MAGED1	0.000304379
GO_MOTOR_NEURON_AXON_GUIDANCE	HOXA2,NRP1,PLXNC1,PLXNA3,PLXNA2,PLXNA1,ALCAM,SEMA3A,CDK5,FGF8,PLXNA4,LHX4,NOG,EGR2,SLIT2,CHN1,EPHA4,PLXND1,LHX1,SEMA3F,ERBB2,KIF5C,LHX3,ETV4,SLIT1,LHX9,RNF165	0.000353046
cluster_15
GO_VASCULAR_PROCESS_IN_CIRCULATORY_SYSTEM	ANGPT1,PTP4A3,SRC,AGTR1,ADRA2A,AVPR1A,HTR2A,GCH1,CHGA,GPX1,TACR2,F2RL1,UTS2D,SLC8A1,SOD1,AGTR2,TACR1,PTGS1,HMOX1,ATP1A2,ADRA1A,NOS1,ATG5,ADCY6,APOE,P2RX1,DRD1,GCLM,OXTR,PLA2G6,DBH,PLOD3,PTGER3,PRKG1,APLN,NTS,PTAFR,LEP,PIK3C2A,ESR2,AVPR1B,KCNJ8,AGT,ADRA2B,TGFB1,FOXC2,P2RY1,EDNRB,ADRB3,CTNNBIP1,EDN1,SERPINF2,HRH2,HTR7,ADRB1,RAMP2,UCN,ALOX12,ADCYAP1,F2R,KNG1,PDE3A,HTR1D,SHC1,ADRA2C,HMGCR,ADM,ALOX5,B…	1.26157e-08
GO_VASODILATION	AGTR2,SOD1,ADRB2,KNG1,CALCA,GPX1,ADORA1,PRKG1,PLOD3,GCH1,ADRB1,SOD2,ADRB3,RGS2,EDNRB,GUCY1A3,BDKRB2,DRD1,BBS2,MKKS,APOE,ATG5,ADORA2B,ITGA1,AGT,KCNJ8	6.4153e-06
GO_REGULATION_OF_BLOOD_PRESSURE	ADRB3,EDNRB,CYP4F2,ERAP1,EMP2,SLC2A5,F11R,AGT,CMA1,LRP5,TACR3,POSTN,MME,CTSZ,F2R,REN,RAMP2,UCN,ADRB1,SERPINF2,EDN1,NOX1,CYP4A11,BDKRB2,P2RX4,NAV2,FFAR3,C12orf39,CNR1,RNPEP,ADAMTS16,DRD2,P2RX2,NISCH,SLC4A5,TAC4,TNNI3,SGK1,WNK1,BDKRB1,AGTRAP,GUCA2B,GJA5,MECP2,CYP11B2,ACCN1,BMPR2,ABAT,NCALD,ADH5,ERAP2,LNPEP,AGTR1,PPARA,ENG,CTSG,ATP1A1,TAC1,PDE4D,PLCB3,AGTR2,ACSM3,GNB3,SOD1,UTS2D,F2RL1,NPY,PTPRO,CHGA…	6.94276e-06
GO_REGULATION_OF_VASODILATION	ADRB2,CPS1,GJA5,PTAFR,P2RY2,ESR2,SCPEP1,NOS3,EPHX2,ECE1,PLA2G6,KAT2B,APLN,GPER,ADORA1,PPARD,HMGCR,UTS2R,NPPC,HMOX1,ADCY6,ACE2,ADM,NOS1,UTS2D,NPPB,CALCA,F2RL1,PTPRM,AGTR2,SMTNL1,MTNR1B,ACE,CRP,UCN,ALOX12,ADCYAP1,CHGA,UTS2,P2RY1,AGTR1,NPR1,ADRA2A,VIP,GJA1,INS,AGT,NOS2	8.39784e-06
GO_VASOCONSTRICTION	MKKS,BBS2,HTR1A,EDNRB,BDKRB2,P2RX1,AGT,CAV1,EDN3,HTR1D,HTR1B,SLC6A4,ADRA1A,SLC8A1,EDNRA,EDN2,KEL,DRD5,PIK3C2A,ADRA1D,AVP,HTR7,HTR2A,ADRA1B,TRPM4,EDN1,HTR2B,ACTA2	3.76553e-05
GO_REGULATION_OF_VASOCONSTRICTION	DBH,OXTR,APLN,PTGER3,LEP,EDN2,PTAFR,KCNA5,FGG,PRKCQ,AVPR1B,CX3CL1,EDN3,TACR1,PTGS1,ADRA1A,ATP1A2,NOS1,DOCK5,P2RX1,DRD1,HTR2A,AVPR1A,AVP,ACE,TRPM4,PTGS2,KCNMB4,SMTNL1,ICAM1,AGTR1,ADRA2A,PER2,ACCN1,BMPR2,FGA,FGB,GJA5,HRH1,ADRA1D,ECE1,SHC1,ADRA2C,UTS2R,CAV1,ADM,ACE2,TBXA2R,ALOX5,BDKRB2,CHRM1,AKT1,CD38,NPY1R,HRH2,ADRA1B,EDN1,F2R,HIF1A,ADRA2B,GJA1,AGT,DOCK4,KCNMB2,AVPR2,CHRM3	4.26401e-05
GO_REGULATION_OF_SYSTEMIC_ARTERIAL_BLOOD_PRESSURE	EMP2,ADRB3,CYP4F2,GJA1,CMA1,AGT,SLC2A5,AVPR2,ATP6AP2,CTSZ,F2R,POSTN,MME,ADRB1,SERPINF2,ADRA1B,EDN1,SOD2,CORIN,REN,NAV2,C12orf39,NOX1,CYBA,CYP4A11,NPPA,ADAMTS16,DRD2,P2RX2,UTS2R,DRD3,SLC4A5,ACE2,ADRB2,WNK1,GJA5,TNNI3,DRD5,ADRA1D,ECE1,NOS3,ACCN1,BMPR2,MECP2,CYP11B2,AGTR1,GAS6,NCALD,PDE4D,DDAH1,PLCB3,CPA3,ENG,PRCP,CTSG,KCNK6,F2RL1,RASL10B,CALCA,AGTR2,HSD11B2,AVP,ACE,AVPR1A,PDGFB,PTPRO,UTS2,NTSR1,EDN…	6.27826e-05
GO_POSITIVE_REGULATION_OF_BLOOD_CIRCULATION	ADM,ACE2,ADRA2C,SHC1,UTS2R,CAV1,AKT1,NPPA,TBXA2R,ALOX5,FGA,RNF207,FGB,HRC,ADRA1D,NOS3,EPHX2,ADRB2,CPS1,HRH1,GJA5,NOS2,AVPR2,GJA1,AGT,VIP,HSP90AA1,ALOX12,ADCYAP1,UCN,NPY1R,CD38,ADRB1,HRH2,ADRA1B,EDN1,TACR3,PTPRM,F2R,ADA,NKX2-5,NOS1,ADRA1A,HMOX1,PTGS1,NPPC,TACR1,EDN3,PPARD,APLN,KAT2B,TPM1,GPER,PTGER3,PLA2G6,DBH,HEY2,OXTR,FGG,AVPR1B,NOS1AP,ESR2,SCPEP1,GSK3A,OR51E2,SLC1A1,PTAFR,EDN2,SCN3B,TGFB2,ATP1A…	7.04228e-05
GO_POSITIVE_REGULATION_OF_VASODILATION	ADM,NOS1,HMOX1,NPPC,PPARD,APLN,KAT2B,GPER,PLA2G6,ESR2,SCPEP1,NOS3,EPHX2,ADRB2,CPS1,PTAFR,GJA5,NOS2,GJA1,AGT,INS,VIP,ADRA2A,UTS2,ALOX12,UCN,ADCYAP1,AGTR2,MTNR1B,PTPRM,F2RL1,CALCA	0.00010549
GO_SMOOTH_MUSCLE_CONTRACTION	P2RX3,KNG1,SLC8A1,EDNRA,FKBP1B,TACR2,EDN1,HTR7,HTR2A,NPY1R,EDNRB,DLG1,MKKS,CHRM3,PDE4D,AGT,PIK3C2A,MYH11,SULF1,CHRNB4,SSTR2,EDN2,GDNF,SMTN,PTGER3,ACTA2,MYLK,HTR2B,TPCN2,KCNMA1,ROCK1,SULF2,PLA2G6,BDKRB2,DRD1,CHRNB2,ROCK2,BBS2,ADRA1A,NMUR1,TACR1,EDN3,HTR1D,DRD2,P2RX2	0.000162537
GO_REGULATION_OF_SYSTEMIC_ARTERIAL_BLOOD_PRESSURE_MEDIATED_BY_A_CHEMICAL_SIGNAL	OXTR,TPM1,CYP11B2,ADRB2,NKX2-1,EDN2,DRD5,AVPR1B,ENPEP,ADRA1D,PCSK5,ECE1,NOS3,TACR1,EDN3,DRD3,RPS6KA2,ADRA1A,ACE2,CYBA,NOX1,AVPR1A,ADRB1,HSD11B2,ACE,SOD2,CORIN,EDN1,SERPINF2,ADRA1B,REN,ATP6AP2,CTSZ,RASL10B,AGTR2,MME,PDE4D,CMA1,AGT,CTSG,CPA3,SLC2A5,AVPR2,AGTR1,ADRB3	0.000331415
GO_ENDOCRINE_PROCESS	EDN3,TACR1,DRD3,RPS6KA2,ACE2,TMF1,CYBA,NOX1,GATA3,OXTR,CYP11B2,NKX2-1,EDN2,KRAS,DRD5,AVPR1B,ENPEP,PCSK5,NOS3,ECE1,FZD4,AGT,CMA1,CTSG,CPA3,TBX3,AVPR2,AGTR1,CRHR1,AVPR1A,ACE,HSD11B2,CORIN,EDN1,SERPINF2,REN,GHRL,ATP6AP2,CTSZ,RASL10B,AGTR2,INHBA,MME,FOXD1	0.000339865
MM clustering results
Gene-set	Gene list	FDR
cluster_1
GO_ANCHORED_COMPONENT_OF_MEMBRANE	NCAM1,HFE2,SPRN,LY6G6C,GPIHBP1,DPEP1,C11orf34,CD48,GP2,GGT3P,GGTA1P,FCGR3B,CEACAM7,PSCA,CFC1,NTNG1,BST2,CNTN3,ALPP,GFRA2,PLAUR,CD58,XPNPEP2,RTN4RL1,CDH13,CEACAM5,GPC2,GAD2,TREH,CD55,HYAL2,PKHD1,FOLR1,SPACA4,MDGA1,GGT7,PRSS42,DPEP3,CD14,SPAM1,CD2,ULBP1,LYPD1,GGT5,LYPD3,CP,EFNA3,EFNA4,THY1,ART1,LY6D,FOLR2,MMP17,ALPL,TNFRSF10C,TFPI,FOLR4,UMOD,CA4,TECTB,CNTN1,VNN2,GGT1,TEX101,MFI2,NT5E,ITLN1,GPC3,DPE…	9.06178e-14
GO_ANCHORED_COMPONENT_OF_PLASMA_MEMBRANE	GGTLC2,EFNA5,GAS1,GPIHBP1,CD24,GGTLC3,LYPD3,CP,GGT2,GGTLC1,GGT3P,CD160,GGTA1P,CD59,RHBG,NTNG1,THY1,EFNA1,FOLR2,CA4,RTN4RL1,GGT1,MFI2,NRN1L,TREH,HYAL2,GPC3,ULBP3,NTNG2,PKHD1,FOLR1,RTN4RL2,RGMB,GGT6,GGT7,MDGA1,PRSS42,CD14,ULBP1,CD2,ULBP2,GP1BA,GGT5	7.05588e-07
GO_ANCHORED_COMPONENT_OF_EXTERNAL_SIDE_OF_PLASMA_MEMBRANE	CA4,GP1BA,GGT5,CD14,GGT6,GGT7,PKHD1,THY1,FOLR1,FOLR2,GGT3P,GGTA1P,HYAL2,CD59,GGT2,GGTLC1,GGT1,GGTLC3,CD24,GPIHBP1,GGTLC2,EFNA5	0.000136819
cluster_2
GO_DEVELOPMENTAL_MATURATION	RUNX2,CDKN1C,STXBP1,SCLT1,AP1M1,CEBPA,CCL19,GJA1,ID2,LYL1,BFSP2,INSL3,CABYR,NFASC,RYR1,BSPH1,IL15,RAB32,SOX10,DDIT3,TAL1,RAB3A,BRCA2,BTK,C19orf80,HIF1A,KCNIP2,DCHS1,ACRBP,GLDN,PICALM,CNTNAP2,L3MBTL3,FARP2,SLC17A7,PHOSPHO1,PABPC1L,EPAS1,FEM1B,DLD,PICK1,ANKS1A,IL21,GATA3,SOX8,SEMA4D,TGFB2,MAEA,CATSPER4,AP3D1,TMEM79,FBXO5,THBS3,CLN5,CNTN2,SLC26A3,GNAQ,BMP2,PTH1R,SEPT4,ACVRL1,CFTR,ROD1,VEGFA,CCL21,G6…	8.93795e-08
GO_CELL_MATURATION	PICK1,FEM1B,PABPC1L,EPAS1,DLD,FARP2,GLDN,CNTNAP2,L3MBTL3,SOX8,GATA3,ANKS1A,IL21,NFASC,CABYR,BFSP2,INSL3,ID2,GJA1,CEBPA,CCL19,SCLT1,CDKN1C,RUNX2,ACRBP,HIF1A,C19orf80,KCNIP2,BTK,TAL1,BRCA2,SOX10,BSPH1,IL15,FOXO3,HES1,PCSK4,TRIP13,LGI4,RET,HOXB13,MYOC,TYMS,AXL,CBFB,APP,ASCL1,ERCC2,CCNB1,CATSPERB,NR4A2,ABHD2,PTH1R,SLC26A3,GNAQ,CNTN2,CLN5,FBXO5,TMEM79,MAEA,CATSPER4,XBP1,TMEM146,TDRD5,NKX6-1,G6PD,CCL21…	2.04753e-06
GO_ANATOMICAL_STRUCTURE_MATURATION	RYR1,BMP2,THBS3,LYL1,TGFB2,CACNA1A,CDK5R1,RERE,DCHS1,ALDH1A2,GRIN1,CEND1,MMP2,GH1,FAT4,S1PR1,CDK5R2,DDIT3,RECK,ACVRL1,PLXNB1,ARCN1,IGF1,ANO6,PHOSPHO1,CDH5,RET,SPINK5,WNT1,LEP,ANKRD17,FGFR3,RBPJ,SEMA4D,ERCC2,GATA3,DAG1,RHOA,PAX2	0.000331415
cluster_3
GO_HOMOPHILIC_CELL_ADHESION_VIA_PLASMA_MEMBRANE_ADHESION_MOLECULES	SMAGP,CDH15,MPZL2,PCDHB12,PCDH8,PCDH11Y,PCDHB3,FAT2,PCDHB1,DSCAML1,CDHR5,CEACAM1,PCDHA1,PCDHGC5,CD226,PVRL2,DCHS2,DSG2,PTPRM,PCDHA4,PCDHGA7,DCHS1,CDH3,PVRL4,CDH9,PCDHB11,PCDHGA5,CLSTN3,CADM1,PCDHB18,DSCAM,CDH8,PCDHGB6,CDH11,PCDHB16,TRO,PCDHA11,CDH13,PCDHGA6,AMIGO1,PCDHGB1,CDHR3,PCDH10,PCDHA13,PCDHB6,PCDHA12,SDK1,PCDHB15,CDH24,CDH22,PCDHB2,CELSR1,IGSF9,RET,CRTAM,NCR3,PCDHGA3,PCDHB5,PCDHGA11,DSG1,P…	4.6743e-18
GO_SYNAPSE_ORGANIZATION	CDH2,FBXO45,WNT3A,PCDHB4,SNCB,RYK,PCDHB9,P2RX2,DRD2,RER1,PCDHGC3,GDNF,ETV5,PCDHB10,FNTA,FARP1,CDK5,PCDHB13,LRRC4,LRP4,NLGN4X,MECP2,NRXN1,FZD1,SNCG,CEL,CACNA1A,LPHN3,F2R,COL4A1,CACNB4,SHANK1,NFIA,BSN,UNC13B,APOE,AGRN,UTRN,GNPAT,SDK2,POU4F1,DRD1,ANK3,PTEN,FZD5,PCDHB14,GLRB,WNT7A,LAMB2,CACNA2D2,NRCAM,LRRK2,PDZRN3,SEZ6,LRRTM4,NLGN4Y,NLGN2,SEZ6L,KIRREL3,TNR,CTNNB1,SHANK3,DNAJA3,SNCA,DRP2,NLGN3,ACHE,CO…	7.08222e-08
GO_SYNAPSE_ASSEMBLY	NLGN4X,MECP2,PCDHB13,CDK5,PCLO,LRP4,FARP1,PCDHB10,PCDHB3,DNER,PCDHB4,DRD2,SHANK2,FLRT3,PCDHB9,RYK,FBXO45,WNT3A,CDH2,BSN,GJA10,PCDHB11,NRG1,NLGN1,DVL1,LPHN3,CACNA1A,PCDHB16,GPM6A,CEL,NRXN1,CLSTN3,FZD1,DSCAM,DBNL,MAGI2,NLGN4Y,NLGN2,PCDHB6,DNM3,APP,NRCAM,PCDHB2,PCDHB14,FZD5,PTEN,WNT7A,DRD1,WNT5A,SDK1,NRXN3,SDK2,GNPAT,POU4F1,GLRA2,SPOCK2,SLITRK6,CDH1,SPTBN2,PCDHB5,BDNF,NLGN3,ACHE,NRXN2,PTPRD,PLXND1,I…	3.45063e-07
GO_CALCIUM_DEPENDENT_CELL_CELL_ADHESION_VIA_PLASMA_MEMBRANE_CELL_ADHESION_MOLECULES	PCDHB9,CDH13,ARVCF,PCDHB4,PCDHB14,PCDHB16,PCDHB2,CDH22,CDH2,PCDHGB4,CDH16,NRXN1,PCDH12,PCDHB6,CDH23,PCDHB13,PCDHB11,ATP2C1,PCDHB3,DSG1,PCDHB10,CDH17,JUB,PCDHGC3,DCHS1,PCDHB5,NLGN1	6.58535e-07
cluster_4
GO_PROTEIN_SECRETION	CAMK2G,GATA3,PCLO,GNPTAB,SNX19,MON1A,RAB11FIP2,EIF2AK3,PPY,CYB5R4,SLC18A2,TLR6,RAPGEF4,RIMS2,AIM2,HMGB1,ABCA1,UBE2Q1,FAM3B,SCG2,CBLN1,CD36,ARFGAP3,LAX1,TLR2,NECAB3,OLFM2,TRAF3IP2,AKAP5,RAB11FIP5,FAM18B2,MAFA,FKBP1B,CPLX1,HNF1B,LYN,LMF1,STEAP3,HNF1A,LCP2,RAB13,EPB49,SNCG,CCL19,AGT,POU2F2,FAM18A,NOS2,KLRF2,MYO5A,FFAR1,GNAS,TLR4,PLDN,STXBP3,PDIA4,PDX1,VIP,NOX5,NOD2,PAFAH1B1,NLRC4,VTCN1,RAF1,IL1RN,CC…	5.9847e-08
GO_CYTOKINE_SECRETION	CCR7,GATA3,VTCN1,GBP5,RBPJ,NOTCH1,LEP,PNP,HMGB1,LILRB1,ABCA1,TRIM27,TLR6,AIM2,TLR2,CD36,LYN,FOXP1,F2RL1,LCP2,CHI3L1,NLRP3,BTN3A2,NOS2,KLRF2,CCL19,AGT,S100A12,NR1H4,NLRC4,RAB1A,GPAM,NOX5,NOD2,S100A13,TLR4,TREM1,BTN3A1	6.58535e-07
GO_SIGNAL_RELEASE	LEP,PPFIA3,SLC22A2,RAF1,IL1RN,CADPS2,SMPD3,LTBP4,EXOC3L1,DOC2A,PPT1,STX2,SCRIB,SYT14,TMF1,P2RX7,HSPA8,SYT12,STX3,CASK,WNT7A,SYT14L,SYT1,RPH3A,SYTL5,PTPRN2,AGTR2,GAL,TC2N,SYTL3,UNC13A,TACR2,SYT11,TRIM9,GHSR,CRHR1,SYT6,PPFIA4,CCKAR,OTOF,SLC6A9,TBX3,EIF2AK3,PPFIA1,CYB5R4,GRM4,SLC18A2,CADPS,STX11,CAMK2G,CDK5,STX19,SYT3,SYT10,HRH3,RAPGEF4,IL6,ADM,UBE2Q1,FAM3B,SYT8,GHRL,HNF1A,INHBA,GHRH,SYT15,EDN1,RAB1…	2.20528e-06
GO_HORMONE_TRANSPORT	SLC18A2,CYB5R4,SLCO4A1,EIF2AK3,SLC22A1,GATA3,PCLO,CAMK2G,RAB11FIP2,SNX19,RIMS2,RAPGEF4,FAM3B,UBE2Q1,ADM,IL6,HNF1A,GHRL,GHRH,INHBA,MAFA,RAB11FIP5,ABCC2,EDN1,HNF1B,LYN,CPLX1,FKBP1B,STXBP3,SNAP23,O3FAR1,GHRHR,SLC16A10,VIP,PDX1,FZD4,MYO5A,FFAR1,LEP,NPFF,CPLX3,SLC16A2,RAF1,IL1RN,EXOC3L1,SMAD2,LTBP4,CRYM,SMPD3,CDK16,TMF1,SLC22A9,SLCO1C1,GPR119,EDN3,SLCO1B1,ACVR2B,VGF,RAB11B,PTPRN,PTPRN2,SLC30A8,NEUROD1…	4.79096e-06
GO_INTERFERON_GAMMA_PRODUCTION	AZI2,F2RL1,IL18,TLR4,IL12RB2,BTN3A1,EOMES,IL12B,TRIM27,VTCN1,GATA3,ITK,BTN3A2,AVPR2,LILRB1	3.98141e-05
GO_CYTOKINE_PRODUCTION	NFATC2IP,IL31RA,BCL10,SLAMF1,HEG1,TRIM56,ITK,C13orf15,TRIM27,PIK3CD,LILRB1,DENND1B,NFATC2,IL25,PNP,LEP,NOTCH1,RBPJ,PTAFR,PAWR,TUSC2,IL12B,S100A8,PCSK5,PLA2G1B,GBP5,DBH,VTCN1,SLC11A1,CCR7,CD46,IRF7,NFAT5,TREM1,BTN3A1,LTBP3,GPAM,S100A13,RAB1A,GAS6,C20orf160,NR1H4,TMEM173,S100A12,IL17F,BTN3A2,NLRP3,CHI3L1,F2RL1,TXK,PRKCD,LIPA,IL4,ADAMTS3,FOXP1,S1PR3,PTGS2,CHGA,CD36,IFNAR1,MAF,SIRT1,CD28,TLR2,AIM2,MR…	4.6055e-05
GO_PEPTIDE_SECRETION	MAFA,RAB11FIP5,CARTPT,EDN1,TACR2,HNF1B,CPLX1,FKBP1B,PTPRN,RAB11B,HNF1A,GHRL,PTPRN2,NEUROD1,SLC30A8,ANXA1,GAL,GHRH,CCKAR,TRPV4,FFAR1,MYO5A,MC4R,GHSR,STXBP3,ILDR2,GHRHR,RAB1A,PDX1,VIP,CRHR1,IL1RN,CAMK2G,PCLO,RAF1,SMAD2,RAB11FIP2,EXOC3L1,LTBP4,SNX19,SMPD3,CDK16,LEP,SLC18A2,CYB5R4,CPLX3,NPFF,EIF2AK3,RIMS2,RAPGEF4,EDN3,FAM3B,UBE2Q1,ACVR2B,VGF,IL6,ABCA1,GPR119	0.000195222
GO_PEPTIDE_TRANSPORT	MYO5A,FFAR1,PDX1,VIP,TAPBP,GHRHR,STXBP3,CPLX1,FKBP1B,HNF1B,EDN1,MAFA,RAB11FIP5,GHRH,ABCB9,HNF1A,SLC9A3R1,GHRL,IL6,ABCA1,SLC15A4,FAM3B,UBE2Q1,RIMS2,RAPGEF4,TAP2,TAP1,CD209,SNX19,RAB11FIP2,PCLO,CAMK2G,SLC15A5,SLC15A2,EIF2AK3,SLC18A2,CYB5R4,MC4R,TRPV4,SLC15A1,CCKAR,SLC15A3,CRHR1,RAB1A,GHSR,ILDR2,TACR2,CARTPT,ANXA1,GAL,DISP1,NEUROD1,SLC30A8,RAB11B,PTPRN,PTPRN2,CDH17,VGF,ACVR2B,EDN3,GPR119,LTBP4,CDK16…	0.000323798
cluster_5
GO_POSITIVE_REGULATION_OF_IMMUNE_EFFECTOR_PROCESS	IL12A,PAXIP1,TLR4,TGFB1,TRIM6,C1orf177,DDX60,CD86,CD74,PGC,IL5,DEFB103B,ZP3,FFAR3,RARA,GAB2,IL23R,VAMP8,IL6,PDPK1,FGR,IL1B,SNX6,HSPD1,PHB,STAT5B,RAC2,TBX21,HPX,VAV1,KLRK1,SH2D1A,XCL1,IL13RA2,CD244,IL12RB1,KLK7,PVR,LTA,HLA-E,TNFRSF14,AP1G1,CCR2,F2RL1,STX7,FCER1A,IL2,BCL10,P2RX7,TRIM15,TNFRSF4,UNC13D,FZD5,HLX,HMOX1,FOXF1,IL12B,ANKRD17,MALT1,STAP1,HLA-DMB,PTAFR,CD46,SEMA7A,RABGEF1,CADM1,FES,TRAF6,IL…	1.31543e-05
GO_REGULATION_OF_LEUKOCYTE_MEDIATED_IMMUNITY	HAVCR2,TGFB1,IL12A,PAXIP1,TLR4,IL10,SERPINB4,BCL6,DUSP22,IL23R,VAMP8,SUSD4,PDPK1,HMGB1,SNX6,IL1B,TAP1,FGR,HSPD1,ZP3,GAB2,VAV1,KLRK1,PIK3R6,SH2D1A,STAT5B,RAC2,HPX,TBX21,LTA,PVR,HLA-E,RIPK3,IL13RA2,SERPINB9,XCL1,CLEC4G,IL12RB1,C4BPB,STX7,FCER1A,IFNA2,AP1G1,JAK3,CCR2,F2RL1,APLF,HMOX1,FZD5,PRAM1,IL2,P2RX7,UNC13D,RABGEF1,FOXF1,IL12B,MALT1,LEP,IFNB1,PTAFR,STAP1,TRAF6,NOS2,B2M,IL13,CR1,HLA-B,PTPRC,THOC1…	5.33348e-05
GO_REGULATION_OF_PRODUCTION_OF_MOLECULAR_MEDIATOR_OF_IMMUNE_RESPONSE	TNFSF4,IL6,HLA-A,VAMP3,TLR3,STX4,IL5,CLC,CD28,DEFB103B,FFAR3,TGFB3,CD36,NR4A3,TMBIM6,FFAR2,GATA3,BST2,WHSC1,TBX21,HPX,TRAF6,IL13,TGFB1,B2M,TRIM6,THOC1,APOA1,PAXIP1,TLR4,IL10,PKN1,CD74,APOA2,PRKDC,BCL6,PGC,C10orf54,TNF,STAT6,BTK,MIF,FOXP3,ATG5,LILRB1,IRAK3,APLF,FZD5,SPINK5,HMOX1,NDFIP1,IL2,BCL10,SLAMF1,WNT5A,TNFRSF4,MSH6,IL4R,SEMA7A,IL33,KLK5,TRIL,IFNB1,CUEDC2,MALT1,TGFB2,TNFSF13,CLCF1,HLA-E,ANGPT…	0.000324088
cluster_6
GO_MYELOID_LEUKOCYTE_ACTIVATION	STXBP3,SNAP23,NDRG1,LAT,TLR4,SPACA3,PYCARD,HYAL2,PRKCE,PREX1,IRF4,JUN,TRAF6,TYROBP,HAVCR2,TGFB1,IL13,RELB,LCP2,SYK,MLL5,CD86,TICAM1,KIT,AZU1,BATF,BATF2,LYN,MILR1,SBNO2,PIK3CG,TM7SF4,TNFSF9,NR4A3,PSEN1,CPLX2,CX3CR1,LTBR,PRG3,STXBP2,CRTC3,TLR3,PYDC1,VAMP8,CLU,HMGB1,VAMP2,CSF2,RASGRP1,CAMK4,CXCR2,PI4K2A,LAT2,GATA2,TGFBR2,UBD,CD93,JMJD6,CCL3,MRGPRX2,MT1G,S100A13,SNCA,ANXA3,CD244,LBP,FCER1G,PLA2G3,S10…	3.03528e-07
GO_LEUKOCYTE_MEDIATED_IMMUNITY	CD74,SWAP70,PIK3CG,SERPING1,JAG1,CXCL5,KLRF2,C1QA,POU2F2,CEBPG,DLG1,SLAMF7,C1QBP,IGLC1,AICDA,HLA-DRB1,SNAP23,TRDC,EMP2,RAB27A,GATA2,IGLC2,CAMK4,TUBB,SLA2,ERCC1,SUSD4,VAMP8,IGKV1D-33,IL6,CLU,IGHE,HSPD1,ZP3,CR2,IGHV3-23,C8B,C4BPB,CHGA,C8G,PRKCD,C1QB,CTSH,HLA-DRB3,IGHV2-70,IGLC6,C1R,TUBB4B,GAPT,CTSG,BTN3A2,IGHG1,MASP2,LOC440786,IL13RA2,SERPINB9,IGHA2,CCL3,CD40LG,CD46,ELANE,HLA-DQB1,DBH,NBN,IGKC,KIR3…	1.72431e-05
GO_MYELOID_CELL_ACTIVATION_INVOLVED_IN_IMMUNE_RESPONSE	CHGA,PIK3CG,MILR1,LYN,SBNO2,SYK,VAMP7,TICAM1,KIT,FCER1G,PLA2G3,HAVCR2,TYROBP,LAT,STXBP3,SNAP23,MRGPRX2,CCL3,LBP,PYCARD,S100A13,ANXA3,PRKCE,GATA2,LAT2,PPBP,VAMP2,PI4K2A,RASGRP1,PYDC1,TLR3,STXBP2,HMGB1,VAMP8,PIK3CD,ZAP70,CX3CR1,CPLX2,NR4A3,DOCK2,SLAMF1	3.90264e-05
GO_MAST_CELL_ACTIVATION	LCP2,RASGRP1,KIT,GATA2,LAT2,RHOH,CHGA,PIK3CG,LYN,MILR1,CPLX2,NDRG1,LAT,NR4A3,MRGPRX2,SNAP23,S100A13,S100A12,PLA2G3,FCER1G,PIK3CD	4.44839e-05
GO_CELL_ACTIVATION_INVOLVED_IN_IMMUNE_RESPONSE	TSC1,IL4,FOXP1,IL18R1,CD1C,IFNG,VAMP7,ITFG2,RORC,ICAM1,FCER1G,PLA2G3,GBF1,GPR183,EXOSC3,MRGPRX2,ANXA3,S100A13,CD180,LBP,IFNA8,PPBP,MSH6,CORO1A,SLAMF6,LFNG,RPS6,PLCL2,NKX2-3,PIK3CD,ZAP70,IFNA6,LILRB1,LIG4,SLAMF1,IFNA5,PTGER4,RC3H2,IFNK,SBNO2,LYN,MILR1,RNF8,IFNA7,ZFPM1,RC3H1,RNF168,SYK,STAT6,KIT,BATF,IFNA10,TYROBP,RORA,STXBP3,LAT,BCL3,CLEC7A,MSH2,PRKCE,ITGAL,LAT2,GATA3,SH2D1B,CLEC4E,EXOSC6,VAMP2,EX…	5.47154e-05
GO_LEUKOCYTE_DEGRANULATION	S100A13,ANXA3,MRGPRX2,SNAP23,CCL3,STXBP3,NR4A3,LAT,UNC13D,CPLX2,PIK3CD,VAMP8,KLRF2,PLA2G3,STXBP2,HCK,KIT,RASGRP1,PI4K2A,CORO1A,VAMP2,VAMP7,RAB27A,LYN,MILR1,PIK3CG,PPBP,CHGA,LAT2,GATA2	9.86811e-05
GO_MYELOID_LEUKOCYTE_MEDIATED_IMMUNITY	CPLX2,NR4A3,ADAM17,STXBP2,IL6,VAMP8,PIK3CD,CXCL6,TUSC2,VAMP2,PI4K2A,PLA2G1B,CAMK4,RASGRP1,GATA2,LAT2,ELANE,PPBP,LAT,CCL3,SNAP23,MRGPRX2,TREM1,STXBP3,SERPINB9,ANXA3,IRAK4,S100A13,PLA2G3,CXCL5,CTSG,MLL5,JAGN1,VAMP7,AZU1,KIT,ACE,IL6R,PIK3CG,CHGA,SPON2,LYN,MILR1	0.000236348
cluster_7
GO_POSITIVE_REGULATION_OF_CYCLIC_NUCLEOTIDE_METABOLIC_PROCESS	RLN2,MC4R,GLP1R,ADORA2B,GUCY1A2,P2RY11,CRHR2,RCVRN,CRHR1,ACR,MC2R,PTH,FSHR,PTHLH,CALCRL,AVP,VIPR2,CHGA,CALCA,EDNRA,ADCY5,CRH,TSHR,CALM1,RUNDC3A,NPPC,ADCY4,ADCY3,GPR161,NOS1,WFS1,ADCY6,APOE,DRD1,GNB2L1,GNAL,WNT5A,CALM2,GUCA1A,RAMP1,RAF1,GUCA2A,MTNR1A,PTGER3,GPER,AKAP12,ADCY8,ADCY1,GUCA1B,ADORA2A,GSK3A,PRKCA,ADCY2,CXCL10,NOS2,AVPR2,ADCYAP1R1,GNAS,GPR65,GHRHR,GUCA1C,CXCL11,GUCY1A3,NPR1,RAPGEF3,CXCR3…	6.94276e-06
GO_REGULATION_OF_CYCLIC_NUCLEOTIDE_METABOLIC_PROCESS	ECE1,NOS3,DRD5,ADRB2,TBL1XR1,LHCGR,CALCR,OXER1,GRM8,MC3R,PTGIR,LPAR1,NF1,OSTN,MRAP,PF4,HTR1B,HPCA,ABCA1,DRD3,PKD2,EGLN1,PDE2A,FZD2,GCG,PTGER4,GPR133,AKAP5,RAPGEF3,VIP,NPR1,GUCY1A3,INSL3,GPR65,ADCYAP1R1,AVPR2,NOS2,P2RY13,CXCL10,ADCY2,PRKCA,GABBR1,ADORA2A,AIPL1,GSK3A,ADCY1,ADCY8,GRM7,GUCA1B,GPER,PALM,AKAP12,GUCA2A,RAMP1,WNT5A,GNB2L1,CALM2,GALR3,GRM3,NPPC,SSTR4,ADCY3,ADCY4,CALM1,TSHR,MTNR1B,RUNDC3A,…	1.9356e-05
GO_CYCLIC_NUCLEOTIDE_METABOLIC_PROCESS	GUCY1A2,AMPD2,PDE4D,PDE10A,ADCY2,NPR1,GUCY1A3,PDE8B,UCN2,PTH,RORA,MB21D1,RAMP2,HTR2C,NUDT4,PDE1B,GUCY1B3,PTHLH,ATP2B2,AQP1,CALCRL,GUCY2F,PDE3A,PDE3B,CNP,ADCY10,PDE2A,NPR2,NPPB,ADCY5,CACNB4,PDE4C,ADM,ADCY6,GUCY2D,NPR3,NPPC,ADCY4,ADCY3,PDE9A,ADCY9,PDE7A,NPPA,TAAR1,PDE5A,GUCY2C,HTR2B,PDE4A,PDE8A,PDE7B,ADCY7,ADORA2A,PDE4B,PDE11A,GUCA2B,ADCY8,ADCY1	2.03102e-05
GO_CYCLIC_NUCLEOTIDE_BIOSYNTHETIC_PROCESS	AMPD2,GUCY1A2,ADCY2,NPR1,GUCY1A3,UCN2,RAMP2,MB21D1,HTR2C,GUCY1B3,AQP1,CALCRL,GUCY2F,ADCY10,NPR2,NPPB,ADCY5,ADM,ADCY6,NPR3,GUCY2D,NPPC,ADCY4,ADCY3,ADCY9,NPPA,TAAR1,GUCY2C,HTR2B,ADCY7,ADORA2A,GUCA2B,ADCY8,ADCY1	2.03115e-05
GO_POSITIVE_REGULATION_OF_NUCLEOTIDE_METABOLIC_PROCESS	CAP1,MC5R,CALM3,GUCA2B,CXCL9,TIMP2,ADCY7,GIPR,MC1R,MRAP2,ADM,SCT,RXFP2,ADCY9,ADNP,GHRH,CAP2,ADCYAP1,RAMP2,UCN,GCK,ADRB1,CXCR3,GUCA1C,PARK7,CXCL11,ADRB3,GHRHR,GNAS,C1orf177,PRKAA2,INSR,PTGER3,RAF1,MTNR1A,GNAL,DRD1,P2RX7,GUCA1A,PPARGC1A,APOE,IGF1,NOS1,GPR161,ADCY6,WFS1,VCP,ADCY5,GAPDHS,CHGA,PINK1,VIPR2,HTR2A,ACR,CRHR1,PTH,MC2R,ENTPD5,NOS3,ECE1,DRD5,ADRB2,LHCGR,CALCR,MC3R,PTGIR,NF1,MRAP,PF4,OSTN,HPC…	3.43522e-05
GO_POSITIVE_REGULATION_OF_CAMP_METABOLIC_PROCESS	ADCY1,ADCY8,GSK3A,ADORA2A,RAMP1,RAF1,AKAP12,GPER,PTGER3,CALM2,GNAL,GNB2L1,DRD1,ADCY3,ADCY4,ADCY6,WFS1,GPR161,ADCY5,CRH,EDNRA,CALCA,TSHR,CALM1,VIPR2,CALCRL,AVP,PTHLH,FSHR,CHGA,CRHR2,PTH,MC2R,ACR,CRHR1,P2RY11,GLP1R,ADORA2B,MC4R,RLN2,CXCL9,ADRB2,CAP1,MC5R,CALM3,DRD5,ECE1,GIPR,ADCY7,MC1R,CALCR,LHCGR,TIMP2,PTGIR,MRAP2,NF1,PF4,MRAP,MC3R,ADCY9,RXFP2,SCT,ADM,HPCA,ABCA1,GHRH,CAP2,ADRB1,AKAP5,PTGER4,GPR133…	7.21602e-05
GO_REGULATION_OF_CAMP_METABOLIC_PROCESS	PDE4D,PTH,MC2R,ACR,ADRA2A,GPR87,CRHR1,VIPR2,GNAI2,CHGA,ADCY5,CCR2,OPRM1,ADCY6,WFS1,GPR161,LTB4R2,GNAL,DRD1,RAF1,GNAI3,PTGER3,DRD4,MAPK7,GNAS,GHRHR,ADRB3,EDNRB,CXCR3,GALR1,CXCL11,ADRB1,EDN1,HTR1E,UCN,ADCYAP1,RAMP2,GALR2,GHRH,CAP2,ADCY9,DRD2,AKAP6,RXFP2,SCT,ADM,MRAP2,ADCY7,GIPR,MC1R,TIMP2,GABBR2,CXCL9,CAP1,MC5R,CALM3,OPRL1,P2RY11,APLP1,GLP1R,ADORA2B,RLN2,MC4R,CRHR2,NPY2R,CALCRL,AVP,PTHLH,FSHR,GRM2,…	0.000272084
cluster_8
GO_CELL_CHEMOTAXIS	SAA1,XCL2,PRKCD,CCR2,CHGA,PTPRO,PIP5K1A,HMGB2,ARHGEF16,BCAR1,CKLF,XCL1,CXCL13,AGTR1,CXCL14,CCL3,LEF1,ENG,PDGFRA,FLT1,CCL26,PDE4D,NCKAP1L,EPHA2,LYST,ITGB2,CXCL6,NRP1,CCR6,ARHGEF5,ADAM8,HOXB9,CCR7,IL8,CCL14,CXCL2,CCL28,SAA2,PIK3CG,IL10,CXCL16,PLXNB3,EDN1,CXCL11,SAA4,EDNRB,CXCR3,S100A9,CCL15,BIN2,CXCL5,PIP5K1C,NUP85,EMR2,SBDS,EGR3,DIAGRAM_geneset_input2.txtCCL18,HRH1,CXCL9,VAV1,VCAM1,TNFSF11,IL17RA,…	8.92306e-12
GO_REGULATION_OF_CHEMOTAXIS	CCR2,MPP1,F2RL1,PLXNA3,ROBO2,SEMA3D,ARTN,PTK2B,SEMA4C,S1PR1,GPR77,FGF1,ADAM10,PTPRO,TNFSF18,SEMA4B,PDGFD,TIRAP,CXCL14,CCL3,SEMA5B,XCL1,CAMK1D,CXCL13,AIF1,THBS1,WNT3,PDGFRA,CXCL6,NRP1,STAP1,SEMA6B,CCR6,GPR124,FIGF,ZNF580,SEMA6C,NCKAP1L,S100A7,CCR7,SEMA7A,FGF10,SEMA4F,THBS4,ELANE,USP14,SERPINE1,ROBO1,CALR,SEMA4A,ADAM17,IL8,TMEM102,STX3,CSF1,SMAD3,GREM1,AKT2,CXCL2,PADI2,PTPN2,MEGF8,SEMA3B,F7,CD74,SW…	9.85906e-11
GO_ENDOTHELIAL_CELL_MIGRATION	GREM1,HMGB1,DPP4,EFNB2,PRSS3,ID1,CORO1B,EPHB4,PTEN,TDGF1,FGF2,LOXL2,PLEKHG5,ITGB1,ROBO1,SCG2,TGFBR1,PRKX,RHOA,SRF,AMOT,EGR3,NOS3,GPR124,KDR,ITGB2,NRP1,FAP,PTP4A3,NR4A1,S100A2,CDH13,NOV,GIPC1,CXCL13,MYH9,SOX18,PLXND1,APOA1,SLIT2,PAXIP1,EMP2,STAT1,GPX1,PTK2,TRY6,GPLD1,VEGFA,STARD13,PIK3CA,PTK2B,RAB13,SCARB1,CALCA,CYP1B1,S100P,TNFSF12	2.91676e-09
GO_AMEBOIDAL_TYPE_CELL_MIGRATION	EDNRB,SEMA3F,MYH9,EFNB1,EMP2,ARID5B,PAXIP1,S100A2,TWIST1,LRP5,ZEB2,TNFSF12,SCARB1,CYP1B1,TNS1,PITX2,TRY6,PTK2,SEMA3B,NANOS1,MEGF8,KRT16,FGF2,TGFBR1,ANLN,SGPL1,HMGB1,SMO,ARSB,PKN2,CAP1,EGR3,GDNF,ITGA4,PHOX2B,PTPN11,PRKX,PKN3,SEMA6A,SEMA5B,GBX2,SOX18,CXCL13,SEMA4B,EPB41L5,KRT2,LEF1,PTP4A3,GIPC1,SYNE2,PTK2B,SOX17,PIK3CA,ZFAND5,SEMA3D,PIP5K1A,GPX1,SEMA4C,SEMA4A,LOXL2,TDGF1,LTB4R2,RIC8A,ITGB1,ROBO1,NO…	5.26046e-09
GO_REGULATION_OF_LEUKOCYTE_MIGRATION	NOV,ITGA2,LGALS9,MADCAM1,GPSM3,CCL25,TRPV4,SLIT2,LBP,GAS6,HOXA7,VEGFA,RAC1,CCL21,CCL5,ABR,CD300A,CCL20,IL4,TNFSF14,BCR,KITLG,EDNRA,ICAM1,ANXA1,EDN3,CX3CL1,CCL8,WNT5A,OLFM4,KLRC4-KLRK1,CCR1,BMP5,PPBP,ADORA1,CXCL3,PAWR,EDN2,VEGFC,C5,IL33,APOD,CCL19,CXCL10,S100A14,CXCL12,GCET2,CMKLR1,PTGER4,IL6R,LYN,IL23A,PLA2G7,CXCL1,ECM1,WASL,CCL4,C3AR1,TNF,CYP19A1,C5AR1,MSN,MMP28,CCL2,PF4,JAM3,FADD,P2RY12,PF4V1,L…	5.74234e-09
GO_REGULATION_OF_ENDOTHELIAL_CELL_MIGRATION	ANXA3,CXCL13,BMP4,SLIT2,SP100,PRCP,ANGPT1,THBS1,DAB2IP,AGTR2,PTK2B,SPARC,CCR2,RHOB,PDGFB,FOXP1,AMOTL1,PROX1,PTGS2,ACVRL1,ZC3H12A,FGF1,BCAR1,GPLD1,VASH1,STARD13,VEGFA,TDGF1,WNT5A,SEMA4A,FLT4,HDAC7,ROCK2,BCAS3,APOE,PLCG1,BMPER,CIB1,STAT5A,C13orf15,CCBE1,WNT7A,PDCD6,AGER,EPHA2,NR2F2,ITGB3,NRP2,VEGFC,ZNF580,KRIT1,SH3BGRL3,GPR124,KDR,NOTCH1,NRP1,ATOH8,FGF18,RHOA,CCDC23,MAPK14,ANGPT2,SEMA5A,EMP2,GDF2,I…	1.12328e-08
GO_LEUKOCYTE_CHEMOTAXIS	VAV1,FFAR2,RPS19,CCR5,PF4V1,IL17RA,TNFSF11,LGALS3,CXCR2,CCL1,HRH1,CCL18,CCL2,CSF3R,CCL7,IL6,HMGB1,IL1B,VAV3,CCL24,CCL16,CCL11,IL16,PF4,CX3CR1,ANO6,AMICA1,SCG2,IL10,PIK3CG,IL6R,EDN1,CXCL16,KIT,C5AR1,AZU1,CCL4,CCL22,CCL13,SYK,CCL23,PIP5K1C,ITGA1,CXCL10,ITGA9,SBDS,CCL19,NUP85,EMR2,S100A9,EDNRB,CXCR3,CXCL11,PREX1,CCL15,ADAM8,PPBP,FOLR2,CCR1,CCR7,CCL4L2,LYST,NCKAP1L,S100A8,PLA2G1B,PDE4B,ARHGEF5,CCR6,C…	2.34069e-08
GO_NEPHRON_DEVELOPMENT	SMO,HEYL,ADAMTS16,PKD2,HES5,CD24,WNT1,CITED1,TFAP2B,TCF21,NID1,FGF2,GATA3,PTCH1,ACAT1,PAX2,FGF8,GDNF,PAX8,PBX1,MTSS1,WT1,HOXD11,MYC,SOX8,NPHS1,PGF,SIX1,JAG1,FOXC2,NOTCH3,KLF15,NOG,WNT4,MAGI2,LHX1,CTNNBIP1,ANGPT2,DLG1,IQGAP1,BCL2,COL4A4,GPR4,SHH,HNF1B,DCHS1,HOXA11,ITGA3,SALL1,SIX2,IRX1,WNT11,FOXJ1,WNT6,OSR1,LAMB2,AHI1,CD34,MPV17,GREM1,NPHS2,MYO1E,KIF26B,HES1,WNK4,PLCE1,TACSTD2,SULF2,ACTA2,LGR4,EYA…	3.38906e-08
GO_POSITIVE_REGULATION_OF_LEUKOCYTE_MIGRATION	ZP3,FADD,TNFRSF18,ANO6,PF4,HMGB1,IL6,CCL7,DAPK2,CCL2,CCL24,PYDC1,PLVAP,IL1B,RAC2,LGALS3,BDKRB1,CXCL9,ITGA4,VEGFB,PF4V1,RARRES2,CXCL11,CMKLR1,IL12A,C1QBP,PYCARD,MIA3,CXCL12,SELP,CXCL5,S100A14,CCL19,CREB3,CXCL10,CCL4,CXCL1,C5AR1,TNF,C3AR1,PLA2G7,IL23A,SWAP70,F7,CD74,PTGER4,IL6R,WNT5A,ADAM17,TMEM102,ITGA2B,IL8,CALR,CCL8,CSF1,CXCL2,TACR1,CX3CL1,EDN3,ZNF580,VEGFC,NCKAP1L,EDN2,CXCL6,CXCL3,PTAFR,PAWR,CC…	5.99726e-08
GO_POSITIVE_REGULATION_OF_ENDOTHELIAL_CELL_MIGRATION	PDCD6,WNT7A,CCBE1,STAT5A,CIB1,FLT4,HDAC7,ROCK2,BCAS3,PLCG1,TDGF1,WNT5A,FGF18,MAPK14,KDR,GPR124,ATOH8,NRP1,ZNF580,VEGFC,NRP2,ITGB3,THBS1,ANGPT1,BMP4,ANXA3,BCAR1,VEGFA,GPLD1,PROX1,AMOTL1,FOXP1,PDGFB,RHOB,ZC3H12A,PTGS2,CCR2,PTK2B,SPARC,TEK,PRKD1,HDAC9,ANGPT4,PPAP2B,AAMP,FGF2,AKT1,BMPR2,GATA3,AMOT,ETS1,PRKD2,SRPX2,SASH1,PRKCA,AGT,FOXC2,TGFB1,HSPB1,ITGB1BP1,SEMA5A,EDN1,FGFR1,MET,ALOX12,SCARB1,FGF16	8.29297e-08
GO_POSITIVE_REGULATION_OF_CHEMOTAXIS	VEGFC,TIAM1,ZNF580,PDGFRB,NCKAP1L,CXCL3,EDN2,CXCL6,NRP1,CCR6,KDR,FIGF,PPBP,SERPINE1,FGF18,CCR1,CCR7,FGF10,S100A7,THBS4,WNT5A,ADAM17,F3,TMEM102,IL8,CALR,CXCL2,AKT2,CSF1,SMAD3,EDN3,CX3CL1,STX3,ARTN,PTK2B,CCR2,F2RL1,TNFSF14,EDNRA,PDGFB,TNFSF18,IL4,VEGFA,RAC1,S1PR1,ADAM10,CCL21,CCL5,LBP,CAMK1D,XCL1,GAS6,CXCL13,TIRAP,CXCL14,PDGFD,SLIT2,CCL3,GPSM3,TRPV4,AIF1,ITGA2,THBS1,LGALS9,RAC2,NTRK3,CXCL9,PRKD2,BM…	9.11542e-08
GO_REGULATION_OF_EPITHELIAL_CELL_MIGRATION	SOX9,PTK2B,AGTR2,CCR2,CTSH,ZC3H12A,PROX1,RHOB,BCAR1,FGF1,BMP4,CXCL13,SP100,EPB41L5,ANGPT1,SRC,DAB2IP,TAC1,THBS1,NRP2,ZNF580,EPHA2,NRP1,CCR6,GPR124,CCDC23,FGF10,STRAP,SEMA4A,TDGF1,EPB41L4B,BCAS3,ADAM9,APOE,FLT4,ROCK2,STAT5A,CIB1,BMPER,TACR1,WNT7A,GLIPR2,CLASP2,SCARB1,MACF1,ALOX12,MARVELD3,PTK2,EVL,FGFR1,EDN1,ANGPT2,ENPP2,EMP2,TGFB1,HSPB1,FOXC2,AGT,RAB25,MMRN2,SASH1,BMP10,FGF4,PBLD,CLASP1,NR2E1,BMP…	1.44215e-07
GO_KIDNEY_EPITHELIUM_DEVELOPMENT	DLG1,IQGAP1,CTNNBIP1,EPHA4,LHX1,MAGI2,WNT4,NOG,KLF15,JAG1,FOXC2,PGF,SIX1,TGFB1,NPHS1,FOXJ1,IRX1,WNT11,SIX2,SMAD5,SALL1,SMAD1,HOXA11,DCHS1,HNF1B,SHH,FGFR1,SIM1,BCL2,FGF2,TCF21,TFAP2B,CITED1,RARA,CAT,SMAD6,WNT1,CD24,HES5,ADAMTS16,PKD2,HEYL,SMO,SOX8,FGFR2,CRLF1,WT1,HOXD11,MYC,GDF11,FOXC1,MTSS1,PBX1,PAX8,GDNF,PAX2,FGF8,ACAT1,PTCH1,GATA3,BMP4,BASP1,GPC3,CTNNB1,SMAD4,BMP2,GLI3,SLIT2,ILK,MEF2C,GZF1,SFRP…	2.68804e-07
GO_MORPHOGENESIS_OF_A_BRANCHING_STRUCTURE	CITED1,FGF2,CCL11,SPINT1,ADAMTS16,ETV4,DRD2,WNT1,GDF7,ADM,IL6,PBX1,GDNF,WT1,MYC,PTCH1,TIMELESS,TGFBR2,RSPO2,COL13A1,NKX3-1,PAX2,RBM15,DLG1,CTNNBIP1,LHX1,FOXC2,PGF,SIX1,TGFB1,COL4A1,SALL1,RERE,HOXA11,CTSZ,LRP5,RDH10,MSX2,BCL2,EDN1,IL10,FGFR1,PITX2,PRDM1,SETD2,TDGF1,VDR,TBX20,WNT6,SPI1,FZD5,GREM1,FOXA1,CSF1,PAK1,NKX2-1,NRP1,EPHA2,FOXF1,FGF10,SPRY1,DAG1,AREG,PPP1CA,BMP4,CTNNB1,GBX2,MED1,DDR1,B4GALT1…	2.69947e-07
GO_TISSUE_MIGRATION	PTEN,EPHB4,ID1,PRSS3,EFNB2,DPP4,GREM1,LTB4R2,ITGB1,ROBO1,LOXL2,PPARD,TDGF1,FGF10,ACTA2,FERMT1,SRF,ACTG2,RHOA,FAP,ITGB2,NRP1,GPR124,KDR,FOXF1,GIPC1,NOV,PTP4A3,STAT1,EPB41L5,LOC100506013,SLIT2,KRT2,PLXND1,SOX18,CXCL13,VEGFA,STARD13,GPLD1,GPX1,S100P,CALCA,ACTC1,PTK2B,PIK3CA,CORO1B,ARSB,HMGB1,TGFBR1,SCG2,ANLN,PLEKHG5,FGF2,GRHL2,PKN3,FAT2,FGF8,AMOT,PTPN11,PRKX,WDPCP,PKN2,NOS3,T,EGR3,S100A2,CDH13,NR4A1…	2.90226e-07
GO_SPROUTING_ANGIOGENESIS	FLT4,ITGB1,ROBO1,FGF2,TDGF1,FAM105B,LOXL2,TEK,CCBE1,EPHB4,GREM1,BMPER,EFNB2,NOTCH1,GPR124,KDR,NRARP,RSPO3,DLL1,NRP1,EGR3,SRF,JMJD6,RNF213,SLIT2,ITGB1BP1,PARVA,SEMA5A,BMP4,CDH13,THBS1,E2F7,ANGPT1,LEF1,NR4A1,PGF,CDC42,SEMA3E,PTK2B,ESM1,VEGFA,GPLD1,E2F8,ACVRL1,RAMP2	5.88457e-07
GO_PEPTIDYL_TYROSINE_MODIFICATION	EPHA4,MATK,MERTK,FES,YES1,ROR1,RELN,MAP2K3,TESK2,BTK,IL5RA,MUSK,KIT,FGF16,ZMYM2,SYK,FGF17,FGFR1OP,IL15,MET,HSP90AA1,CLK4,LYN,FRK,EPHA10,LCK,NRG1,LTK,ABI3,ABL1,PTPN6,TYK2,EPHA6,GHR,ROS1,FYN,TEK,HBEGF,EGF,FGFR2,IL12RB2,CNTRL,FGF8,EPHB3,MAP2K5,EPHB1,IL21,SCYL1,EPHA5,ERBB2,NTRK1,FGF3,IL3RA,MST1R,EPHB2,TYRO3,CSF2RA,ABL2,PRLR,FER,BCR,RIPK2,TXK,PDGFB,PIBF1,TPST2,PKDCC,IGF1R,STK16,MAPK3,ZAP70,FGF23,DYRK1…	6.14603e-07
GO_MUSCLE_CELL_PROLIFERATION	RXRA,AGT,NOV,TK1,FOXC2,TGFB2,NKX2-5,NAA35,TGFBR3,MEGF10,C3orf58,SMAD1,NDRG4,EDNRA,NOTCH1,FOXC1,ODZ4,PRKAR1A,BMP10	9.13715e-07
GO_NEPHRON_EPITHELIUM_DEVELOPMENT	CTNNBIP1,IQGAP1,DLG1,LHX1,WNT4,MAGI2,KLF15,NOG,FOXC2,JAG1,PGF,SIX1,NPHS1,FOXJ1,IRX1,WNT11,SALL1,SIX2,DCHS1,HOXA11,HNF1B,SHH,BCL2,FGF2,TCF21,CITED1,TFAP2B,WNT1,CD24,HES5,ADAMTS16,PKD2,SMO,HEYL,SOX8,HOXD11,MYC,WT1,GDNF,PAX8,PBX1,MTSS1,ACAT1,FGF8,PAX2,PTCH1,GATA3,GPC3,BMP4,BASP1,SMAD4,CTNNB1,BMP2,GLI3,MEF2C,ILK,PODXL,NPNT,GZF1,PROM1,FMN1,WNT7B,WNT9B,SOX9,IRX3,FOXD1,KLHL3,PECAM1,CALB1,PTPRO,PKD1,IRX2…	1.01288e-06
GO_MESENCHYME_DEVELOPMENT	SEMA4C,WNT2,FOXF2,HOXA5,SEMA3D,SOX9,ZFPM2,SOX11,ZFP36L1,MDM2,LEF1,ENG,MEF2C,SEMA4B,EPB41L5,BNC2,CTNNB1,SEMA5B,GBX2,BMP4,BASP1,HEY2,FGF10,SEMA7A,MESP1,SEMA4F,MEOX1,HMGA2,LIMS1,ACTG2,HNRNPAB,NRP1,TMEM100,RBPJ,SEMA6B,ERBB3,TBX2,FRZB,DLL3,SEMA6C,MAPK1,FOXF1,ALX1,HEY1,OSR1,TBX20,SMAD3,NODAL,TRIM28,FOXH1,LOXL2,SEMA4A,WNT16,SEMA3B,EDN1,BCL2,MSX2,RTN4,AMH,PITX2,S100A4,FGFR1,ACTA1,CRELD1,FAM123B,ALDH1A2,D…	1.58218e-06
GO_FORMATION_OF_PRIMARY_GERM_LAYER	EPB41L5,KIF16B,TLX2,CTNNB1,BMP4,ETV2,DKK1,ITGA2,LEF1,WNT3,ITGB4,LAMB1,PRKAR1A,SOX17,BMP7,NF2,NODAL,SCXB,ITGB1,TRIM15,SOX2,WNT5A,COL6A1,HSBP1,ITGB5,TBX6,WLS,PRKACA,CHRD,TBX20,SMAD3,ITGAV,MIXL1,ITGB2,CRB2,ATOH8,COL4A2,MMP14,LAMA3,ITGB3,FOXF1,EYA2,TWSG1,EPHA2,HMGA2,ACVR1,SMAD2,EYA1,SRF,AXIN1,NOG,POFUT2,NANOG,EOMES,DUSP4,LHX1,MMP9,EXOC4,KLF4,HAND1,PAF1,FN1,CTR9,FOXC2,DUSP2,HOXA11,SMAD1,ELF5,ITGA3,SIX…	2.04753e-06
GO_STEM_CELL_DIFFERENTIATION	SEMA3C,MAPK3,A2M,POU6F2,HAS2,HHEX,RET,ERBB4,NRTN,EDN3,BCHE,HES1,TGFBR3,WNT5A,CORO1C,GSK3B,GSC,SRF,ACVR1,ERG,ASCL1,FGF19,LAMA5,ERCC2,WWTR1,SEMA3A,NOTCH1,LIF,ISL1,SFRP1,HOXD4,TGFB2,HAND2,SEMA6D,SMAD4,BMP2,CHD2,STAT1,ADAM15,TBX1,ACE,JARID2,MTF2,BMP7,HOXA7,PSMD11,PUM1,EDNRA,KITLG,SEMA3E,CUL7,SEMA4G,TCF21,XRCC5,HTR2B,BMPR1A,FGF8,OVOL2,T,SEMA4D,SOX8,HGF,FGFR2,FOXC1,WNT10A,SP7,RUNX2,PHACTR4,ECE2,PTPRC,G…	2.05086e-06
GO_OUTFLOW_TRACT_MORPHOGENESIS	TBX1,PITX2,GATA6,FOLR1,VEGFA,NPY1R,MSX2,WNT11,SOX17,ZFPM2,HIF1A,FZD2,CLDN5,ZFPM1,ATF2,SIX1,TBX3,HAND2,JAG1,SOX11,JUN,TWIST1,SFRP2,PLXND1,PARVA,NPY2R,SOX18,FZD1,ILK,MEF2C,RYR1,DHRS3,FGF8,EYA1,HEY2,CITED2,FGFR2,RARB,NIPBL,RBPJ,GJA5,ISL1,TBX2,DVL3,DVL2,NKX2-5,SEMA3C,HEYL,TBX20,NPY5R,WNT5A,FOXH1,HES1,NEDD4,SEC24B,RARA	2.18376e-06
GO_CHEMOKINE_MEDIATED_SIGNALING_PATHWAY	CCL18,CXCL9,CCR3,CCL1,CXCR2,PF4V1,CCR5,CX3CR1,PF4,CCL11,CCL24,CCL16,CCBP2,CCL7,CCR8,CCL2,CCL13,CCL22,CXCL1,XCR1,CCL4,GPR17,CXCL12,CCRL1,CCL15,CXCL11,CMKLR1,CXCR3,CXCR6,MPL,CCL19,CCR4,CXCL10,CXCL5,CCL23,CXCL6,CXCL3,CCR6,CCL4L2,CCR7,CCR1,PPBP,GPR75,CCR10,CCL14,CXCR5,CXCR4,CXCR7,CCRL2,IL8,CX3CL1,CXCR1,CCL8,CIB1,CCR9,CXCL2,CCR2,CCL17,PTK2B,XCL2,CCL5,CCL21,DARC,CCL20,THPO,CCL3,XCL1,CCL3L3,CXCL13,CCL3L…	2.76564e-06
GO_POSITIVE_REGULATION_OF_EPITHELIAL_CELL_MIGRATION	MMP9,PRKCE,SEMA5A,INSL3,ITGB1BP1,ENPP2,HSPB1,TGFB1,FOXC2,JUN,AGT,RAB25,RREB1,PRKCA,GLIPR2,HDAC6,CLASP2,HIF1A,FGF16,SCARB1,ITGA3,ALOX12,MET,FGFR1,EDN1,PPM1F,AKT1,PFN1,FGF2,AAMP,PPAP2B,HDAC9,ANGPT4,RAB11A,PRKD1,TEK,HBEGF,SASH1,SRPX2,PRKD2,ETS1,AMOT,CLASP1,HYAL1,GATA3,BMPR2,TGFBR2,ANXA3,BMP4,CAPN7,EPB41L5,ANGPT1,TGFB2,SRC,THBS1,ITGA2,TAC1,SOX9,SPARC,PTK2B,IFNG,CCR2,CTSH,PTGS2,ZC3H12A,PDGFB,RHOB,AMOT…	2.77482e-06
GO_MYELOID_LEUKOCYTE_MIGRATION	JAGN1,CALCA,IFNG,CCL17,XCL2,ANXA1,SAA1,TNFRSF11A,VEGFA,RAC1,CCL21,CCL5,CKLF,CHGA,CXADR,CCL20,PTPRO,PDGFB,IL17RC,TREM1,CCL3,SFTPD,CCL3L3,XCL1,CCL3L1,PDE4D,CCL26,S100A12,GBF1,FCER1G,FLT1,CCL25,TGFB2,CXCL3,EDN2,ITGB2,ARHGEF5,UMOD,PLA2G1B,S100A8,PDE4B,NCKAP1L,CCR7,CCL4L2,FOLR2,PPBP,MITF,CCL14,IL8,CX3CL1,EDN3,CCL8,PIK3CD,SYK,CCL13,CCL4,CCL22,KIT,AZU1,C5AR1,EDN1,EPX,IL6R,PIK3CG,CCL15,EDNRB,PREX1,S100A9…	2.89518e-06
GO_CONNECTIVE_TISSUE_DEVELOPMENT	HYAL2,BARX2,MEX3C,GDF2,NOG,RARG,MKKS,RUNX2,NFIB,UMODL1,ID2,HOXD3,PAX7,HIF1A,SMAD1,SIX2,SMAD5,ITGB8,CD44,TNMD,SERPINH1,AACS,BBS2,UNCX,GLI2,HOXC4,COL11A2,MYCN,IMPAD1,HOXB3,IFT80,SOX8,RUNX1,SNX19,TBL1XR1,HYAL1,STC1,BMPR1A,CSGALNACT1,SFRP2,THBS3,THRA,BMP2,FBXW4,PTH1R,TGFB2,HAND2,WNT7B,SOX6,IL17F,NOV,MATN1,RORC,FOXD1,XBP1,MYF5,PKD1,PDGFB,COL2A1,GPLD1,BMP7,SH3PXD2B,WNT5A,PPARD,BMP1,CYR61,IHH,SCXB,CER1,…	3.67488e-06
GO_TRANSMEMBRANE_RECEPTOR_PROTEIN_TYROSINE_KINASE_ACTIVITY	ALK,NPTN,FLT3,ROR1,MERTK,EPHA4,LTK,EPHA10,FGFR1,FGFR4,MET,CRIM1,EPHA1,EPHB6,KIT,ROR2,MUSK,ROS1,TEK,RYK,EPHA6,FGFRL1,EPHB1,EPHB3,PDGFRL,NTRK3,FGFR2,EPHA8,TYRO3,DDR1,EFEMP1,PDGFRA,EPHB2,FLT1,MST1R,TIE1,ERBB2,IGF2R,NTRK1,EPHA5,EGFR,CSF1R,EPHA7,RET,EFNB3,ERBB4,INSRR,TRIM27,EPHB4,AXL,FLT4,EFNA4,IGF1R,EFNA3,EPHA3,NTRK2,DDR2,KDR,NRP1,FGFR3,PDGFRB,EPHA2,NRP2,INSR	3.93031e-06
GO_REGULATION_OF_LEUKOCYTE_CHEMOTAXIS	CYP19A1,C3AR1,C5AR1,CCL4,CXCL1,IL23A,PADI2,PLA2G7,LYN,F7,SWAP70,CD74,IL6R,IL12A,C1QBP,CXCL11,CMKLR1,NBL1,CXCL12,S100A14,CXCL5,CXCL10,CREB3,CCL19,RAC2,CXCL9,KLRK1,RARRES2,PF4V1,VEGFB,JAM3,PF4,ANO6,CCL2,DAPK2,CCL7,HMGB1,MMP28,IL6,IL1B,PTK2B,EDNRA,MPP1,F2RL1,CCR2,TNFSF14,IL4,TNFSF18,CCL21,ADAM10,CCL5,VEGFA,GPR77,RAC1,GAS6,CXCL13,CAMK1D,LBP,XCL1,SLIT2,CCL3,CXCL14,TIRAP,TRPV4,GPSM3,THBS1,LGALS9,NOV,AI…	4.06662e-06
GO_LYMPHOCYTE_MIGRATION	SPNS2,ADAM8,CCR7,GATA3,CCL4L2,CCL1,CCL18,TBX21,CCL8,CCL2,ZAP70,PIK3CD,CX3CL1,CCL24,CCL16,RET,CCL11,CCL14,MYO1G,PIK3CG,CCL20,CXCL16,S1PR1,CCL21,CKLF,CCL5,CCL22,CCL17,XCL2,ARTN,SAA1,CCR2,CCL13,GPR15,CCL23,CCL25,CCL19,ITGB7,CCL26,CXCL10,CXCR3,XCL1,CXCL11,CCL3L3,GAS6,CXCL13,CCL3L1,CCL15,CCL3	4.55155e-06
GO_POSITIVE_REGULATION_OF_LEUKOCYTE_CHEMOTAXIS	CXCL9,RAC2,RARRES2,VEGFB,PF4V1,PF4,ANO6,IL1B,CCL2,DAPK2,CCL7,HMGB1,IL6,IL23A,PLA2G7,C3AR1,C5AR1,CCL4,CXCL1,IL6R,CD74,F7,SWAP70,CXCL12,C1QBP,IL12A,CXCL11,CMKLR1,CREB3,CXCL10,CCL19,S100A14,CXCL5,CCR6,FIGF,CXCL3,EDN2,CXCL6,NCKAP1L,ZNF580,VEGFC,THBS4,CCR1,CCR7,S100A7,SERPINE1,PPBP,CALR,IL8,TMEM102,ADAM17,WNT5A,EDN3,CX3CL1,CXCL2,CSF1,EDNRA,CCR2,F2RL1,TNFSF14,PTK2B,ADAM10,CCL21,CCL5,VEGFA,RAC1,TNFSF18,…	4.91364e-06
GO_ENDODERM_DEVELOPMENT	TGFB1,DUSP2,CTR9,FN1,PAF1,MMP9,DUSP4,LHX1,NOG,BPTF,EOMES,NANOG,GATA6,RTF1,HNF1B,COL12A1,ITGA7,LAMC1,POU5F1,MMP2,INHBA,VTN,ITGA5,CDC73,EXT1,COL7A1,MMP8,COL11A1,COL8A1,FGF8,ITGA4,BMPR1A,LEO1,MMP15,SOX7,ONECUT1,LAMB3,DUSP1,DUSP5,HOXC11,DKK1,CTNNB1,SMAD4,GDF3,GATA4,LOC100506013,EPB41L5,KIF16B,SOX17,LAMB1,MIXL1,ITGAV,SMAD3,ITGB5,TBX20,HHEX,HSBP1,COL6A1,PAX9,SOX2,MED12,NODAL,ARC,SMAD2,HMGA2,MMP14,LAMA3…	6.16915e-06
GO_CELL_GROWTH	LHX2,ITGB1,USP9X,EMP3,MYOCD,ITGAV,LOC100507050,ADRA1A,LAMB2,ATAD3A,SPG11,NRP2,GDF9,NRP1,RPTOR,STK11,ULK2,ATP6V0E2,LAMTOR1,ULK1,SEMA7A,MLL2,SEMA5B,PRMT6,SGMS1,EPB41L5,NRN1L,CAMK2D,SLIT3,VCL,SLIT1,AGTR2,OGN,BDNF,SOX9,MAPT,PLXNA3,NUBP1,NDNF,NLGN3,BRAT1,PLXNB1,NOTCH2,XRN2,DDX5,AURKA,PRMT2,IL6,EFNA5,NDEL1,EPYC,ENOX2,ALCAM,ATP6V0E1,LEFTY2,BIN3,CDK5,TGFBR2,IQGAP1,SEMA3F,AR,SIRT6,TGFB1,CACNA1A,AGT,ZEB2,P…	6.67018e-06
GO_POSITIVE_REGULATION_OF_ERK1_AND_ERK2_CASCADE	GPER,FGF18,CCR1,CCL4L2,SPRY2,FGF19,FGG,PDGFRB,KDR,CCL8,MAPK3,FGF23,PHB2,PDGFA,CX3CL1,ERBB4,FGF21,ST5,SLAMF1,RAP1BL,CCL20,HTR2C,ATP6AP1,PDGFB,VEGFA,TNFRSF11A,FSHR,CCL21,CCL5,ICAM1,CCL17,RIPK2,EDNRA,C3,GPR183,ABCA7,TRPV4,CCL25,RAP1A,LGALS9,CCL3L3,PRKCZ,NTRK1,GAS6,CCL3L1,THPO,BMP2,NOX4,FGF8,FGB,HTR2B,PLA2G5,FGA,ARHGAP8,PLA2G2A,RASGRP1,FGFR2,CCL1,PRKD2,NDRG4,CCL2,ARRB2,TEK,ABL1,CD36,GCG,CD44,CCL4,MIF…	7.15623e-06
GO_MESENCHYMAL_CELL_DIFFERENTIATION	GDNF,PAX2,PHOX2B,SEMA6A,LRP6,LOXL3,EFNA1,PAX3,TGFBR1,MSX1,HEYL,SMO,RDH10,SNAI1,AMELX,CYP26C1,ZEB2,ALDH1A2,PITX2,RTN4,FAM123B,S100A4,FGFR1,EDN1,SEMA3B,BCL2,MSX2,SNAI2,SEMA3F,EDNRB,OLFM1,EFNB1,EOMES,TGFB1,JAG1,FOXC2,WNT8A,TWIST1,FAM101B,FRZB,SEMA6C,MAPK1,TMEM100,HNRNPAB,RBPJ,NRP1,SEMA6B,HEY2,FGF10,SEMA7A,HMGA2,LIMS1,SEMA4F,SEMA4A,LOXL2,WNT16,TRIM28,HEY1,ALX1,OSR1,SOX9,SEMA3D,FOXF2,WNT2,SEMA4C,SEMA5…	7.29391e-06
GO_NEGATIVE_CHEMOTAXIS	SEMA5B,APOA1,SEMA3G,SEMA3F,SEMA5A,SEMA4B,SLIT2,SLIT3,SEMA6D,SLIT1,EPHA7,NRG3,SEMA3E,PLXNA3,SEMA3D,SEMA4C,SEMA3B,NRG1,SEMA4G,SEMA4A,WNT5A,ROBO1,ITGAV,SEMA3C,EFNA5,PDGFA,RYK,FLRT3,FLRT2,ITGB3,SEMA3A,SEMA6C,SEMA4D,SEMA6B,RHOA,PLXNA4,SEMA6A,SEMA7A,SEMA4F	8.15476e-06
GO_ENDODERM_FORMATION	ITGA7,GATA6,RTF1,HNF1B,COL12A1,LAMB1,VTN,POU5F1,MMP2,INHBA,SOX17,DKK1,FN1,PAF1,DUSP2,CTR9,NOG,NANOG,EOMES,MMP9,CTNNB1,DUSP4,LHX1,SOX7,HMGA2,LAMB3,ITGA4,LEO1,SMAD2,MMP15,COL4A2,ITGB2,DUSP5,LAMA3,MMP14,DUSP1,ITGB5,ITGA5,CDC73,TBX20,MIXL1,ITGAV,COL8A1,COL11A1,SOX2,NODAL,MMP8,COL7A1,HSBP1,COL6A1	8.24281e-06
GO_POSITIVE_REGULATION_OF_EPITHELIAL_CELL_PROLIFERATION	SFRP1,AGGF1,DLX6,MMP12,ERBB2,BMP2,IQGAP3,GLUL,PDGFB,ZNF703,TBX1,ACVRL1,CCL5,REG3A,VEGFA,TGM1,ARNT,XBP1,CCND1,LAMB1,PDCL3,ODAM,STXBP4,HAS2,BAD,PDCD6,FOXE3,ID1,F3,WNT5A,IHH,EYA1,BMP5,VASH2,ITGB3,VEGFC,NRARP,KDR,FGF7,HPN,NOTCH1,TNFAIP3,NR4A1,PRKCA,CDH13,JUN,RREB1,NOD2,SEMA5A,SRSF6,VIP,NME2,WDR48,CXCL12,GDF2,NOG,SHH,C19orf10,LAMC1,HIF1A,SCN5A,C5AR1,ECM1,CDH3,TGFA,CCL2,MTOR,KDM5B,TEK,CAV1,CYBA,RICTOR,…	8.30096e-06
GO_RENAL_TUBULE_DEVELOPMENT	DLL1,UMOD,NOTCH1,LAMA5,POU3F3,TACSTD2,LGR4,EYA1,KIF26B,HES1,WNK4,WNT6,OSR1,AHI1,GREM1,CALB1,KLHL3,SOX9,IRX3,FOXD1,WNT9B,IRX2,FAT4,FGF1,PKD1,STAT1,MEF2C,ILK,BMP2,GLI3,CTNNB1,SMAD4,GPC3,BMP4,WNT7B,FMN1,NPNT,GZF1,GDNF,MTSS1,PAX8,PBX1,HOXD11,MYC,WT1,SOX8,GATA3,PTCH1,ACAT1,PAX2,FGF8,CITED1,TFAP2B,TCF21,FGF2,HEYL,HES5,ADAMTS16,PKD2,WNT1,DCHS1,HOXA11,SALL1,COL4A1,IRX1,WNT11,BCL2,SHH,HNF1B,NOG,WNT4,LHX1,…	1.07122e-05
GO_GLOMERULUS_DEVELOPMENT	MYO1E,NPHS2,HES1,NID1,TCF21,OSR1,HEYL,MPV17,CD34,CD24,LAMB2,NOTCH1,MTSS1,SULF1,PDGFRB,WT1,EGR1,WWTR1,ENPEP,SULF2,PLCE1,LGR4,ACTA2,MAGI2,KLF15,MEF2C,IQGAP1,BMP4,BASP1,ANGPT2,KIRREL3,LHX1,NPHS1,NOTCH3,JAG1,PDGFRA,PODXL,FOXC2,ANGPT1,PROM1,VANGL2,PECAM1,COL4A3,FOXJ1,BCL2,PTPRO,PDGFB,COL4A4,GPR4	1.50225e-05
GO_TRANSMEMBRANE_RECEPTOR_PROTEIN_KINASE_ACTIVITY	MUSK,ROR2,KIT,EPHA1,EPHB6,CRIM1,BMPR1B,MET,FGFR1,FGFR4,EPHA10,ACVR1C,LTK,EPHA4,MERTK,LTBP1,FLT3,ROR1,NPTN,ALK,EPHA8,NTRK3,FGFR2,PDGFRL,EPHB3,ACVR2A,EPHB1,BMPR1A,TGFBR2,BMPR2,FGFRL1,TGFBR1,EPHA6,ROS1,ACVR1B,HFE2,RYK,TEK,EPHA7,ACVRL1,CSF1R,EGFR,EPHA5,AMHR2,TIE1,ERBB2,IGF2R,NTRK1,MST1R,ENG,PDGFRA,EPHB2,FLT1,DDR1,TYRO3,EFEMP1,NRP2,INSR,PDGFRB,EPHA2,NRP1,FGFR3,NTRK2,DDR2,KDR,ACVR1,LTBP4,EFNA3,EPHA3,EF…	1.53682e-05
GO_AUTONOMIC_NERVOUS_SYSTEM_DEVELOPMENT	GATA3,TFAP2A,PHOX2B,KIF26A,PLXNA4,NRP1,GDNF,NRP2,SEMA3A,SOX8,ASCL1,HLX,HOXB1,SOX4,PRLH,RET,PHOX2A,EGR2,TFAP2B,NAV2,NF1,INSM1,FZD3,HES1,TBX1,GFRA3,SOX10,HOXB2,EDNRA,PLXNA3,SOX11,PHACTR4,TP63,SIX1,HAND2,TLX2,EDNRB,HES3,SEMA3F,CTNNB1,GBX2,NTRK1	1.65007e-05
GO_CRANIAL_NERVE_MORPHOGENESIS	PLXNA3,HOXB2,NRP1,HOXB3,HOXD3,SEMA3A,HOXA1,KCNA2,PLXNA4,EPHB1,TFAP2A,PAX2,TBX1,GLI3,EGR2,CHRNB2,SEMA3F,HOXA3,HOXB1,PHOX2A,EPHB2,ATP8B1,SIX1	1.73487e-05
GO_MESONEPHROS_DEVELOPMENT	HOXA11,SMAD1,DCHS1,SMAD5,SALL1,WNT11,FOXJ1,OSR2,BCL2,SIM1,HNF1B,SHH,FGFR1,REN,NOG,WNT4,LHX1,DLG1,CTNNBIP1,SIX1,PGF,TGFB1,FOXC2,PBX1,PAX8,GDNF,HOXD11,FOXC1,MYC,GDF11,WT1,CRLF1,FGFR2,GATA3,PTCH1,ZBTB16,FGF8,PAX2,CAT,RARA,CITED1,TCF21,FGF2,PKD2,ADAMTS16,WNT1,SMAD6,CALB1,ROBO2,SDC4,FOXD1,SOX9,WNT9B,BMP7,FAT4,FGF1,PKD1,SMAD7,ARG2,ILK,GLI3,SLIT2,BMP2,SMAD4,CTNNB1,BMP4,GPC3,FMN1,SDC1,GZF1,SFRP1,NPNT,RAR…	1.80166e-05
GO_REGULATION_OF_ENDOTHELIAL_CELL_PROLIFERATION	AGGF1,ENG,ANGPT1,THBS1,CCL26,CAV2,BMP4,BMP2,STAT1,PDGFB,PROX1,ACVRL1,VASH1,VEGFA,HMGB2,AIMP1,SPARC,WNT2,ARNT,STAT5A,PDCL3,C13orf15,PDCD6,F3,WNT5A,FLT4,APOE,FGF18,THBS4,VASH2,SULF1,ARG1,AGER,NR2F2,ITGB3,KRIT1,NRP2,ZNF580,KDR,NRARP,PPP1R16B,LEP,NRP1,ATOH8,RPTOR,APOH,NR4A1,PGF,PRKCA,GJA1,CDH13,JUN,SEMA5A,ATP5A1,CXCR3,VIP,ATPIF1,CXCL12,GDF2,C19orf10,TNMD,PLXNB3,HIF1A,PDCD10,FGF16,ECM1,BMP6,GHRL,DLL4,…	1.9148e-05
GO_BLOOD_VESSEL_ENDOTHELIAL_CELL_MIGRATION	APOA1,FGF2,SOX18,TDGF1,MYH9,EMP2,ROBO1,ITGB1,SLIT2,EFNB2,NR4A1,GREM1,EPHB4,ID1,PTK2B,EGR3,NRP1,SCARB1,KDR,AMOT,SRF,GPX1,VEGFA,GPLD1	1.9459e-05
GO_NEGATIVE_REGULATION_OF_CHEMOTAXIS	SEMA4D,HRG,C5,SEMA3A,SEMA6C,SEMA6B,NOTCH1,STAP1,NRP1,KLRK1,ELANE,SEMA4F,SEMA6A,SEMA7A,KLRC4-KLRK1,WNT3A,SEMA4G,WNT5A,SEMA4A,ROBO1,SEMA3C,GREM1,CCL2,MMP28,CORO1B,CYP19A1,PLXNA3,ROBO2,PTPN2,SEMA3D,SEMA3E,PADI2,PTPRO,GPR77,SEMA4C,SEMA3B,CXCL13,ANGPT2,SEMA5A,SEMA5B,SEMA3G,SEMA3F,NBL1,SLIT2,SEMA4B,WNT3,THBS1,AIF1,SEMA6D,ST6GAL1,NOV	2.30564e-05
GO_GRANULOCYTE_MIGRATION	VAV1,IL17RA,CXCR2,LGALS3,CCL1,HRH1,CCL18,CCL2,DAPK2,CSF3R,CCL7,IL1B,VAV3,CCL24,CCL16,CCL11,SCG2,AMICA1,PIK3CG,EDN1,EPX,C5AR1,CCL4,CCL22,CCL13,SYK,CCL23,PIP5K1C,ITGA1,ITGA9,EMR2,S100A9,IRAK4,PREX1,CCL15,PPBP,CCL4L2,NCKAP1L,S100A8,PLA2G1B,PDE4B,UMOD,CXCL3,ITGB2,EDN2,PIK3CD,CCL8,EDN3,CX3CL1,IL8,CCL14,CCL20,CXADR,CKLF,CCL5,VEGFA,XCL2,SAA1,ANXA1,CCL17,JAGN1,IFNG,CCL25,TGFB2,GBF1,FCER1G,PDE4D,S100A12,C…	2.60854e-05
GO_PHOSPHATIDYLINOSITOL_3_KINASE_SIGNALING	PIK3CD,PIK3R2,TYRO3,C7orf51,PIK3CB,PIK3R1,IRS1,ERBB2,IGF1R,PIK3R5,C1QBP,IGF1,NF1,KIAA1486,HTR2B,PIK3CG,PREX2,LTK,HTR2A,GATA3,EDN1,SIRT2,XBP1,PLEKHA1,ERBB3	3.00143e-05
GO_BRANCHING_MORPHOGENESIS_OF_AN_EPITHELIAL_TUBE	FGF8,HOXD11,BAX,FGFR2,EGF,KRAS,PAX8,HHIP,BTRC,MKS1,MYCN,PKD2,KDM5B,TCF21,GLI2,MET,HNF1B,SHH,DCHS1,DLL4,PML,CLIC4,GDF2,WNT4,ACVR1,SRF,EYA1,RASIP1,MMP14,SPRY2,LAMA5,NOTCH1,NRARP,PHB2,CELSR1,HHEX,WNT5A,PKD1,YAP1,BMP7,VEGFA,FOXD1,SEMA3E,VANGL2,EDNRA,TNC,SMAD4,SFRP2,PLXND1,GPC3,ILK,SLIT2,BMP2,GLI3,PAX2,NKX3-1,RSPO2,TIMELESS,TGFBR2,PTCH1,MYC,WT1,PBX1,GDNF,GDF7,WNT1,ETV4,ADAMTS16,FGF2,CCL11,CITED1,PITX2…	3.03048e-05
GO_GASTRULATION	KLF4,PAF1,DUSP2,CTR9,NOG,AXIN1,FRS2,POFUT2,MKKS,NANOG,DUSP4,MMP9,TAL1,EXT2,KDM6B,GATA6,ZBTB17,COL12A1,HNF1B,RTF1,RNF2,SMAD1,ELF5,ITGA3,VTN,SIX2,DVL1,WNT11,EXT1,ITGA5,GPI,UGDH,DLD,PPAP2B,KDM6A,COL8A1,NR4A3,OTX2,COL7A1,CFC1,SOX7,ACVR2A,FGF8,AMOT,MMP15,LEO1,BMPR1A,TXNRD1,FOXC1,T,FGFR2,DKK1,ITGA2,SFRP1,KIF16B,LOC100506013,SMAD4,FOXA2,BMP7,LAMB1,ITGB4,VANGL2,WNT8B,PRKAR1A,TBX6,CHRD,WLS,HHEX,ACVR2B,CER…	3.05348e-05
GO_NEURON_PROJECTION_EXTENSION_INVOLVED_IN_NEURON_PROJECTION_GUIDANCE	ALCAM,SEMA3F,NRP2,SEMA3A,OGN,EPYC,NRP1,SLIT2,SLIT3,LOC100507050,FMOD,SLIT1	3.14927e-05
GO_POSITIVE_REGULATION_OF_PHOSPHOLIPASE_ACTIVITY	ADCYAP1R1,FLT1,PDGFRA,SELE,AGT,ESR1,RASGRP4,APOC2,PRKCZ,LPAR2,PRKCE,GNAQ,AGTR1,ARL1,GNA15,FGFR1,GNA13,ARF4,GPR55,PLCB2,EGFR,CCL5,AVPR1A,HTR2A,ABL2,KIT,ARHGAP6,PRKCD,C5AR1,NMUR2,TXK,EDNRA,NMUR1,ADRA1A,PDPK1,HPCA,ITK,FGF2,CYR61,ANG,LPAR1,MARCKS,HTR2B,PLA2G5,CALCR,PLA2G1B,AVPR1B,FGFR2,PDGFRB,PTAFR,CAMK2B,FGFR3,S1PR4	3.36422e-05
GO_REGULATION_OF_PHOSPHOLIPASE_C_ACTIVITY	ITK,NMUR1,ADRA1A,LPAR1,ANG,FGF2,ABL1,BICD1,CALCR,HTR2B,S1PR4,PTAFR,RASGRP1,AVPR1B,PDGFRB,RASGRP4,AGT,ESR1,FLT1,SELE,PDGFRA,ADCYAP1R1,GNA15,GNAQ,LPAR2,PRKCE,EGFR,PLCB2,AVPR1A,HTR2A,GPR55,FGFR1,EDNRA,TXK,KIT,PRKCD,ARHGAP6,C5AR1,ABL2	3.40371e-05
GO_EPITHELIAL_CELL_DIFFERENTIATION_INVOLVED_IN_KIDNEY_DEVELOPMENT	PROM1,LAMB2,CD24,CD34,JAG1,FOXC2,PODXL,NPHS1,BASP1,BMP4,IQGAP1,NPHS2,KLF15,MEF2C,MYO1E,MAGI2,ACTA2,GPR4,PDGFB,PTPRO,WT1,FOXJ1,MTSS1,NOTCH1	3.9463e-05
GO_NEURAL_CREST_CELL_DIFFERENTIATION	SEMA4D,SOX8,FOXC1,WNT10A,GDNF,HTR2B,BMPR1A,PHOX2B,SEMA6A,LRP6,OVOL2,SEMA4G,SMO,CYP26C1,ZEB2,HIF1A,RDH10,ALDH1A2,SHH,SOX10,PITX2,NRG1,EDN1,FOLR1,SEMA3B,EFNB1,SEMA5A,SNAI2,EDNRB,SEMA3G,SEMA3F,JAG1,FOXC2,PHACTR4,TWIST1,WNT8A,MAPK1,FGF19,LAMA5,SEMA3A,FRZB,SEMA6C,SEMA6B,ISL1,NRP1,GSC,ACVR1,SEMA4F,SEMA7A,HES1,SEMA4A,CORO1C,SEMA3C,MAPK3,RET,ERBB4,NRTN,EDN3,SOX9,EDNRA,SEMA3D,KITLG,SEMA3E,TBX1,SEMA4C,SEMA…	5.36276e-05
GO_REGULATION_OF_PHOSPHOLIPASE_ACTIVITY	APOC2,RASGRP4,AGT,SELE,ADCYAP1R1,GNA15,ARL1,PRKCE,LPAR2,GPR55,FGFR1,LRP1,C5AR1,KIT,PLA2R1,HPCA,PDPK1,NMUR1,LPAR1,ANG,ABL1,FGF2,CALCR,PLA2G5,HTR2B,ANGPTL3,RASGRP1,FGFR2,ESR1,PDGFRA,FLT1,AGTR1,GNAQ,SNCA,PRKCZ,RGS2,HTR2A,AVPR1A,CCL5,EGFR,PLCB2,ARF4,GNA13,EDNRA,TXK,NMUR2,ANXA1,ANXA8,ARHGAP6,PRKCD,ABL2,ITK,ADRA1A,MARCKS,PPT1,CYR61,BICD1,S1PR4,FGFR3,PTAFR,CAMK2B,PDGFRB,AVPR1B,PLA2G1B	5.48573e-05
GO_METANEPHROS_DEVELOPMENT	FOXC2,SIX1,ID2,LHX1,WNT4,ADIPOQ,SHH,BCL2,OSR2,FOXJ1,RDH10,IRX1,SALL1,SIX2,HOXA11,APH1A,PKD2,HES5,SMO,TCF21,CITED1,NF1,ID3,TFAP2B,ITGA8,ACAT1,NKX3-1,PAX2,FGF8,PTCH1,GATA3,SOX8,GDF11,WT1,SIX4,GDNF,PAX8,NIPBL,PDGFRA,FBN1,HOXC11,FMN1,WNT7B,GPC3,BASP1,BMP4,SMAD4,CTNNB1,GLI3,STAT1,PDGFB,PKD1,IRX2,DLG5,BMP7,AGTR2,WNT9B,SOX9,IRX3,FOXD1,ROBO2,CTSH,CALB1,AQP2,CD34,GREM1,LAMB2,RET,OSR1,HES1,KIF26B,NPHS2,EYA…	5.79175e-05
GO_PROTEIN_TYROSINE_KINASE_ACTIVITY	DYRK4,JAK3,PRKCD,PTK2B,EPHA7,WEE1,FGF1,MAP2K2,EGFR,JAK2,JAK1,CSF1R,TIE1,MAP2K7,IGF2R,DDR1,TEC,EFEMP1,PTK6,PDGFRA,EIF2AK2,FLT1,SRC,NRP1,FGFR3,SRMS,IL3,DDR2,NEK1,ERBB3,NRP2,INSR,MAP2K4,HCK,EPHA2,FGF10,PEAK1,FGF22,CDC37,FLT4,MAP2K1,CSF2RB,EPHA3,CSK,INSRR,CLK3,STAT5A,ERLIN2,EPHA1,TWF1,EPHB6,CLK1,DYRK3,NRG2,ROR2,TESK1,FGFR1,FGFR4,PTK2,CLK2,TNK2,FLT3,MELK,SGK223,NRG4,FGF5,NPTN,TTK,ALK,CAMKK2,FGF20,WEE2…	5.931e-05
GO_HEART_VALVE_FORMATION	HEY2,HEY1,EFNA1,TBX20,ERG,GJA5,DCHS1,SCXB,ZFPM1,NOTCH1,SMAD4,SOX9,OLFM1	6.48098e-05
GO_REGULATION_OF_AXONOGENESIS	LOC100507050,LPAR3,LRRC4C,ARHGEF1,WNT7A,PTEN,SEMA4A,MBP,SYNGAP1,MAP2K1,ROBO1,CTTN,APOE,IFRD1,STK11,RNF6,SSH2,ULK2,SEMA4F,SEMA7A,SEMA6C,XK,EP300,NRCAM,LINGO1,SEMA6B,NRP1,RND2,SLIT3,WNT3,NEFL,SLIT1,NTN1,TNR,SEMA5B,OMG,PLXNB2,SEMA4B,ISLR2,PTPRO,PLXNB1,MAP2K2,SEMA4C,EPHA7,BDNF,OGN,SEMA3D,METRN,BRAF,PLXNA3,ROBO2,MAPT,CCR2,POU3F2,EFNA5,TNFRSF12A,WNT3A,MAG,TTL,CDH2,BCL11A,SIPA1L1,RTN4R,L1CAM,BARHL2,EFNA…	6.63081e-05
GO_NEURAL_CREST_CELL_MIGRATION	ZEB2,HIF1A,KITLG,SEMA3D,SEMA3E,SOX10,SHH,TBX1,PITX2,SEMA4C,FOLR1,SEMA3B,EFNB1,SEMA5A,SEMA5B,GBX2,SEMA3F,SEMA3G,EDNRB,SEMA4B,HAND2,LEF1,PHACTR4,TWIST1,SEMA6D,FGF19,SEMA4D,LAMA5,SOX8,SEMA6C,SEMA3A,SEMA6B,NRP1,GDNF,ISL1,HTR2B,PHOX2B,ACVR1,SEMA4F,SEMA6A,OVOL2,SEMA7A,SEMA4G,SEMA4A,CORO1C,SEMA3C,RET,ERBB4,NRTN,EDN3,SMO	7.45847e-05
GO_ACTIVATION_OF_PHOSPHOLIPASE_C_ACTIVITY	AVPR1A,HTR2A,PLCB2,EGFR,GPR55,CALCR,HTR2B,EDNRA,S1PR4,TXK,C5AR1,ARHGAP6,AVPR1B,PRKCD,ITK,RASGRP4,AGT,SELE,ADRA1A,NMUR1,ADCYAP1R1,GNA15,LPAR1,ANG,GNAQ,PRKCE,LPAR2	7.74077e-05
GO_CARTILAGE_DEVELOPMENT	HMGA2,SULF1,SMAD9,RARB,FGFR3,COMP,CYTL1,SATB2,WNT7A,OSR1,ALX1,PITX1,LECT1,ATP7A,CHRDL2,CTGF,TGFBI,DLX2,SOX9,BMP3,AXIN2,HOXA5,LUM,CHI3L1,CHSY1,RUNX3,BMP8A,WNT10B,BMP4,OTOR,COL9A1,MEF2C,GDF5,ZBTB16,TGFBR2,BMPR2,RSPO2,LRP6,MEF2D,MMP13,ESRRA,FGF4,EIF2AK3,HES5,FGF2,COL11A1,RARA,COL1A1,FGF9,MSX1,HYAL3,FGFR1,BMPR1B,TIMP1,BMP8B,MSX2,EDN1,OSR2,ROR2,AMELX,WNT5B,SNAI1,BMP6,GHRL,HOXA11,GNAS,WNT2B,PRRX1,TGFB1…	7.74077e-05
GO_KIDNEY_MORPHOGENESIS	LHX1,NPHP3,DLG1,GCNT4,CTNNBIP1,NOG,WNT4,SIX1,PGF,GCNT1,WNT11,IRX1,FOXJ1,HOXA11,DCHS1,SIX2,HNF1A,SALL1,SHH,HNF1B,BCL2,TCF21,FGF2,CITED1,WNT1,SOX4,SMO,ADAMTS16,PKD2,HES5,MYC,WT1,HOXD11,SOX8,PBX1,PAX8,GDNF,PAX2,FGF8,PRKX,GATA3,PTCH1,GCNT3,SMAD4,CTNNB1,BMP4,GPC3,ILK,BMP2,GLI3,GZF1,NPNT,WNT7B,FMN1,FOXD1,IRX3,SOX9,WNT9B,AGTR2,CALB1,VANGL2,KLHL3,PKD1,FAT4,FGF1,IRX2,WNK4,HES1,KIF26B,GREM1,AHI1,WNT6,OSR1,…	7.81329e-05
GO_RENAL_SYSTEM_VASCULATURE_DEVELOPMENT	ANGPT2,HES1,BMP4,TCF21,PDGFRA,CD34,FOXC2,NOTCH3,ANGPT1,OSR1,PKD2,PDGFRB,EGR1,NOTCH1,PECAM1,NRP1,PDGFB,ACTA2,GPR4	8.35696e-05
GO_ENDODERMAL_CELL_DIFFERENTIATION	MMP14,LAMA3,COL4A2,ITGB2,LEO1,MMP15,ITGA4,LAMB3,HMGA2,HSBP1,COL6A1,COL7A1,MMP8,SOX2,COL8A1,COL11A1,NODAL,MIXL1,ITGAV,CDC73,ITGA5,ITGB5,SOX17,POU5F1,MMP2,INHBA,VTN,LAMB1,RTF1,HNF1B,COL12A1,GATA6,ITGA7,MMP9,CTNNB1,EOMES,NANOG,CTR9,PAF1,FN1	9.24438e-05
GO_EPHRIN_RECEPTOR_ACTIVITY	EPHA6,EPHA5,EPHA4,EPHA3,EFNA3,EFNA4,NTRK1,EPHB4,EFNB3,EPHB2,EPHA1,EPHB6,EPHA8,NTRK3,EPHA2,EPHA7,EPHA10,EPHB3,EPHB1	9.24438e-05
GO_HEART_GROWTH	MYOCD,GATA4,CAMK2D,C20orf160,TGFBR3,HEG1,SORBS2,NPPA,RXRA,AGT,TGFB2,SIRT6,FOXC2,NKX2-5,NDRG4,NOTCH1,C3orf58,SMAD1,PDLIM5,AGTR2,BMP10,FOXC1,ODZ4,PRKAR1A,MESP1,S1PR1	9.24438e-05
GO_CELL_DIFFERENTIATION_INVOLVED_IN_KIDNEY_DEVELOPMENT	NOTCH1,MTSS1,POU3F3,WT1,PTCH1,ACTA2,LGR4,PAX2,NPHS2,MYO1E,HES1,TCF21,OSR1,CD34,LAMB2,CD24,SIX2,FOXJ1,PTPRO,PDGFB,FAM123B,GPR4,WNT4,GLI3,MAGI2,KLF15,STAT1,MEF2C,IQGAP1,BASP1,BMP4,NPHS1,FOXC2,JAG1,PODXL,PROM1	9.40523e-05
GO_SEMAPHORIN_PLEXIN_SIGNALING_PATHWAY	SEMA6D,SEMA3F,SEMA3G,PLXND1,SEMA5B,SEMA5A,ARHGDIA,SEMA4B,PLXNB2,MET,PLXNB1,SEMA3B,SEMA4C,PLXNB3,RAC1,PLXNA1,PLXNA2,PLXNC1,SEMA3E,SEMA3D,FLNA,PLXNA3,SEMA3C,FARP2,SEMA4A,SEMA4G,PLXNA4,SEMA7A,SEMA6A,SEMA4F,NRP2,SEMA6C,SEMA3A,SEMA4D,NRP1,SEMA6B	0.000111294
GO_REGULATION_OF_AXON_GUIDANCE	WNT3A,SEMA4A,WNT5A,SEMA4G,SEMA3C,SEMA4D,SEMA3A,SEMA6C,SEMA6B,NRP1,PLXNA4,SEMA4F,BMPR2,SEMA7A,SEMA6A,SEMA5A,SEMA3F,SEMA3G,SEMA5B,PLXND1,SLIT2,DSCAM,CXCL12,TBR1,SEMA4B,WNT3,SEMA6D,PLXNA1,PLXNA2,SEMA3D,PLXNA3,PLXNC1,SEMA3E,FEZF2,PTPRO,VEGFA,SEMA3B,SEMA4C,MEGF8	0.00011132
GO_MESONEPHRIC_TUBULE_MORPHOGENESIS	FMN1,NPNT,GZF1,PGF,SIX1,GLI3,BMP2,WNT4,ILK,NOG,GPC3,CTNNBIP1,DLG1,BMP4,CTNNB1,LHX1,SMAD4,BCL2,FAT4,FGF1,SHH,HNF1B,SALL1,DCHS1,HOXA11,WNT9B,SOX9,WNT11,FOXD1,OSR1,PKD2,ADAMTS16,WNT6,WNT1,GREM1,CITED1,KIF26B,HES1,FGF2,TCF21,PTCH1,TACSTD2,GATA3,EYA1,FGF8,PAX2,GDNF,PBX1,PAX8,LAMA5,HOXD11,WT1,MYC	0.000112218
GO_GLAND_MORPHOGENESIS	TGFB3,GLI2,PROP1,FEM1B,TET2,ELF3,CCL11,EDA,ETV4,KDM5B,CAV1,MSN,IL6,SOSTDC1,GDF7,BTRC,FGFR2,TGM2,PTCH1,TGFBR2,POLB,FGF8,NKX3-1,RARG,WNT4,NOG,FRS2,PML,DUOX2,CYP7B1,NFIB,CEBPB,TGFB1,SLC9A3R1,NRG3,LRP5,EDAR,TNF,STAT6,PLXNA1,MSX2,BCL2,HOXD13,MKI67,FGFR1,SHH,SCRIB,WNT5A,HOXB13,VDR,NKX2-3,CSF1,SEMA3C,PHB2,FOXA1,ID4,CRIP1,FGF7,IGFBP5,NOTCH1,TBX2,BSX,NRP1,CUL3,ARG1,TWSG1,EPHA2,LAMA5,SERPINB5,SEMA3A,RPS6KA…	0.000114593
GO_VENTRICULAR_SEPTUM_MORPHOGENESIS	SOX11,SOX4,HEY1,HEYL,ID2,NKX2-5,TBX3,RBM15,FGFRL1,WNT5A,FZD1,HES1,HEY2,WHSC1,CITED2,SMAD7,PITX2,PROX1,GJA5,FZD2,ZFPM1,SAV1,VANGL2,NOTCH1,WNT11,EGLN1,ZFPM2,FGFR2	0.000132995
GO_CHEMOKINE_ACTIVITY	CXCL13,CCL3L1,CXCL11,CCL3L3,XCL1,CCL3,CXCL14,CXCL12,CCL15,CCL23,CCL25,CXCL5,CXCL10,CCL19,CCL26,XCL2,CCL4,CXCL1,CCL17,CCL22,CCL13,CCL20,CCL21,CKLF,CCL5,CXCL16,CCL11,IL8,PF4,CCL14,CCL2,CXCL2,CCL7,CCL8,CCL28,CX3CL1,CCL24,CCL16,CCL1,C5,CCL27,CXCL9,CXCL3,CXCL6,CCL18,PPBP,PF4V1,CCL4L2	0.000139489
GO_DEVELOPMENTAL_GROWTH_INVOLVED_IN_MORPHOGENESIS	PTK7,FMOD,SIRT6,TGFB1,MAGI2,RARG,IQGAP1,SEMA3F,LHX1,HOXD13,FLRT1,IMPACT,SHH,HNF1B,SALL1,POU4F2,POU4F3,ZEB2,PLXNA1,RDH10,MAP1B,EIF2AK4,WNT11,CYFIP1,POSTN,DVL1,SLC9A6,KDM5B,FLRT3,EFNA5,AURKA,RAPH1,CCL11,WNT3A,ABL1,BIN3,TGFBR2,CDK5,LRP6,FGFR2,EPYC,NDEL1,COBL,ALCAM,NDN,SLIT1,FMN1,EMX1,TNC,WNT7B,ESR1,SFRP1,SLIT3,VCL,NRN1L,EPB41L5,SLIT2,BMP4,PRKCZ,PPP3CB,DCLK1,SFRP2,MED1,SEMA5B,FGF1,S1PR1,YAP1,PLXNB1,V…	0.000157748
GO_REGULATION_OF_MORPHOGENESIS_OF_A_BRANCHING_STRUCTURE	HOXD13,VEGFA,BMP7,SHH,HNF1B,FGFR1,RTN4,NTN4,SIX2,WNT2,CAV3,TNF,AGTR2,SOX9,AGT,RXRA,SHOX2,ESR1,WNT2B,SFRP1,PGF,SIX1,TGFB1,NOG,HOXB7,BMP4,SNAI2,CTNNB1,LHX1,FGF10,TACSTD2,LGR4,PAX2,SIX4,ETV5,FGF7,LRRK2,PAX8,BTBD7,GDNF,HGF,SOX8,FGFR2,SULF1,IL1B,ETV4,PDGFA,SMO,GREM1,PHB2,HNRNPK,MAGED1,WNT5A	0.000164798
GO_CARDIAC_SEPTUM_MORPHOGENESIS	RARA,CYR61,HES1,NOTCH2,WNT5A,FGFRL1,TBX20,SOX4,SMO,HEYL,HEY1,NKX2-5,DVL3,TBX2,NOTCH1,ISL1,GJA5,RARB,FGFR2,CITED2,WHSC1,HEY2,TBX5,FGF8,ACVR1,DHRS3,RBM15,GATA4,FZD1,PARVA,HAND1,MDM2,ID2,SOX11,JAG1,TBX3,ZFPM1,SAV1,VANGL2,FZD2,ZFPM2,WNT11,EGLN1,MSX2,PROX1,SMAD7,GATA6,PITX2,TBX1	0.00017099
GO_REGULATION_OF_METANEPHROS_DEVELOPMENT	PDGFRB,WNT9B,AGTR2,EGR1,MYC,WWTR1,WT1,LIF,PAX8,GDNF,HNF1B,ADIPOQ,PDGFB,PAX2,YAP1,FAT4,BASP1,BMP4,CTNNB1,CITED1,STAT1,RET,PDGFA	0.000199982
GO_MESODERMAL_CELL_DIFFERENTIATION	FOXC2,KLF4,ITGA2,WNT3A,BMP4,ETV2,KDM6A,NODAL,ITGB1,TRIM15,PAX2,EYA1,ITGA8,TAL1,KDM6B,HMGA2,ITGB3,INHBA,FOXF1,EYA2,FGFR2,ITGB4,SMAD1,HOXA11,ITGA3,SIX2	0.00021016
GO_REGULATION_OF_PHOSPHATIDYLINOSITOL_3_KINASE_SIGNALING	RELN,KLF4,CD19,FRS2,C19orf10,UNC5B,NRG1,LCK,SERPINE2,KIT,FGF16,FGF17,CBL,GRB2,HAX1,DCN,TEK,FYN,PIP4K2B,PTPN6,AKT1,UBE3A,CD28,NEDD4,TSC2,CAT,FGF8,CD80,PPP2R5B,EGF,HGF,SEMA4D,RASGRP1,FGFR2,ENTPD5,HBEGF,C3orf58,TGFB2,INS,SERPINA12,ERBB2,FGF3,FBXL2,PDGFB,CCL5,PIP4K2C,FSHR,PIK3IP1,KITLG,PIK3CD,MAPK3,FGF23,ERBB4,PDGFA,MYOC,PPARD,PRR5L,FGF18,GPER,FGF6,FGF19,PDGFRB,GAB1,BTC,NTRK2,FGF7,KDR,PRR5,PTPN13,ERE…	0.000212128
GO_NEGATIVE_REGULATION_OF_CELL_PROJECTION_ORGANIZATION	STMN2,SLIT2,TRPV4,EPHB2,NGFR,SEMA6D,KIAA0319,SEMA3E,TBC1D7,CCL21,WNT5A,RAP1GAP2,TRPC6,CARM1,RUFY3,SEMA3C,MAP4,TBX6,ARF6,DGUOK,ID1,SPRY2,SEMA3A,FKBP4,INPP5J,DCC,PFN2,RHOA,GSK3B,SNAPIN,TACSTD2,THY1,PAQR3,DNM3,CBFA2T2,EPHA4,SEMA3G,SEMA5A,KANK1,PAFAH1B1,GAK,PTPRZ1,SPP1,B2M,FGF13,KLK8,KATNA1,MT3,NLGN1,YWHAH,FSTL4,DPYSL3,ITGA3,LRP1,SEMA4G,TBC1D30,PSEN1,LPAR1,GFAP,NGEF,SRGAP2P1,ARHGAP4,SEMA4D,HRG,C15orf…	0.000227356
GO_CRANIAL_NERVE_DEVELOPMENT	HOXB3,SEMA3A,SIX4,ERBB3,ISL1,NRP1,SLC1A3,EPHB1,PLXNA4,CHD7,PHOX2B,PAX2,TFAP2A,ATOH7,HES1,CHRNB2,NKX2-2,NAV2,POU4F1,LPAR1,EGR2,ATP8B1,PHOX2A,HOXB1,HOXD3,SALL1,PLXNA3,POU4F3,HOXB2,KCNA2,TBX1,TMEM126A,HOXA1,SLITRK6,DRGX,NTRK1,CTNNB1,HOXA3,SEMA3F,HES3,GLI3,EPHB2,SIX1	0.000228898
GO_POSITIVE_REGULATION_OF_ENDOTHELIAL_CELL_PROLIFERATION	NR4A1,PGF,JUN,PRKCA,CDH13,VIP,SEMA5A,CXCL12,GDF2,C19orf10,PLXNB3,ECM1,HIF1A,TNFSF12,BMP6,MTOR,LRG1,CCL2,CCL24,CAV1,PRKD1,TEK,RICTOR,AKT1,CYBA,SIRT1,CCL11,FGF2,SCG2,ANG,TGFBR1,NF1,HTR2B,BMPR2,VEGFB,CCR3,EGR3,EGFL7,PRKD2,AGGF1,CCL26,CAV2,BMP4,BMP2,ACVRL1,PDGFB,PROX1,VEGFA,HMGB2,ARNT,WNT2,PDCL3,STAT5A,PDCD6,F3,WNT5A,FLT4,VASH2,THBS4,ITGB3,NRP2,ZNF580,ARG1,NRP1,RPTOR,NRARP,KDR,PPP1R16B	0.000232723
GO_STRIATED_MUSCLE_CELL_PROLIFERATION	NOTCH1,NDRG4,SMAD1,C3orf58,MEGF10,BMP10,TGFBR3,ODZ4,PRKAR1A,FOXC1,RXRA,NKX2-5,FOXC2,TGFB2,TK1	0.000232723
GO_POSITIVE_CHEMOTAXIS	FGF2,WNT5A,SCRIB,TSC2,SCG2,HMGB1,SAA2,CCL16,HGF,LGALS3,VEGFC,FIGF,FGF7,CORO1A,NRP1,FGF8,FGF10,VEGFB,BMP4,SEMA5A,SAA4,ALKBH1,CCL3,CXCL12,CCL15,NTF3,ANGPT1,SAA1,MIF,PTPRJ,PDGFB,MET,CCL5,HMGB2,VEGFA,PLXNB3	0.000232723
GO_CARDIAC_CHAMBER_MORPHOGENESIS	GJA5,FGFR2,BMP10,TNNI3,FOXC1,TNNT2,SMARCD3,MYBPC3,OVOL2,WHSC1,GRHL2,GATA3,FGF8,TBX5,COL11A1,RARA,NPY5R,FGFRL1,NOTCH2,TEK,TNNI1,HEYL,SMO,SOX4,CPE,DLL4,ZFPM1,SAV1,FZD2,CAV3,HIF1A,EGLN1,WNT11,MSX2,NRG1,PITX2,GATA6,UBE4B,DHRS3,RBM15,FZD1,ID2,HAND1,SHOX2,ADAMTS1,JAG1,FOXC2,TBX2,NOTCH1,DVL3,RARB,FKBP1A,ISL1,RBPJ,GSK3A,FOXF1,CITED2,MESP1,HEY2,SRF,TPM1,ACVR1,POU4F1,CYR61,HEG1,TGFBR3,HES1,PPP1R13L,WNT5A,F…	0.000261276
GO_POSITIVE_REGULATION_OF_LIPASE_ACTIVITY	FGFR2,PLA2G5,HTR2B,CALCR,FGF2,ANG,LPAR1,HPCA,PDPK1,NMUR1,GPIHBP1,NR1H2,C5AR1,KIT,LMF1,FGFR1,GPR55,APOA1,PRKCE,LPAR2,GNA15,ARL1,ADCYAP1R1,SELE,APOH,AGT,APOC2,RASGRP4,APOA5,PLA2G1B,PDGFRB,AVPR1B,FGFR3,PTAFR,CAMK2B,S1PR4,ABHD5,RHOA,CYR61,MARCKS,ADRA1A,PLIN5,RHOC,ITK,ABL2,PRKCD,ARHGAP6,PNLIP,NR1H3,TXK,NMUR2,EDNRA,GNA13,ARF4,AVPR1A,HTR2A,CCL5,EGFR,PLCB2,PRKCZ,AGTR1,GNAQ,PDGFRA,FLT1,ESR1,APOA4	0.000272896
GO_NEGATIVE_REGULATION_OF_CELL_GROWTH	NPR1,PML,SEMA3G,CDKN2A,HYAL2,SEMA5A,GDF2,SCGB3A1,SERTAD3,SPP1,FGF13,PRDM4,MT3,TRO,EAF2,GJA1,WNT11,NME6,FSTL4,EI24,RERG,RBBP7,DNAJC2,SH3BP4,TSPYL2,SERPINE2,SEMA4G,NPPA,ARHGAP4,PPP2CA,WFDC1,SEMA4D,HRG,CRLF3,CDKN2AIP,HYAL1,CRYAB,PHF17,SMARCA2,BST2,SFRP2,SMAD4,CDKN1B,KIAA1967,NDRG3,SIPA1,GNG4,ADAM15,SLIT2,TP53TG5,SFRP1,TGFB2,CAPRIN2,SEMA6D,NOV,TRIM40,FBP1,PPP1R9B,SEMA3E,PTPRJ,NPPB,CDKN2C,ACVRL1,GNB2L…	0.000280065
GO_INOSITOL_LIPID_MEDIATED_SIGNALING	FGF3,KIAA1486,EIF2C4,TNRC6C,EZR,NTRK1,ERBB2,C7orf51,TYRO3,TNRC6A,OGT,PDGFRA,KITLG,XBP1,PLEKHA1,PIK3C3,SIRT2,PIK3CA,INPP5F,PI4KB,EGFR,HTR2A,FGF1,CSF1R,PDGFB,IGF1,PIK3R5,IGF1R,EIF2C3,PIK3R1,ERBB4,PDGFA,PTEN,MUC5AC,PIK3CD,FGF23,MAPKAP1,ERBB3,PIK3C2B,FGF7,PLD1,KL,PTAFR,PRR5,FGFR3,FGF19,EIF2C2,GAB1,PLD2,PDGFRB,PIK3C2A,BTC,FGF22,FGF6,FGF10,GPR143,FGF18,RHOA,IRS2,NCS1,FRS2,CD19,FGF5,NRG4,C1QBP,TRAT1,TNR…	0.000304379
GO_REGULATION_OF_MESONEPHROS_DEVELOPMENT	LGR4,PAX2,HNF1B,GATA3,TACSTD2,VEGFA,WT1,SOX9,AGTR2,SOX8,GDNF,PAX8,SIX2,SIX4,TGFB1,SIX1,GREM1,WNT2B,SMO,AGT,LHX1,BMP4,BASP1,HOXB7,NOG,MAGED1	0.000304379
GO_MOTOR_NEURON_AXON_GUIDANCE	HOXA2,NRP1,PLXNC1,PLXNA3,PLXNA2,PLXNA1,ALCAM,SEMA3A,CDK5,FGF8,PLXNA4,LHX4,NOG,EGR2,SLIT2,CHN1,EPHA4,PLXND1,LHX1,SEMA3F,ERBB2,KIF5C,LHX3,ETV4,SLIT1,LHX9,RNF165	0.000353046
GO_RESPONSE_TO_INTERFERON_GAMMA	IRF4,IRF8,IFITM3,DAPK1,CCL15,CYP27B1,HLA-DRB1,SYNCRIP,TRIM68,EDN1,CXCL16,OAS3,GBP6,TRIM31,TRIM8,IFITM1,KYNU,NUB1,IRF9,CD86,CCL16,OAS1,CCL24,CCL7,IL23R,CITED1,CCL11,VCAM1,CAMK2G,GBP1,CCL18,IRF3,CAMK2A,MID1,AIF1,CCL26,HLA-E,DAPK3,CAMK2D,IFNGR2,IL12RB1,SP100,CCL3,XCL1,DNAJA3,SNCA,GCH1,EPRS,JAK2,JAK1,HLA-DRB3,TRIM5,XCL2,PRKCD,TRIM21,CCL14,HLA-DQA1,TRIM22,TDGF1,SLC11A1,GBP5,HLA-DQB1,SLC26A6,ADAMTS13,P…	0.000356672
cluster_9
GO_PEPTIDE_RECEPTOR_ACTIVITY	BDKRB1,AGTRAP,QRFPR,MCHR2,MC5R,MC1R,LTB4R,OPRK1,NPSR1,CCKBR,GLP2R,BDKRB2,KISS1R,F2RL2,GPR152,CCR8,GALR2,CRCP,F2R,TACR3,GPR37,CXCR6,EDNRB,OGFR,CXCR3,GALR1,CCR4,CCR6,NLRP6,SSTR2,AVPR1B,HCRTR2,CCR7,OXTR,GPR75,RXFP4,CXCR7,CXCR5,LTB4R2,PPYR1,FPR3,SORCS2,FPR2,OPRM1,TACR1,INPP5K,F2RL1,NMUR2,CCR2,AGTR2,GAL,SORCS3,AVPR1A,NPBWR2,GPR77,TACR2,PROKR1,SSTR5,AGTR1,CYSLTR1,MC2R,CCKAR,SORCS1,SSTR3,CYSLTR2,NPBWR1,…	5.80035e-07
GO_NEUROPEPTIDE_SIGNALING_PATHWAY	POMC,GLRB,OPRM1,SORCS2,NTSR1,PYY3,PRLHR,HCRTR1,NPS,PPYR1,GLRA4,RXFP3,LTB4R2,GALR3,GPR44,NPB,RXFP4,PENK,AGRP,GPR143,GRP,HCRTR2,SSTR2,GPR84,PYY,NPFF,CYSLTR2,NPBWR1,NPFFR1,SCG5,TAC1,OPRL1,SORCS1,NPY2R,OPRD1,MC2R,CYSLTR1,PROKR2,SSTR1,GLRA2,PROKR1,NXPH3,NPBWR2,CARTPT,QRFP,GPR1,SORCS3,GPR149,ODZ1,GAL,NPFFR2,NMUR2,PNOC,NPY,CALCA,NMUR1,CPE,KISS1R,UTS2R,TAC3,RAPGEF2,NPY5R,NPPA,NMS,PROK2,NMU,NPSR1,OPRK1,LT…	4.02751e-05
GO_NEUROPEPTIDE_RECEPTOR_ACTIVITY	NPSR1,GPR143,SSTR2,HCRTR2,NTSR2,QRFPR,NMUR1,SSTR4,OPRM1,NTSR1,SORCS2,PRLHR,KISS1R,TACR1,PPYR1,HCRTR1,NPY5R,NMBR,GALR3,GPR139,TACR2,PROKR1,NPY1R,SORCS3,BRS3,NPY6R,NPBWR2,GAL,NPFFR2,TACR3,GALR2,NMUR2,SORCS1,SSTR3,NPBWR1,NPFFR1,NPY2R,MC2R,GPR83,GALR1,SSTR5,MCHR1,PROKR2,SSTR1	0.000135464
cluster_10
GO_MULTICELLULAR_ORGANISMAL_SIGNALING	CHRM5,CACNB4,SCN2B,CLCN1,KCNIP2,SCN5A,CACNG2,KCNMB3,TNNI3K,SLC9A1,YWHAE,CACNA1D,KCNA1,ATP1B1,GJC1,KCNJ12,KCNA2,CACNB2,FKBP1B,JUP,NFASC,SCN9A,SCN8A,PAFAH1B1,KCND1,AKAP9,GJA1,CACNA2D3,KCNMB2,CACNA1A,GPR88,CACNB1,SCN10A,GJA5,DRD5,ATP1A3,CACNA1I,KCND2,CHRNA1,KCNK1,KCNH2,RNF207,NUP155,CNTNAP1,P2RX4,GRIK2,CACNG3,CACNA1C,KCNE1,CACNG4,JAM3,CTNNA3,SCN4B,DSG2,CAV1,DMRT3,SCN2A,SCN3A,ATP1B2,CNTNAP2,SLC8A1,SO…	1.3714e-10
GO_VOLTAGE_GATED_ION_CHANNEL_ACTIVITY	KCNQ5,CACNB3,KCNB1,TMC1,CALHM1,KCND3,KCNB2,KCNJ15,KCNH4,KCNK7,KCNK15,CACNA2D1,CLIC5,GRM7,SCN3B,KCNA5,KCNC3,KCNQ2,CNGA1,KCNAB2,KCNJ14,CACNA1S,KCNT2,KCNIP1,CACNA1B,SCN7A,CACNA1F,GAS6,KCNK5,SCN1A,KCNK2,IL1RAPL1,CLIC2,CLIC3,HCN4,CATSPER4,HCN3,KCNE4,CACNG1,BSND,CLCN3,KCNH7,KCNK6,CATSPER1,KCNC1,CNGA3,TPCN1,CNGA4,HCN1,GPR89B,KCNJ2,KCNJ18,SCN4B,KCNG1,CLCNKA,KCNJ16,KCNH5,CLCN7,KCNAB1,KCNH8,PKD2,KCNG4,CACN…	4.54359e-08
GO_CATION_CHANNEL_COMPLEX	KCNJ1,CTTN,CACNA1G,PRKACA,KCNIP3,MCU,CACNA1E,NOS1,C22orf32,CACNA2D2,CACNG7,CACNG6,KCNJ4,SCN1B,TRDN,SCN4A,NOS1AP,KCNC2,KCNE1L,HERPUD1,KCNJ11,CAMK2D,KCNV1,PDE4D,CASQ2,KCNIP4,KCNQ1,CACNG8,TRPC5,MICU1,SCN11A,KCNJ6,PKD2L1,DLG2,CCDC109B,HCN2,CATSPER2,CACNA2D4,KCNH1,KCNE2,KCNS3,CACNG3,CACNA1C,ATP2A1,KCNA7,KCNJ5,CACNG4,KCNE1,KCNJ3,CATSPER3,AKAP6,KCNQ3,KCNE3,SCN3A,SCN2A,PPP2R4,KCNC4,KCNA10,CALM3,KCNH2,KCN…	2.35483e-07
GO_TRANSMISSION_OF_NERVE_IMPULSE	MYH14,CACNG5,GPER,SCN7A,CHRNA1,DRD5,CACNA1I,SCN4A,KCND2,NRCAM,SCN10A,SCN1B,GRM7,CACNG7,SCN3A,SCN2A,CNTNAP2,DMRT3,CLDN19,ANK3,DRD1,P2RX1,CACNG4,JAM3,CNTNAP1,P2RX4,GRIK2,CACNG3,KCNA2,FKBP1B,S1PR1,KCNA1,SCN5A,CACNG2,KCNMB3,OTOA,CHRM5,SCN11A,CACNB4,SOD1,CLCN1,P2RX3,SPTBN4,KCNMB4,KCNMB2,CATSPER4,CACNG8,GPR88,CACNA1A,PAFAH1B1,SCN8A,SCN1A,NFASC,SCN9A	4.66689e-07
GO_CARDIAC_CONDUCTION	RYR2,SPTBN4,SLC8A1,KCNK6,CXADR,KCNE2,CACNA2D4,PKP2,TRPM4,KCNJ2,MEF2A,CACNA1F,PLN,CAMK2D,CACNG8,ATP1A1,CACNG1,KCNQ1,HCN4,CASQ2,KCNIP4,KCNK15,CACNA2D1,SCN3B,CACNG6,KCNA5,CACNG7,KCNJ4,SCN1B,CACNA1S,KCNJ14,CACNG5,KCNE1L,KCNIP1,CACNA1G,KCNK3,CACNB3,ATP1A2,DSP,CACNA2D2,KCND3,KCNIP3,ANK2,PRKACA,DSC2,TNNI3K,SLC9A1,CACNG2,SCN5A,KCNIP2,SCN2B,CACNB4,FKBP1B,JUP,ATP1B1,GJC1,KCNJ12,CACNB2,CACNA1D,YWHAE,KCND1,C…	1.58796e-06
GO_VOLTAGE_GATED_CATION_CHANNEL_ACTIVITY	CNGA1,KCNQ2,KCNT2,CACNA1B,CACNA1S,KCNJ14,KCNAB2,CACNA2D1,KCNC3,KCNA5,GRM7,KCND3,KCNH4,KCNJ15,KCNB2,KCNQ5,CACNB3,KCNB1,TMC1,CALHM1,CNGA4,TPCN1,HCN1,KCNJ18,KCNJ2,KCNK6,KCNH7,KCNC1,CNGA3,CATSPER1,HCN4,CATSPER4,HCN3,CACNG1,KCNE4,GAS6,KCNK5,CACNA1F,IL1RAPL1,KCNK2,KCNS1,KCNT1,TPCN2,KCNJ13,KCNQ4,KCND2,CACNA1I,CACNB1,KCNAB3,KCNAB1,KCNH8,PKD2,KCNG4,KCNG1,KCNJ16,KCNH5,CACNB2,KCNA2,KCNJ12,KCNA1,KCNIP2,CACNG…	3.39639e-06
GO_VOLTAGE_GATED_CALCIUM_CHANNEL_COMPLEX	NOS1AP,CATSPERG,CACNA1I,PDE4B,CACNA2D1,TRDN,CACNB1,CACNG7,CACNG6,CACNA1S,CACNA1B,CATSPERB,CATSPER3,CACNG4,CACNA1G,CACNB3,CACNA1C,C1orf101,CACNG3,CACNA2D2,NOS1,CACNA1E,CACNG2,TMEM146,CACNB4,CATSPER1,CACNB2,CATSPER2,CACNA2D4,HSPA2,CACNA1D,CACNA1F,CACNA2D3,CATSPER4,CACNG8,CACNA1A,CACNG1,CACNA1H,CASQ2,PDE4D	1.85025e-05
GO_SODIUM_CHANNEL_ACTIVITY	SCNN1A,TRPM2,TRPM5,CATSPER4,HCN3,HCN4,ACCN3,SCN9A,ACCN5,NALCN,SCNN1B,SCN1A,SCN8A,HCN2,TRPM4,ACCN4,SCNN1G,HCN1,SHROOM2,SCN2B,SCN11A,PKD2L1,SCN5A,SCNN1D,PKD2,SCN3A,SCN2A,SCN4B,KCNK1,SCN7A,ACCN1,SLC4A11,ACCN2,SCN3B,SCN10A,SCN1B,SCN4A	2.27688e-05
GO_MEMBRANE_DEPOLARIZATION	SCN1A,PARK7,SCN8A,PRKCZ,CDKN2A,CACNA1F,SCN9A,ATPIF1,CASP1,NALCN,CACNA1A,CATSPER4,CHRNA4,JUN,CACNA1H,CHRNA6,SCN5A,YWHAH,CACNG2,CATSPER1,SCN2B,SCN11A,CACNB4,SLC8A1,TPCN1,CACNB2,ADIPOQ,EDN1,CACNA1D,CATSPER2,KCNJ2,SCN4B,CACNA1G,CACNG4,CACNB3,P2RX7,CHRNB2,CATSPER3,ABL1,CACNA1C,MLL,P2RX4,ATP1A2,SCN2A,SCN3A,ANK2,CAV1,C9orf7,CACNA1E,BEST2,CACNA2D1,SCN4A,CACNA1I,SCN3B,SCN1B,SCN10A,CACNA1B,CACNA1S,KCNH2,TP…	3.32478e-05
GO_CALCIUM_ION_TRANSMEMBRANE_TRANSPORT	CACNA1S,CUL5,CACNA1B,DENND5B,ATP2B1,CACNA2D1,ASPH,CHRNA9,GRM7,FKBP1A,ATP2C1,BBC3,TRPC4AP,CACNB3,CALHM1,TMC1,TRPA1,TRPC6,CHERP,PKD1,HTR2C,CHRNA10,TPCN1,TRPM4,CCL21,RYR2,MCOLN1,TRPV1,CATSPER1,PKD1L3,CACNG1,SLC8A2,TRPM1,TRPV4,CATSPER4,GRIN3A,IL1RAPL1,CACNA1F,GAS6,ITPR2,SLC24A4,GRIN2A,HTR2B,TPCN2,P2RY12,CCR5,CACNA1I,CACNB1,LOXHD1,ATP2A3,SLC24A3,PKD2,STIM2,SLC24A1,PSEN1,FKBP1B,DDIT3,CACNB2,LCK,TMEM37,…	3.63929e-05
GO_ACTION_POTENTIAL	SCN7A,FGF12,KCNE1L,GPER,CACNA1B,CACNA1S,MYH14,NRCAM,SCN1B,SNTA1,KCNA5,SCN3B,GNA11,CHRNB4,CACNA2D1,SCN4A,CACNA1E,ANK2,ATP1A2,KCNB1,SRI,ANK3,CLDN19,P2RX1,CACNA1G,DRD1,KCNJ2,CATSPER2,PKP2,TPCN1,KCNE2,SCN11A,SLC8A1,KCNMB4,P2RX3,CATSPER1,RYR2,CHRNA4,CATSPER4,HCN4,ATP1A1,KCNQ1,GNAQ,CACNA1F,SCN1A,CHRNA1,TPCN2,KCNH2,NUP155,SCN10A,DMD,GJA5,KCND2,CACNA1I,AKAP7,CLN3,AKAP6,SCN2A,SCN3A,CNTNAP1,P2RX4,CACNA1C,G…	6.22108e-05
GO_SODIUM_ION_TRANSMEMBRANE_TRANSPORTER_ACTIVITY	HCN4,HCN3,CATSPER4,SLC8A2,SLC34A1,SLC6A16,SLC24A4,SLC10A3,SLC6A3,SCN1A,ATP12A,SLC13A2,SHROOM2,SLC10A4,HCN1,TRPM4,ACCN4,SLC6A11,SLC6A18,SLC9A7,TRAPPC10,SLC5A4,SLC13A1,SLC5A5,ABCB11,SLC6A6,SCN7A,SLC3A2,SLC13A5,ATP1A4,SLC6A8,SCN3B,ACCN3,SCNN1A,SCN8A,SLC1A7,SLC5A6,SCNN1B,ACCN5,NALCN,SLC13A3,SLC9A8,SLC28A3,SLC38A1,SLC6A12,SCN5A,SLC17A2,SLC17A3,SLC20A2,FXYD2,SLC17A1,SLC6A4,SLC24A3,PKD2,SLC9A6,ATP1B3,SL…	9.09107e-05
GO_POTASSIUM_ION_TRANSPORT	SLC24A2,SLC12A1,KCNV1,KCNQ1,ATP1A1,KCNIP4,CHP,KCNN2,PKD2L1,KCNJ6,KCNE2,KCNS3,HCN2,KCNH1,KCNK3,SLC24A5,KCNN3,HTR3A,KCNJ1,TMEM175,SLC12A2,ATP1A2,KCNIP3,SCN4A,TMEM38B,KCNJ4,KCNE1L,KCNJ11,KCNC2,KCND1,ABCC9,TRPM5,KCNK10,KCNV2,REST,KCNJ8,CNGB3,KCNA4,KCNH3,KCNK9,KCNK16,KCNMB3,KCNN1,ATP1B1,KCNK13,KCNK18,KCNF1,SLC12A4,SLC12A6,KCNJ5,KCNJ3,KCNE1,KCNJ9,KCNA7,ATP1B2,CNGA2,KCNE3,KCNQ3,CNGB1,KCNA10,KCNC4,GJA5,K…	0.000107401
GO_VOLTAGE_GATED_SODIUM_CHANNEL_ACTIVITY	SCN2A,SCN3A,CATSPER4,HCN3,HCN4,PKD2,SCN1A,SCN4B,SCN8A,SCN9A,HCN1,HCN2,SCN7A,SCN4A,SCN5A,SCN2B,SCN3B,SCN1B,SCN10A,SCN11A	0.000115353
GO_POTASSIUM_CHANNEL_ACTIVITY	KCNF1,KCNK18,KCNA1,KCNJ12,KCNK13,KCNA2,KCNK12,KCNIP2,KCNK9,KCNK16,KCNMB3,KCNN1,KCNG3,KCNH3,KCNK17,ABCC8,KCNA4,KCNG2,KCNJ8,CNGB3,REST,KCNA6,KCNV2,KCNMB2,TRPM5,KCNK10,ABCC9,KCNS2,KCNH6,KCNA3,KCND1,KCNU1,KCNS1,KCNT1,KCNK4,KCNMA1,KCNH2,KCNJ13,KCNK1,KCNN4,KCNJ10,KCNAB3,KCNA10,KCNC4,KCND2,KCNQ4,PKD2,FXYD4,CNGB1,KCNQ3,KCNE3,KCNG4,KCNAB1,KCNH8,CNGA2,KCNA7,KCNJ16,KCNH5,KCNJ3,KCNE1,KCNJ9,KCNG1,KCNJ5,KCNH1,…	0.000146031
GO_MEMBRANE_DEPOLARIZATION_DURING_ACTION_POTENTIAL	CACNA1B,CACNA1S,SCN7A,TPCN2,KCNH2,CACNA2D1,CACNA1I,SCN4A,SCN1B,SCN10A,SCN3B,SCN2A,SCN3A,ATP1A2,CACNA1E,ANK2,CATSPER3,SCN4B,CACNA1G,CACNA1C,TPCN1,CACNB2,KCNJ2,CACNA1D,CATSPER2,YWHAH,SCN5A,SCN11A,SLC8A1,SCN2B,CATSPER1,CATSPER4,CACNA1A,CACNA1H,SCN8A,CACNA1F,SCN1A,NALCN,SCN9A	0.00017153
GO_VOLTAGE_GATED_SODIUM_CHANNEL_COMPLEX	SCN2B,SCN9A,SCN3B,SCN1B,SCN11A,SCN10A,SCN4A,SCN1A,SCN4B,SCN5A,SCN8A,SCN7A,SCN3A,SCN2A	0.000217723
GO_VOLTAGE_GATED_CALCIUM_CHANNEL_ACTIVITY	CACNA1F,GAS6,IL1RAPL1,NCS1,RYR1,CATSPER4,CACNG8,CACNG1,CACNA1A,CACNA1H,CACNG2,CACNB4,CATSPER1,CACNB2,TPCN1,CATSPER2,CACNA2D4,CACNA1D,CATSPER3,CACNA1G,CACNB3,CACNG4,TMC2,TMC1,CALHM1,CACNA1C,CACNG3,ITGAV,CACNA2D2,CACNA1E,PKD2,OPRM1,CACNA1I,CACNA2D1,CACNB1,GRM7,CACNG7,CACNG6,CACNA1S,CACNG5,CACNA1B,TPCN2	0.000236569
cluster_11
GO_VASCULAR_PROCESS_IN_CIRCULATORY_SYSTEM	ANGPT1,PTP4A3,SRC,AGTR1,ADRA2A,AVPR1A,HTR2A,GCH1,CHGA,GPX1,TACR2,F2RL1,UTS2D,SLC8A1,SOD1,AGTR2,TACR1,PTGS1,HMOX1,ATP1A2,ADRA1A,NOS1,ATG5,ADCY6,APOE,P2RX1,DRD1,GCLM,OXTR,PLA2G6,DBH,PLOD3,PTGER3,PRKG1,APLN,NTS,PTAFR,LEP,PIK3C2A,ESR2,AVPR1B,KCNJ8,AGT,ADRA2B,TGFB1,FOXC2,P2RY1,EDNRB,ADRB3,CTNNBIP1,EDN1,SERPINF2,HRH2,HTR7,ADRB1,RAMP2,UCN,ALOX12,ADCYAP1,F2R,KNG1,PDE3A,HTR1D,SHC1,ADRA2C,HMGCR,ADM,ALOX5,B…	1.26157e-08
GO_VASODILATION	AGTR2,SOD1,ADRB2,KNG1,CALCA,GPX1,ADORA1,PRKG1,PLOD3,GCH1,ADRB1,SOD2,ADRB3,RGS2,EDNRB,GUCY1A3,BDKRB2,DRD1,BBS2,MKKS,APOE,ATG5,ADORA2B,ITGA1,AGT,KCNJ8	6.4153e-06
GO_REGULATION_OF_BLOOD_PRESSURE	ADRB3,EDNRB,CYP4F2,ERAP1,EMP2,SLC2A5,F11R,AGT,CMA1,LRP5,TACR3,POSTN,MME,CTSZ,F2R,REN,RAMP2,UCN,ADRB1,SERPINF2,EDN1,NOX1,CYP4A11,BDKRB2,P2RX4,NAV2,FFAR3,C12orf39,CNR1,RNPEP,ADAMTS16,DRD2,P2RX2,NISCH,SLC4A5,TAC4,TNNI3,SGK1,WNK1,BDKRB1,AGTRAP,GUCA2B,GJA5,MECP2,CYP11B2,ACCN1,BMPR2,ABAT,NCALD,ADH5,ERAP2,LNPEP,AGTR1,PPARA,ENG,CTSG,ATP1A1,TAC1,PDE4D,PLCB3,AGTR2,ACSM3,GNB3,SOD1,UTS2D,F2RL1,NPY,PTPRO,CHGA…	6.94276e-06
GO_REGULATION_OF_VASODILATION	ADRB2,CPS1,GJA5,PTAFR,P2RY2,ESR2,SCPEP1,NOS3,EPHX2,ECE1,PLA2G6,KAT2B,APLN,GPER,ADORA1,PPARD,HMGCR,UTS2R,NPPC,HMOX1,ADCY6,ACE2,ADM,NOS1,UTS2D,NPPB,CALCA,F2RL1,PTPRM,AGTR2,SMTNL1,MTNR1B,ACE,CRP,UCN,ALOX12,ADCYAP1,CHGA,UTS2,P2RY1,AGTR1,NPR1,ADRA2A,VIP,GJA1,INS,AGT,NOS2	8.39784e-06
GO_VASOCONSTRICTION	MKKS,BBS2,HTR1A,EDNRB,BDKRB2,P2RX1,AGT,CAV1,EDN3,HTR1D,HTR1B,SLC6A4,ADRA1A,SLC8A1,EDNRA,EDN2,KEL,DRD5,PIK3C2A,ADRA1D,AVP,HTR7,HTR2A,ADRA1B,TRPM4,EDN1,HTR2B,ACTA2	3.76553e-05
GO_REGULATION_OF_VASOCONSTRICTION	DBH,OXTR,APLN,PTGER3,LEP,EDN2,PTAFR,KCNA5,FGG,PRKCQ,AVPR1B,CX3CL1,EDN3,TACR1,PTGS1,ADRA1A,ATP1A2,NOS1,DOCK5,P2RX1,DRD1,HTR2A,AVPR1A,AVP,ACE,TRPM4,PTGS2,KCNMB4,SMTNL1,ICAM1,AGTR1,ADRA2A,PER2,ACCN1,BMPR2,FGA,FGB,GJA5,HRH1,ADRA1D,ECE1,SHC1,ADRA2C,UTS2R,CAV1,ADM,ACE2,TBXA2R,ALOX5,BDKRB2,CHRM1,AKT1,CD38,NPY1R,HRH2,ADRA1B,EDN1,F2R,HIF1A,ADRA2B,GJA1,AGT,DOCK4,KCNMB2,AVPR2,CHRM3	4.26401e-05
GO_REGULATION_OF_SYSTEMIC_ARTERIAL_BLOOD_PRESSURE	EMP2,ADRB3,CYP4F2,GJA1,CMA1,AGT,SLC2A5,AVPR2,ATP6AP2,CTSZ,F2R,POSTN,MME,ADRB1,SERPINF2,ADRA1B,EDN1,SOD2,CORIN,REN,NAV2,C12orf39,NOX1,CYBA,CYP4A11,NPPA,ADAMTS16,DRD2,P2RX2,UTS2R,DRD3,SLC4A5,ACE2,ADRB2,WNK1,GJA5,TNNI3,DRD5,ADRA1D,ECE1,NOS3,ACCN1,BMPR2,MECP2,CYP11B2,AGTR1,GAS6,NCALD,PDE4D,DDAH1,PLCB3,CPA3,ENG,PRCP,CTSG,KCNK6,F2RL1,RASL10B,CALCA,AGTR2,HSD11B2,AVP,ACE,AVPR1A,PDGFB,PTPRO,UTS2,NTSR1,EDN…	6.27826e-05
GO_POSITIVE_REGULATION_OF_BLOOD_CIRCULATION	ADM,ACE2,ADRA2C,SHC1,UTS2R,CAV1,AKT1,NPPA,TBXA2R,ALOX5,FGA,RNF207,FGB,HRC,ADRA1D,NOS3,EPHX2,ADRB2,CPS1,HRH1,GJA5,NOS2,AVPR2,GJA1,AGT,VIP,HSP90AA1,ALOX12,ADCYAP1,UCN,NPY1R,CD38,ADRB1,HRH2,ADRA1B,EDN1,TACR3,PTPRM,F2R,ADA,NKX2-5,NOS1,ADRA1A,HMOX1,PTGS1,NPPC,TACR1,EDN3,PPARD,APLN,KAT2B,TPM1,GPER,PTGER3,PLA2G6,DBH,HEY2,OXTR,FGG,AVPR1B,NOS1AP,ESR2,SCPEP1,GSK3A,OR51E2,SLC1A1,PTAFR,EDN2,SCN3B,TGFB2,ATP1A…	7.04228e-05
GO_POSITIVE_REGULATION_OF_VASODILATION	ADM,NOS1,HMOX1,NPPC,PPARD,APLN,KAT2B,GPER,PLA2G6,ESR2,SCPEP1,NOS3,EPHX2,ADRB2,CPS1,PTAFR,GJA5,NOS2,GJA1,AGT,INS,VIP,ADRA2A,UTS2,ALOX12,UCN,ADCYAP1,AGTR2,MTNR1B,PTPRM,F2RL1,CALCA	0.00010549
GO_SMOOTH_MUSCLE_CONTRACTION	P2RX3,KNG1,SLC8A1,EDNRA,FKBP1B,TACR2,EDN1,HTR7,HTR2A,NPY1R,EDNRB,DLG1,MKKS,CHRM3,PDE4D,AGT,PIK3C2A,MYH11,SULF1,CHRNB4,SSTR2,EDN2,GDNF,SMTN,PTGER3,ACTA2,MYLK,HTR2B,TPCN2,KCNMA1,ROCK1,SULF2,PLA2G6,BDKRB2,DRD1,CHRNB2,ROCK2,BBS2,ADRA1A,NMUR1,TACR1,EDN3,HTR1D,DRD2,P2RX2	0.000162537
GO_REGULATION_OF_SYSTEMIC_ARTERIAL_BLOOD_PRESSURE_MEDIATED_BY_A_CHEMICAL_SIGNAL	OXTR,TPM1,CYP11B2,ADRB2,NKX2-1,EDN2,DRD5,AVPR1B,ENPEP,ADRA1D,PCSK5,ECE1,NOS3,TACR1,EDN3,DRD3,RPS6KA2,ADRA1A,ACE2,CYBA,NOX1,AVPR1A,ADRB1,HSD11B2,ACE,SOD2,CORIN,EDN1,SERPINF2,ADRA1B,REN,ATP6AP2,CTSZ,RASL10B,AGTR2,MME,PDE4D,CMA1,AGT,CTSG,CPA3,SLC2A5,AVPR2,AGTR1,ADRB3	0.000331415
GO_ENDOCRINE_PROCESS	EDN3,TACR1,DRD3,RPS6KA2,ACE2,TMF1,CYBA,NOX1,GATA3,OXTR,CYP11B2,NKX2-1,EDN2,KRAS,DRD5,AVPR1B,ENPEP,PCSK5,NOS3,ECE1,FZD4,AGT,CMA1,CTSG,CPA3,TBX3,AVPR2,AGTR1,CRHR1,AVPR1A,ACE,HSD11B2,CORIN,EDN1,SERPINF2,REN,GHRL,ATP6AP2,CTSZ,RASL10B,AGTR2,INHBA,MME,FOXD1	0.000339865
KAPPA clustering results
Gene-set	Gene list	FDR
cluster_1
GO_CELL_SUBSTRATE_ADHESION	PPARD,AKIP1,AXL,LYPD3,SRCIN1,ID1,TIAM1,ITGB3,FGG,LAMA5,DEFB118,DLC1,MUC4,CORO1A,SRF,THY1,RAB1A,CNTN2,PARVA,GAS6,THBS3,ILK,ADAM15,MADCAM1,FERMT2,SORBS1,ITGA2,KIF14,TYRO3,FER,PTPRK,ITGB4,LAMB1,ACTN3,CUZD1,PKD1,MYO1G,RAC1,CCL21,TSC1,ADAMTS12,EDA,FGFRL1,JAM3,SIGLEC1,ABL1,TNXB,MKLN1,NID2,BCL2L11,ITGA5,TEK,VAMP3,CD96,PPFIA2,COL3A1,ANGPTL3,EPHB3,FGB,FGA,EPHB1,STRCP1,ITGAL,MERTK,ITGB1BP1,ITGA1,BCAM,MSLNL…	1.20953e-11
GO_CELL_MATRIX_ADHESION	LYPD5,ITGA2B,ADAM9,CTTN,ITGB1,TMEM8B,LYPD3,CD34,ITGAV,COL17A1,ITGB5,SNED1,ITGB3,TIAM1,FGG,LAMA5,ITGB2,DEFB118,DLC1,MUC4,VWA2,SRF,DAG1,ADAMTS13,RCC2,THY1,CTNNB1,THBS3,CNTN2,ADAM15,ILK,MSLN,ECM2,FERMT2,MADCAM1,VCL,SORBS1,NPNT,TECTA,ITGA10,DDR1,STRC,ITGA2,OTOA,PTK2B,ARHGAP6,FBLN5,PTPRK,ACTN3,ITGB4,ITGA6,PKD1,PIP5K1A,TRPM7,CTGF,RAC1,TSC1,CCL21,JAM3,EDA,ADAMTS12,CD63,SIGLEC1,ARHGEF7,NID1,HPSE,EPDR1,TN…	2.73151e-07
GO_INTEGRIN_MEDIATED_SIGNALING_PATHWAY	ITGB3,LAMA5,HCK,CUL3,PLEK,ITGB2,ADAMTS13,SEMA7A,RCC2,ITGA2B,PRAM1,FERMT3,PLP1,ADAM9,ITGAM,ITGB1,DOCK1,TSPAN32,ITGAV,ITGAX,ITGB5,COL16A1,PTK2B,TXK,ITGB4,CDH17,ITGA6,CTGF,CD47,ADAM10,BCAR1,DST,ITGAD,C6orf25,ADAM15,DAB2,ILK,FERMT2,MADCAM1,SRC,ITGA10,ITGA2,TEC,FCER1G,COL3A1,ANGPTL3,ITGA4,PTPN11,ITGA8,VAV1,CEACAM1,FUT8,ERBB2IP,ITGAE,ADAM11,ITGA5,NEDD9,CCM2,PRKD1,VAV3,FGR,ITGB6,FBLN1,SYK,ITGA3,ITGA11,I…	8.81971e-05
cluster_2
GO_DEVELOPMENTAL_MATURATION	RUNX2,CDKN1C,STXBP1,SCLT1,AP1M1,CEBPA,CCL19,GJA1,ID2,LYL1,BFSP2,INSL3,CABYR,NFASC,RYR1,BSPH1,IL15,RAB32,SOX10,DDIT3,TAL1,RAB3A,BRCA2,BTK,C19orf80,HIF1A,KCNIP2,DCHS1,ACRBP,GLDN,PICALM,CNTNAP2,L3MBTL3,FARP2,SLC17A7,PHOSPHO1,PABPC1L,EPAS1,FEM1B,DLD,PICK1,ANKS1A,IL21,GATA3,SOX8,SEMA4D,TGFB2,MAEA,CATSPER4,AP3D1,TMEM79,FBXO5,THBS3,CLN5,CNTN2,SLC26A3,GNAQ,BMP2,PTH1R,SEPT4,ACVRL1,CFTR,ROD1,VEGFA,CCL21,G6…	8.93795e-08
GO_CELL_MATURATION	PICK1,FEM1B,PABPC1L,EPAS1,DLD,FARP2,GLDN,CNTNAP2,L3MBTL3,SOX8,GATA3,ANKS1A,IL21,NFASC,CABYR,BFSP2,INSL3,ID2,GJA1,CEBPA,CCL19,SCLT1,CDKN1C,RUNX2,ACRBP,HIF1A,C19orf80,KCNIP2,BTK,TAL1,BRCA2,SOX10,BSPH1,IL15,FOXO3,HES1,PCSK4,TRIP13,LGI4,RET,HOXB13,MYOC,TYMS,AXL,CBFB,APP,ASCL1,ERCC2,CCNB1,CATSPERB,NR4A2,ABHD2,PTH1R,SLC26A3,GNAQ,CNTN2,CLN5,FBXO5,TMEM79,MAEA,CATSPER4,XBP1,TMEM146,TDRD5,NKX6-1,G6PD,CCL21…	2.04753e-06
GO_ANATOMICAL_STRUCTURE_MATURATION	RYR1,BMP2,THBS3,LYL1,TGFB2,CACNA1A,CDK5R1,RERE,DCHS1,ALDH1A2,GRIN1,CEND1,MMP2,GH1,FAT4,S1PR1,CDK5R2,DDIT3,RECK,ACVRL1,PLXNB1,ARCN1,IGF1,ANO6,PHOSPHO1,CDH5,RET,SPINK5,WNT1,LEP,ANKRD17,FGFR3,RBPJ,SEMA4D,ERCC2,GATA3,DAG1,RHOA,PAX2	0.000331415
cluster_3
GO_SYNAPSE_ORGANIZATION	CDH2,FBXO45,WNT3A,PCDHB4,SNCB,RYK,PCDHB9,P2RX2,DRD2,RER1,PCDHGC3,GDNF,ETV5,PCDHB10,FNTA,FARP1,CDK5,PCDHB13,LRRC4,LRP4,NLGN4X,MECP2,NRXN1,FZD1,SNCG,CEL,CACNA1A,LPHN3,F2R,COL4A1,CACNB4,SHANK1,NFIA,BSN,UNC13B,APOE,AGRN,UTRN,GNPAT,SDK2,POU4F1,DRD1,ANK3,PTEN,FZD5,PCDHB14,GLRB,WNT7A,LAMB2,CACNA2D2,NRCAM,LRRK2,PDZRN3,SEZ6,LRRTM4,NLGN4Y,NLGN2,SEZ6L,KIRREL3,TNR,CTNNB1,SHANK3,DNAJA3,SNCA,DRP2,NLGN3,ACHE,CO…	7.08222e-08
GO_SYNAPSE_ASSEMBLY	NLGN4X,MECP2,PCDHB13,CDK5,PCLO,LRP4,FARP1,PCDHB10,PCDHB3,DNER,PCDHB4,DRD2,SHANK2,FLRT3,PCDHB9,RYK,FBXO45,WNT3A,CDH2,BSN,GJA10,PCDHB11,NRG1,NLGN1,DVL1,LPHN3,CACNA1A,PCDHB16,GPM6A,CEL,NRXN1,CLSTN3,FZD1,DSCAM,DBNL,MAGI2,NLGN4Y,NLGN2,PCDHB6,DNM3,APP,NRCAM,PCDHB2,PCDHB14,FZD5,PTEN,WNT7A,DRD1,WNT5A,SDK1,NRXN3,SDK2,GNPAT,POU4F1,GLRA2,SPOCK2,SLITRK6,CDH1,SPTBN2,PCDHB5,BDNF,NLGN3,ACHE,NRXN2,PTPRD,PLXND1,I…	3.45063e-07
GO_CALCIUM_DEPENDENT_CELL_CELL_ADHESION_VIA_PLASMA_MEMBRANE_CELL_ADHESION_MOLECULES	PCDHB9,CDH13,ARVCF,PCDHB4,PCDHB14,PCDHB16,PCDHB2,CDH22,CDH2,PCDHGB4,CDH16,NRXN1,PCDH12,PCDHB6,CDH23,PCDHB13,PCDHB11,ATP2C1,PCDHB3,DSG1,PCDHB10,CDH17,JUB,PCDHGC3,DCHS1,PCDHB5,NLGN1	6.58535e-07
cluster_4
GO_PEPTIDE_RECEPTOR_ACTIVITY	BDKRB1,AGTRAP,QRFPR,MCHR2,MC5R,MC1R,LTB4R,OPRK1,NPSR1,CCKBR,GLP2R,BDKRB2,KISS1R,F2RL2,GPR152,CCR8,GALR2,CRCP,F2R,TACR3,GPR37,CXCR6,EDNRB,OGFR,CXCR3,GALR1,CCR4,CCR6,NLRP6,SSTR2,AVPR1B,HCRTR2,CCR7,OXTR,GPR75,RXFP4,CXCR7,CXCR5,LTB4R2,PPYR1,FPR3,SORCS2,FPR2,OPRM1,TACR1,INPP5K,F2RL1,NMUR2,CCR2,AGTR2,GAL,SORCS3,AVPR1A,NPBWR2,GPR77,TACR2,PROKR1,SSTR5,AGTR1,CYSLTR1,MC2R,CCKAR,SORCS1,SSTR3,CYSLTR2,NPBWR1,…	5.80035e-07
GO_NEUROPEPTIDE_SIGNALING_PATHWAY	POMC,GLRB,OPRM1,SORCS2,NTSR1,PYY3,PRLHR,HCRTR1,NPS,PPYR1,GLRA4,RXFP3,LTB4R2,GALR3,GPR44,NPB,RXFP4,PENK,AGRP,GPR143,GRP,HCRTR2,SSTR2,GPR84,PYY,NPFF,CYSLTR2,NPBWR1,NPFFR1,SCG5,TAC1,OPRL1,SORCS1,NPY2R,OPRD1,MC2R,CYSLTR1,PROKR2,SSTR1,GLRA2,PROKR1,NXPH3,NPBWR2,CARTPT,QRFP,GPR1,SORCS3,GPR149,ODZ1,GAL,NPFFR2,NMUR2,PNOC,NPY,CALCA,NMUR1,CPE,KISS1R,UTS2R,TAC3,RAPGEF2,NPY5R,NPPA,NMS,PROK2,NMU,NPSR1,OPRK1,LT…	4.02751e-05
GO_NEUROPEPTIDE_RECEPTOR_ACTIVITY	NPSR1,GPR143,SSTR2,HCRTR2,NTSR2,QRFPR,NMUR1,SSTR4,OPRM1,NTSR1,SORCS2,PRLHR,KISS1R,TACR1,PPYR1,HCRTR1,NPY5R,NMBR,GALR3,GPR139,TACR2,PROKR1,NPY1R,SORCS3,BRS3,NPY6R,NPBWR2,GAL,NPFFR2,TACR3,GALR2,NMUR2,SORCS1,SSTR3,NPBWR1,NPFFR1,NPY2R,MC2R,GPR83,GALR1,SSTR5,MCHR1,PROKR2,SSTR1	0.000135464
cluster_5
GO_ANCHORED_COMPONENT_OF_MEMBRANE	NCAM1,HFE2,SPRN,LY6G6C,GPIHBP1,DPEP1,C11orf34,CD48,GP2,GGT3P,GGTA1P,FCGR3B,CEACAM7,PSCA,CFC1,NTNG1,BST2,CNTN3,ALPP,GFRA2,PLAUR,CD58,XPNPEP2,RTN4RL1,CDH13,CEACAM5,GPC2,GAD2,TREH,CD55,HYAL2,PKHD1,FOLR1,SPACA4,MDGA1,GGT7,PRSS42,DPEP3,CD14,SPAM1,CD2,ULBP1,LYPD1,GGT5,LYPD3,CP,EFNA3,EFNA4,THY1,ART1,LY6D,FOLR2,MMP17,ALPL,TNFRSF10C,TFPI,FOLR4,UMOD,CA4,TECTB,CNTN1,VNN2,GGT1,TEX101,MFI2,NT5E,ITLN1,GPC3,DPE…	9.06178e-14
GO_ANCHORED_COMPONENT_OF_PLASMA_MEMBRANE	GGTLC2,EFNA5,GAS1,GPIHBP1,CD24,GGTLC3,LYPD3,CP,GGT2,GGTLC1,GGT3P,CD160,GGTA1P,CD59,RHBG,NTNG1,THY1,EFNA1,FOLR2,CA4,RTN4RL1,GGT1,MFI2,NRN1L,TREH,HYAL2,GPC3,ULBP3,NTNG2,PKHD1,FOLR1,RTN4RL2,RGMB,GGT6,GGT7,MDGA1,PRSS42,CD14,ULBP1,CD2,ULBP2,GP1BA,GGT5	7.05588e-07
GO_ANCHORED_COMPONENT_OF_EXTERNAL_SIDE_OF_PLASMA_MEMBRANE	CA4,GP1BA,GGT5,CD14,GGT6,GGT7,PKHD1,THY1,FOLR1,FOLR2,GGT3P,GGTA1P,HYAL2,CD59,GGT2,GGTLC1,GGT1,GGTLC3,CD24,GPIHBP1,GGTLC2,EFNA5	0.000136819
cluster_6
GO_MUSCLE_CELL_PROLIFERATION	RXRA,AGT,NOV,TK1,FOXC2,TGFB2,NKX2-5,NAA35,TGFBR3,MEGF10,C3orf58,SMAD1,NDRG4,EDNRA,NOTCH1,FOXC1,ODZ4,PRKAR1A,BMP10	9.13715e-07
GO_HEART_GROWTH	MYOCD,GATA4,CAMK2D,C20orf160,TGFBR3,HEG1,SORBS2,NPPA,RXRA,AGT,TGFB2,SIRT6,FOXC2,NKX2-5,NDRG4,NOTCH1,C3orf58,SMAD1,PDLIM5,AGTR2,BMP10,FOXC1,ODZ4,PRKAR1A,MESP1,S1PR1	9.24438e-05
GO_STRIATED_MUSCLE_CELL_PROLIFERATION	NOTCH1,NDRG4,SMAD1,C3orf58,MEGF10,BMP10,TGFBR3,ODZ4,PRKAR1A,FOXC1,RXRA,NKX2-5,FOXC2,TGFB2,TK1	0.000232723
cluster_7
GO_POSITIVE_REGULATION_OF_CYCLIC_NUCLEOTIDE_METABOLIC_PROCESS	RLN2,MC4R,GLP1R,ADORA2B,GUCY1A2,P2RY11,CRHR2,RCVRN,CRHR1,ACR,MC2R,PTH,FSHR,PTHLH,CALCRL,AVP,VIPR2,CHGA,CALCA,EDNRA,ADCY5,CRH,TSHR,CALM1,RUNDC3A,NPPC,ADCY4,ADCY3,GPR161,NOS1,WFS1,ADCY6,APOE,DRD1,GNB2L1,GNAL,WNT5A,CALM2,GUCA1A,RAMP1,RAF1,GUCA2A,MTNR1A,PTGER3,GPER,AKAP12,ADCY8,ADCY1,GUCA1B,ADORA2A,GSK3A,PRKCA,ADCY2,CXCL10,NOS2,AVPR2,ADCYAP1R1,GNAS,GPR65,GHRHR,GUCA1C,CXCL11,GUCY1A3,NPR1,RAPGEF3,CXCR3…	6.94276e-06
GO_REGULATION_OF_CYCLIC_NUCLEOTIDE_METABOLIC_PROCESS	ECE1,NOS3,DRD5,ADRB2,TBL1XR1,LHCGR,CALCR,OXER1,GRM8,MC3R,PTGIR,LPAR1,NF1,OSTN,MRAP,PF4,HTR1B,HPCA,ABCA1,DRD3,PKD2,EGLN1,PDE2A,FZD2,GCG,PTGER4,GPR133,AKAP5,RAPGEF3,VIP,NPR1,GUCY1A3,INSL3,GPR65,ADCYAP1R1,AVPR2,NOS2,P2RY13,CXCL10,ADCY2,PRKCA,GABBR1,ADORA2A,AIPL1,GSK3A,ADCY1,ADCY8,GRM7,GUCA1B,GPER,PALM,AKAP12,GUCA2A,RAMP1,WNT5A,GNB2L1,CALM2,GALR3,GRM3,NPPC,SSTR4,ADCY3,ADCY4,CALM1,TSHR,MTNR1B,RUNDC3A,…	1.9356e-05
GO_POSITIVE_REGULATION_OF_NUCLEOTIDE_METABOLIC_PROCESS	CAP1,MC5R,CALM3,GUCA2B,CXCL9,TIMP2,ADCY7,GIPR,MC1R,MRAP2,ADM,SCT,RXFP2,ADCY9,ADNP,GHRH,CAP2,ADCYAP1,RAMP2,UCN,GCK,ADRB1,CXCR3,GUCA1C,PARK7,CXCL11,ADRB3,GHRHR,GNAS,C1orf177,PRKAA2,INSR,PTGER3,RAF1,MTNR1A,GNAL,DRD1,P2RX7,GUCA1A,PPARGC1A,APOE,IGF1,NOS1,GPR161,ADCY6,WFS1,VCP,ADCY5,GAPDHS,CHGA,PINK1,VIPR2,HTR2A,ACR,CRHR1,PTH,MC2R,ENTPD5,NOS3,ECE1,DRD5,ADRB2,LHCGR,CALCR,MC3R,PTGIR,NF1,MRAP,PF4,OSTN,HPC…	3.43522e-05
GO_POSITIVE_REGULATION_OF_CAMP_METABOLIC_PROCESS	ADCY1,ADCY8,GSK3A,ADORA2A,RAMP1,RAF1,AKAP12,GPER,PTGER3,CALM2,GNAL,GNB2L1,DRD1,ADCY3,ADCY4,ADCY6,WFS1,GPR161,ADCY5,CRH,EDNRA,CALCA,TSHR,CALM1,VIPR2,CALCRL,AVP,PTHLH,FSHR,CHGA,CRHR2,PTH,MC2R,ACR,CRHR1,P2RY11,GLP1R,ADORA2B,MC4R,RLN2,CXCL9,ADRB2,CAP1,MC5R,CALM3,DRD5,ECE1,GIPR,ADCY7,MC1R,CALCR,LHCGR,TIMP2,PTGIR,MRAP2,NF1,PF4,MRAP,MC3R,ADCY9,RXFP2,SCT,ADM,HPCA,ABCA1,GHRH,CAP2,ADRB1,AKAP5,PTGER4,GPR133…	7.21602e-05
GO_REGULATION_OF_CAMP_METABOLIC_PROCESS	PDE4D,PTH,MC2R,ACR,ADRA2A,GPR87,CRHR1,VIPR2,GNAI2,CHGA,ADCY5,CCR2,OPRM1,ADCY6,WFS1,GPR161,LTB4R2,GNAL,DRD1,RAF1,GNAI3,PTGER3,DRD4,MAPK7,GNAS,GHRHR,ADRB3,EDNRB,CXCR3,GALR1,CXCL11,ADRB1,EDN1,HTR1E,UCN,ADCYAP1,RAMP2,GALR2,GHRH,CAP2,ADCY9,DRD2,AKAP6,RXFP2,SCT,ADM,MRAP2,ADCY7,GIPR,MC1R,TIMP2,GABBR2,CXCL9,CAP1,MC5R,CALM3,OPRL1,P2RY11,APLP1,GLP1R,ADORA2B,RLN2,MC4R,CRHR2,NPY2R,CALCRL,AVP,PTHLH,FSHR,GRM2,…	0.000272084
cluster_8
GO_AUTONOMIC_NERVOUS_SYSTEM_DEVELOPMENT	GATA3,TFAP2A,PHOX2B,KIF26A,PLXNA4,NRP1,GDNF,NRP2,SEMA3A,SOX8,ASCL1,HLX,HOXB1,SOX4,PRLH,RET,PHOX2A,EGR2,TFAP2B,NAV2,NF1,INSM1,FZD3,HES1,TBX1,GFRA3,SOX10,HOXB2,EDNRA,PLXNA3,SOX11,PHACTR4,TP63,SIX1,HAND2,TLX2,EDNRB,HES3,SEMA3F,CTNNB1,GBX2,NTRK1	1.65007e-05
GO_CRANIAL_NERVE_MORPHOGENESIS	PLXNA3,HOXB2,NRP1,HOXB3,HOXD3,SEMA3A,HOXA1,KCNA2,PLXNA4,EPHB1,TFAP2A,PAX2,TBX1,GLI3,EGR2,CHRNB2,SEMA3F,HOXA3,HOXB1,PHOX2A,EPHB2,ATP8B1,SIX1	1.73487e-05
GO_CRANIAL_NERVE_DEVELOPMENT	HOXB3,SEMA3A,SIX4,ERBB3,ISL1,NRP1,SLC1A3,EPHB1,PLXNA4,CHD7,PHOX2B,PAX2,TFAP2A,ATOH7,HES1,CHRNB2,NKX2-2,NAV2,POU4F1,LPAR1,EGR2,ATP8B1,PHOX2A,HOXB1,HOXD3,SALL1,PLXNA3,POU4F3,HOXB2,KCNA2,TBX1,TMEM126A,HOXA1,SLITRK6,DRGX,NTRK1,CTNNB1,HOXA3,SEMA3F,HES3,GLI3,EPHB2,SIX1	0.000228898
cluster_9
GO_POSITIVE_REGULATION_OF_PHOSPHOLIPASE_ACTIVITY	ADCYAP1R1,FLT1,PDGFRA,SELE,AGT,ESR1,RASGRP4,APOC2,PRKCZ,LPAR2,PRKCE,GNAQ,AGTR1,ARL1,GNA15,FGFR1,GNA13,ARF4,GPR55,PLCB2,EGFR,CCL5,AVPR1A,HTR2A,ABL2,KIT,ARHGAP6,PRKCD,C5AR1,NMUR2,TXK,EDNRA,NMUR1,ADRA1A,PDPK1,HPCA,ITK,FGF2,CYR61,ANG,LPAR1,MARCKS,HTR2B,PLA2G5,CALCR,PLA2G1B,AVPR1B,FGFR2,PDGFRB,PTAFR,CAMK2B,FGFR3,S1PR4	3.36422e-05
GO_REGULATION_OF_PHOSPHOLIPASE_C_ACTIVITY	ITK,NMUR1,ADRA1A,LPAR1,ANG,FGF2,ABL1,BICD1,CALCR,HTR2B,S1PR4,PTAFR,RASGRP1,AVPR1B,PDGFRB,RASGRP4,AGT,ESR1,FLT1,SELE,PDGFRA,ADCYAP1R1,GNA15,GNAQ,LPAR2,PRKCE,EGFR,PLCB2,AVPR1A,HTR2A,GPR55,FGFR1,EDNRA,TXK,KIT,PRKCD,ARHGAP6,C5AR1,ABL2	3.40371e-05
GO_REGULATION_OF_PHOSPHOLIPASE_ACTIVITY	APOC2,RASGRP4,AGT,SELE,ADCYAP1R1,GNA15,ARL1,PRKCE,LPAR2,GPR55,FGFR1,LRP1,C5AR1,KIT,PLA2R1,HPCA,PDPK1,NMUR1,LPAR1,ANG,ABL1,FGF2,CALCR,PLA2G5,HTR2B,ANGPTL3,RASGRP1,FGFR2,ESR1,PDGFRA,FLT1,AGTR1,GNAQ,SNCA,PRKCZ,RGS2,HTR2A,AVPR1A,CCL5,EGFR,PLCB2,ARF4,GNA13,EDNRA,TXK,NMUR2,ANXA1,ANXA8,ARHGAP6,PRKCD,ABL2,ITK,ADRA1A,MARCKS,PPT1,CYR61,BICD1,S1PR4,FGFR3,PTAFR,CAMK2B,PDGFRB,AVPR1B,PLA2G1B	5.48573e-05
GO_ACTIVATION_OF_PHOSPHOLIPASE_C_ACTIVITY	AVPR1A,HTR2A,PLCB2,EGFR,GPR55,CALCR,HTR2B,EDNRA,S1PR4,TXK,C5AR1,ARHGAP6,AVPR1B,PRKCD,ITK,RASGRP4,AGT,SELE,ADRA1A,NMUR1,ADCYAP1R1,GNA15,LPAR1,ANG,GNAQ,PRKCE,LPAR2	7.74077e-05
GO_POSITIVE_REGULATION_OF_LIPASE_ACTIVITY	FGFR2,PLA2G5,HTR2B,CALCR,FGF2,ANG,LPAR1,HPCA,PDPK1,NMUR1,GPIHBP1,NR1H2,C5AR1,KIT,LMF1,FGFR1,GPR55,APOA1,PRKCE,LPAR2,GNA15,ARL1,ADCYAP1R1,SELE,APOH,AGT,APOC2,RASGRP4,APOA5,PLA2G1B,PDGFRB,AVPR1B,FGFR3,PTAFR,CAMK2B,S1PR4,ABHD5,RHOA,CYR61,MARCKS,ADRA1A,PLIN5,RHOC,ITK,ABL2,PRKCD,ARHGAP6,PNLIP,NR1H3,TXK,NMUR2,EDNRA,GNA13,ARF4,AVPR1A,HTR2A,CCL5,EGFR,PLCB2,PRKCZ,AGTR1,GNAQ,PDGFRA,FLT1,ESR1,APOA4	0.000272896
cluster_10
GO_PROTEIN_SECRETION	CAMK2G,GATA3,PCLO,GNPTAB,SNX19,MON1A,RAB11FIP2,EIF2AK3,PPY,CYB5R4,SLC18A2,TLR6,RAPGEF4,RIMS2,AIM2,HMGB1,ABCA1,UBE2Q1,FAM3B,SCG2,CBLN1,CD36,ARFGAP3,LAX1,TLR2,NECAB3,OLFM2,TRAF3IP2,AKAP5,RAB11FIP5,FAM18B2,MAFA,FKBP1B,CPLX1,HNF1B,LYN,LMF1,STEAP3,HNF1A,LCP2,RAB13,EPB49,SNCG,CCL19,AGT,POU2F2,FAM18A,NOS2,KLRF2,MYO5A,FFAR1,GNAS,TLR4,PLDN,STXBP3,PDIA4,PDX1,VIP,NOX5,NOD2,PAFAH1B1,NLRC4,VTCN1,RAF1,IL1RN,CC…	5.9847e-08
GO_CYTOKINE_SECRETION	CCR7,GATA3,VTCN1,GBP5,RBPJ,NOTCH1,LEP,PNP,HMGB1,LILRB1,ABCA1,TRIM27,TLR6,AIM2,TLR2,CD36,LYN,FOXP1,F2RL1,LCP2,CHI3L1,NLRP3,BTN3A2,NOS2,KLRF2,CCL19,AGT,S100A12,NR1H4,NLRC4,RAB1A,GPAM,NOX5,NOD2,S100A13,TLR4,TREM1,BTN3A1	6.58535e-07
GO_SIGNAL_RELEASE	LEP,PPFIA3,SLC22A2,RAF1,IL1RN,CADPS2,SMPD3,LTBP4,EXOC3L1,DOC2A,PPT1,STX2,SCRIB,SYT14,TMF1,P2RX7,HSPA8,SYT12,STX3,CASK,WNT7A,SYT14L,SYT1,RPH3A,SYTL5,PTPRN2,AGTR2,GAL,TC2N,SYTL3,UNC13A,TACR2,SYT11,TRIM9,GHSR,CRHR1,SYT6,PPFIA4,CCKAR,OTOF,SLC6A9,TBX3,EIF2AK3,PPFIA1,CYB5R4,GRM4,SLC18A2,CADPS,STX11,CAMK2G,CDK5,STX19,SYT3,SYT10,HRH3,RAPGEF4,IL6,ADM,UBE2Q1,FAM3B,SYT8,GHRL,HNF1A,INHBA,GHRH,SYT15,EDN1,RAB1…	2.20528e-06
GO_HORMONE_TRANSPORT	SLC18A2,CYB5R4,SLCO4A1,EIF2AK3,SLC22A1,GATA3,PCLO,CAMK2G,RAB11FIP2,SNX19,RIMS2,RAPGEF4,FAM3B,UBE2Q1,ADM,IL6,HNF1A,GHRL,GHRH,INHBA,MAFA,RAB11FIP5,ABCC2,EDN1,HNF1B,LYN,CPLX1,FKBP1B,STXBP3,SNAP23,O3FAR1,GHRHR,SLC16A10,VIP,PDX1,FZD4,MYO5A,FFAR1,LEP,NPFF,CPLX3,SLC16A2,RAF1,IL1RN,EXOC3L1,SMAD2,LTBP4,CRYM,SMPD3,CDK16,TMF1,SLC22A9,SLCO1C1,GPR119,EDN3,SLCO1B1,ACVR2B,VGF,RAB11B,PTPRN,PTPRN2,SLC30A8,NEUROD1…	4.79096e-06
GO_INTERFERON_GAMMA_PRODUCTION	AZI2,F2RL1,IL18,TLR4,IL12RB2,BTN3A1,EOMES,IL12B,TRIM27,VTCN1,GATA3,ITK,BTN3A2,AVPR2,LILRB1	3.98141e-05
GO_CYTOKINE_PRODUCTION	NFATC2IP,IL31RA,BCL10,SLAMF1,HEG1,TRIM56,ITK,C13orf15,TRIM27,PIK3CD,LILRB1,DENND1B,NFATC2,IL25,PNP,LEP,NOTCH1,RBPJ,PTAFR,PAWR,TUSC2,IL12B,S100A8,PCSK5,PLA2G1B,GBP5,DBH,VTCN1,SLC11A1,CCR7,CD46,IRF7,NFAT5,TREM1,BTN3A1,LTBP3,GPAM,S100A13,RAB1A,GAS6,C20orf160,NR1H4,TMEM173,S100A12,IL17F,BTN3A2,NLRP3,CHI3L1,F2RL1,TXK,PRKCD,LIPA,IL4,ADAMTS3,FOXP1,S1PR3,PTGS2,CHGA,CD36,IFNAR1,MAF,SIRT1,CD28,TLR2,AIM2,MR…	4.6055e-05
GO_PEPTIDE_SECRETION	MAFA,RAB11FIP5,CARTPT,EDN1,TACR2,HNF1B,CPLX1,FKBP1B,PTPRN,RAB11B,HNF1A,GHRL,PTPRN2,NEUROD1,SLC30A8,ANXA1,GAL,GHRH,CCKAR,TRPV4,FFAR1,MYO5A,MC4R,GHSR,STXBP3,ILDR2,GHRHR,RAB1A,PDX1,VIP,CRHR1,IL1RN,CAMK2G,PCLO,RAF1,SMAD2,RAB11FIP2,EXOC3L1,LTBP4,SNX19,SMPD3,CDK16,LEP,SLC18A2,CYB5R4,CPLX3,NPFF,EIF2AK3,RIMS2,RAPGEF4,EDN3,FAM3B,UBE2Q1,ACVR2B,VGF,IL6,ABCA1,GPR119	0.000195222
GO_PEPTIDE_TRANSPORT	MYO5A,FFAR1,PDX1,VIP,TAPBP,GHRHR,STXBP3,CPLX1,FKBP1B,HNF1B,EDN1,MAFA,RAB11FIP5,GHRH,ABCB9,HNF1A,SLC9A3R1,GHRL,IL6,ABCA1,SLC15A4,FAM3B,UBE2Q1,RIMS2,RAPGEF4,TAP2,TAP1,CD209,SNX19,RAB11FIP2,PCLO,CAMK2G,SLC15A5,SLC15A2,EIF2AK3,SLC18A2,CYB5R4,MC4R,TRPV4,SLC15A1,CCKAR,SLC15A3,CRHR1,RAB1A,GHSR,ILDR2,TACR2,CARTPT,ANXA1,GAL,DISP1,NEUROD1,SLC30A8,RAB11B,PTPRN,PTPRN2,CDH17,VGF,ACVR2B,EDN3,GPR119,LTBP4,CDK16…	0.000323798
cluster_11
GO_REGULATION_OF_CYTOKINE_SECRETION	IL17A,TNFSF4,AIM2,TLR6,ABL1,TLR2,CLEC4E,HTR2B,FFAR2,PYDC2,IL17RB,NLRP2,GATA3,CD58,RASGRP1,IL1A,C1QTNF3,CD274,CCL19,HYAL2,NOD2,CADM1,PML,APOA1,O3FAR1,LYN,PAEP,APOA2,TLR9,PTGER4,FBLN1,TNF,CD2,SCAMP5,MIF,FOXP3,RLTPR,SYK,CD14,LILRB1,CRTAM,C13orf15,CX3CL1,TRIM27,SLAMF1,GLMN,WNT5A,ANXA4,MAPK14,IL4R,LGR4,SRGN,IL33,C5,HLA-DRB4,TRPV4,FCN1,LGALS9,IL17F,INS,SPTBN1,GPAM,HLA-DRB5,PRKCZ,GAS6,CD276,IL1RL1,EZR,I…	2.1422e-06
GO_POSITIVE_REGULATION_OF_CYTOKINE_SECRETION	HMGB1,LPL,IL17A,PYDC1,FGR,AIM2,DRD2,IL1B,ABL1,PANX1,IFNAR1,NCL,FFAR2,CLEC4E,HTR2B,GATA3,NLRP2,CLEC5A,IL17RA,IL17RB,IL1A,CD58,RASGRP1,IRF3,TRIM6,HAVCR2,C1QTNF3,CD274,CCL19,TRIM16,TWIST1,CADM1,NOD2,HYAL2,PYCARD,NLRP12,CASP1,IL10,PAEP,PTGER4,SCAMP5,POSTN,CD2,CLEC6A,CLEC9A,MIF,TNF,RLTPR,F2R,SYK,CD14,CAMP,CD34,C13orf15,CRTAM,GLMN,P2RX7,WNT5A,SLAMF1,CARD8,MAPK14,CASP5,IL4R,VTCN1,CHIA,C5,IL33,ALOX15B,PT…	2.39587e-06
GO_POSITIVE_REGULATION_OF_IMMUNE_EFFECTOR_PROCESS	IL12A,PAXIP1,TLR4,TGFB1,TRIM6,C1orf177,DDX60,CD86,CD74,PGC,IL5,DEFB103B,ZP3,FFAR3,RARA,GAB2,IL23R,VAMP8,IL6,PDPK1,FGR,IL1B,SNX6,HSPD1,PHB,STAT5B,RAC2,TBX21,HPX,VAV1,KLRK1,SH2D1A,XCL1,IL13RA2,CD244,IL12RB1,KLK7,PVR,LTA,HLA-E,TNFRSF14,AP1G1,CCR2,F2RL1,STX7,FCER1A,IL2,BCL10,P2RX7,TRIM15,TNFRSF4,UNC13D,FZD5,HLX,HMOX1,FOXF1,IL12B,ANKRD17,MALT1,STAP1,HLA-DMB,PTAFR,CD46,SEMA7A,RABGEF1,CADM1,FES,TRAF6,IL…	1.31543e-05
GO_POSITIVE_REGULATION_OF_INTERFERON_GAMMA_PRODUCTION	FZD5,SLAMF1,IL2,KLRC4-KLRK1,WNT5A,TLR8,SLC11A1,TLR7,PDE4B,IL12B,SLAMF6,ISL1,LTA,PTPN22,LGALS9,PDE4D,CD244,HLA-DPA1,CD276,IL12RB1,IL18R1,IL27RA,SASH3,CCR2,TXK,RIPK2,TNFSF4,IL23R,HLA-A,IL1B,CD3E,PYDC1,TLR3,HSPD1,FADD,ABL1,ZP3,TNFSF9,IFNAR1,IL21,IL29,KLRK1,HLA-DPB1,EBI3,RASGRP1,TNFRSF13C,TICAM2,IL18,IL12RB2,HAVCR2,IRF8,HRAS,IL27,PYCARD,CEBPG,IL12A,TLR4,BCL3,TLR9,TNF,CD2,ZFPM1,CD14,IL23A,RLTPR	2.92446e-05
GO_REGULATION_OF_INTERFERON_GAMMA_PRODUCTION	IL12RB1,PDCD1LG2,NR1H4,CD244,IL1RL1,HLA-DPA1,CD276,XCL1,HLA-DRB5,GAS6,PDE4D,RIPK3,LGALS9,PTPN22,LTA,TXK,CCR2,RIPK2,IL20RB,HLA-DRB3,SASH3,IL27RA,IL36RN,ZC3H12A,IL18R1,PRNP,ISG15,TLR8,WNT5A,SLAMF1,KLRC4-KLRK1,IL2,FZD5,LILRB1,AXL,ISL1,SLAMF6,PGLYRP3,HLA-DRB4,TLR7,IL12B,PDE4B,IL33,CCR7,SLC11A1,TLR4,BCL3,HLA-DRB1,IL12A,C1QBP,CEBPG,PYCARD,PGLYRP2,IL27,IRF8,HRAS,HAVCR2,CD274,CD14,IL23A,RLTPR,FOXP3,ZFPM1…	5.03041e-05
GO_REGULATION_OF_LEUKOCYTE_MEDIATED_IMMUNITY	HAVCR2,TGFB1,IL12A,PAXIP1,TLR4,IL10,SERPINB4,BCL6,DUSP22,IL23R,VAMP8,SUSD4,PDPK1,HMGB1,SNX6,IL1B,TAP1,FGR,HSPD1,ZP3,GAB2,VAV1,KLRK1,PIK3R6,SH2D1A,STAT5B,RAC2,HPX,TBX21,LTA,PVR,HLA-E,RIPK3,IL13RA2,SERPINB9,XCL1,CLEC4G,IL12RB1,C4BPB,STX7,FCER1A,IFNA2,AP1G1,JAK3,CCR2,F2RL1,APLF,HMOX1,FZD5,PRAM1,IL2,P2RX7,UNC13D,RABGEF1,FOXF1,IL12B,MALT1,LEP,IFNB1,PTAFR,STAP1,TRAF6,NOS2,B2M,IL13,CR1,HLA-B,PTPRC,THOC1…	5.33348e-05
GO_REGULATION_OF_PRODUCTION_OF_MOLECULAR_MEDIATOR_OF_IMMUNE_RESPONSE	TNFSF4,IL6,HLA-A,VAMP3,TLR3,STX4,IL5,CLC,CD28,DEFB103B,FFAR3,TGFB3,CD36,NR4A3,TMBIM6,FFAR2,GATA3,BST2,WHSC1,TBX21,HPX,TRAF6,IL13,TGFB1,B2M,TRIM6,THOC1,APOA1,PAXIP1,TLR4,IL10,PKN1,CD74,APOA2,PRKDC,BCL6,PGC,C10orf54,TNF,STAT6,BTK,MIF,FOXP3,ATG5,LILRB1,IRAK3,APLF,FZD5,SPINK5,HMOX1,NDFIP1,IL2,BCL10,SLAMF1,WNT5A,TNFRSF4,MSH6,IL4R,SEMA7A,IL33,KLK5,TRIL,IFNB1,CUEDC2,MALT1,TGFB2,TNFSF13,CLCF1,HLA-E,ANGPT…	0.000324088
cluster_12
GO_CELL_CHEMOTAXIS	SAA1,XCL2,PRKCD,CCR2,CHGA,PTPRO,PIP5K1A,HMGB2,ARHGEF16,BCAR1,CKLF,XCL1,CXCL13,AGTR1,CXCL14,CCL3,LEF1,ENG,PDGFRA,FLT1,CCL26,PDE4D,NCKAP1L,EPHA2,LYST,ITGB2,CXCL6,NRP1,CCR6,ARHGEF5,ADAM8,HOXB9,CCR7,IL8,CCL14,CXCL2,CCL28,SAA2,PIK3CG,IL10,CXCL16,PLXNB3,EDN1,CXCL11,SAA4,EDNRB,CXCR3,S100A9,CCL15,BIN2,CXCL5,PIP5K1C,NUP85,EMR2,SBDS,EGR3,DIAGRAM_geneset_input2.txtCCL18,HRH1,CXCL9,VAV1,VCAM1,TNFSF11,IL17RA,…	8.92306e-12
GO_REGULATION_OF_CHEMOTAXIS	CCR2,MPP1,F2RL1,PLXNA3,ROBO2,SEMA3D,ARTN,PTK2B,SEMA4C,S1PR1,GPR77,FGF1,ADAM10,PTPRO,TNFSF18,SEMA4B,PDGFD,TIRAP,CXCL14,CCL3,SEMA5B,XCL1,CAMK1D,CXCL13,AIF1,THBS1,WNT3,PDGFRA,CXCL6,NRP1,STAP1,SEMA6B,CCR6,GPR124,FIGF,ZNF580,SEMA6C,NCKAP1L,S100A7,CCR7,SEMA7A,FGF10,SEMA4F,THBS4,ELANE,USP14,SERPINE1,ROBO1,CALR,SEMA4A,ADAM17,IL8,TMEM102,STX3,CSF1,SMAD3,GREM1,AKT2,CXCL2,PADI2,PTPN2,MEGF8,SEMA3B,F7,CD74,SW…	9.85906e-11
GO_ENDOTHELIAL_CELL_MIGRATION	GREM1,HMGB1,DPP4,EFNB2,PRSS3,ID1,CORO1B,EPHB4,PTEN,TDGF1,FGF2,LOXL2,PLEKHG5,ITGB1,ROBO1,SCG2,TGFBR1,PRKX,RHOA,SRF,AMOT,EGR3,NOS3,GPR124,KDR,ITGB2,NRP1,FAP,PTP4A3,NR4A1,S100A2,CDH13,NOV,GIPC1,CXCL13,MYH9,SOX18,PLXND1,APOA1,SLIT2,PAXIP1,EMP2,STAT1,GPX1,PTK2,TRY6,GPLD1,VEGFA,STARD13,PIK3CA,PTK2B,RAB13,SCARB1,CALCA,CYP1B1,S100P,TNFSF12	2.91676e-09
GO_POSITIVE_REGULATION_OF_VASCULATURE_DEVELOPMENT	C3AR1,KIT,HIF1A,C5AR1,ECM1,GATA6,C19orf10,MTDH,CHRNA7,SEMA5A,RAPGEF3,GDF2,PRKCA,HGF,CCR3,NOS3,IL1A,PRKD2,ANGPTL4,RUNX1,ANGPTL3,SRPX2,HYAL1,ETS1,C6,HIF1AN,TBXA2R,CX3CR1,ITGA5,TEK,UTS2R,PDGFB,PTGS2,ACVRL1,UTS2,AQP1,CCL5,VEGFA,NTRK1,HIPK2,ANXA3,TMIGD2,SFRP2,GATA4,C3,AGGF1,RLN2,ADM2,RAP1A,DDAH1,VEGFC,C5,EGR1,KDR,SERPINB7,ISL1,GPER,VASH2,WNT5A,F3,HDAC7,PLCG1,PDCL3,RRAS,PDCD6,CCBE1,CX3CL1,BRCA1,TNFSF12…	4.43442e-09
GO_AMEBOIDAL_TYPE_CELL_MIGRATION	EDNRB,SEMA3F,MYH9,EFNB1,EMP2,ARID5B,PAXIP1,S100A2,TWIST1,LRP5,ZEB2,TNFSF12,SCARB1,CYP1B1,TNS1,PITX2,TRY6,PTK2,SEMA3B,NANOS1,MEGF8,KRT16,FGF2,TGFBR1,ANLN,SGPL1,HMGB1,SMO,ARSB,PKN2,CAP1,EGR3,GDNF,ITGA4,PHOX2B,PTPN11,PRKX,PKN3,SEMA6A,SEMA5B,GBX2,SOX18,CXCL13,SEMA4B,EPB41L5,KRT2,LEF1,PTP4A3,GIPC1,SYNE2,PTK2B,SOX17,PIK3CA,ZFAND5,SEMA3D,PIP5K1A,GPX1,SEMA4C,SEMA4A,LOXL2,TDGF1,LTB4R2,RIC8A,ITGB1,ROBO1,NO…	5.26046e-09
GO_REGULATION_OF_LEUKOCYTE_MIGRATION	NOV,ITGA2,LGALS9,MADCAM1,GPSM3,CCL25,TRPV4,SLIT2,LBP,GAS6,HOXA7,VEGFA,RAC1,CCL21,CCL5,ABR,CD300A,CCL20,IL4,TNFSF14,BCR,KITLG,EDNRA,ICAM1,ANXA1,EDN3,CX3CL1,CCL8,WNT5A,OLFM4,KLRC4-KLRK1,CCR1,BMP5,PPBP,ADORA1,CXCL3,PAWR,EDN2,VEGFC,C5,IL33,APOD,CCL19,CXCL10,S100A14,CXCL12,GCET2,CMKLR1,PTGER4,IL6R,LYN,IL23A,PLA2G7,CXCL1,ECM1,WASL,CCL4,C3AR1,TNF,CYP19A1,C5AR1,MSN,MMP28,CCL2,PF4,JAM3,FADD,P2RY12,PF4V1,L…	5.74234e-09
GO_REGULATION_OF_ENDOTHELIAL_CELL_MIGRATION	ANXA3,CXCL13,BMP4,SLIT2,SP100,PRCP,ANGPT1,THBS1,DAB2IP,AGTR2,PTK2B,SPARC,CCR2,RHOB,PDGFB,FOXP1,AMOTL1,PROX1,PTGS2,ACVRL1,ZC3H12A,FGF1,BCAR1,GPLD1,VASH1,STARD13,VEGFA,TDGF1,WNT5A,SEMA4A,FLT4,HDAC7,ROCK2,BCAS3,APOE,PLCG1,BMPER,CIB1,STAT5A,C13orf15,CCBE1,WNT7A,PDCD6,AGER,EPHA2,NR2F2,ITGB3,NRP2,VEGFC,ZNF580,KRIT1,SH3BGRL3,GPR124,KDR,NOTCH1,NRP1,ATOH8,FGF18,RHOA,CCDC23,MAPK14,ANGPT2,SEMA5A,EMP2,GDF2,I…	1.12328e-08
GO_LEUKOCYTE_CHEMOTAXIS	VAV1,FFAR2,RPS19,CCR5,PF4V1,IL17RA,TNFSF11,LGALS3,CXCR2,CCL1,HRH1,CCL18,CCL2,CSF3R,CCL7,IL6,HMGB1,IL1B,VAV3,CCL24,CCL16,CCL11,IL16,PF4,CX3CR1,ANO6,AMICA1,SCG2,IL10,PIK3CG,IL6R,EDN1,CXCL16,KIT,C5AR1,AZU1,CCL4,CCL22,CCL13,SYK,CCL23,PIP5K1C,ITGA1,CXCL10,ITGA9,SBDS,CCL19,NUP85,EMR2,S100A9,EDNRB,CXCR3,CXCL11,PREX1,CCL15,ADAM8,PPBP,FOLR2,CCR1,CCR7,CCL4L2,LYST,NCKAP1L,S100A8,PLA2G1B,PDE4B,ARHGEF5,CCR6,C…	2.34069e-08
GO_POSITIVE_REGULATION_OF_LEUKOCYTE_MIGRATION	ZP3,FADD,TNFRSF18,ANO6,PF4,HMGB1,IL6,CCL7,DAPK2,CCL2,CCL24,PYDC1,PLVAP,IL1B,RAC2,LGALS3,BDKRB1,CXCL9,ITGA4,VEGFB,PF4V1,RARRES2,CXCL11,CMKLR1,IL12A,C1QBP,PYCARD,MIA3,CXCL12,SELP,CXCL5,S100A14,CCL19,CREB3,CXCL10,CCL4,CXCL1,C5AR1,TNF,C3AR1,PLA2G7,IL23A,SWAP70,F7,CD74,PTGER4,IL6R,WNT5A,ADAM17,TMEM102,ITGA2B,IL8,CALR,CCL8,CSF1,CXCL2,TACR1,CX3CL1,EDN3,ZNF580,VEGFC,NCKAP1L,EDN2,CXCL6,CXCL3,PTAFR,PAWR,CC…	5.99726e-08
GO_POSITIVE_REGULATION_OF_ENDOTHELIAL_CELL_MIGRATION	PDCD6,WNT7A,CCBE1,STAT5A,CIB1,FLT4,HDAC7,ROCK2,BCAS3,PLCG1,TDGF1,WNT5A,FGF18,MAPK14,KDR,GPR124,ATOH8,NRP1,ZNF580,VEGFC,NRP2,ITGB3,THBS1,ANGPT1,BMP4,ANXA3,BCAR1,VEGFA,GPLD1,PROX1,AMOTL1,FOXP1,PDGFB,RHOB,ZC3H12A,PTGS2,CCR2,PTK2B,SPARC,TEK,PRKD1,HDAC9,ANGPT4,PPAP2B,AAMP,FGF2,AKT1,BMPR2,GATA3,AMOT,ETS1,PRKD2,SRPX2,SASH1,PRKCA,AGT,FOXC2,TGFB1,HSPB1,ITGB1BP1,SEMA5A,EDN1,FGFR1,MET,ALOX12,SCARB1,FGF16	8.29297e-08
GO_POSITIVE_REGULATION_OF_CHEMOTAXIS	VEGFC,TIAM1,ZNF580,PDGFRB,NCKAP1L,CXCL3,EDN2,CXCL6,NRP1,CCR6,KDR,FIGF,PPBP,SERPINE1,FGF18,CCR1,CCR7,FGF10,S100A7,THBS4,WNT5A,ADAM17,F3,TMEM102,IL8,CALR,CXCL2,AKT2,CSF1,SMAD3,EDN3,CX3CL1,STX3,ARTN,PTK2B,CCR2,F2RL1,TNFSF14,EDNRA,PDGFB,TNFSF18,IL4,VEGFA,RAC1,S1PR1,ADAM10,CCL21,CCL5,LBP,CAMK1D,XCL1,GAS6,CXCL13,TIRAP,CXCL14,PDGFD,SLIT2,CCL3,GPSM3,TRPV4,AIF1,ITGA2,THBS1,LGALS9,RAC2,NTRK3,CXCL9,PRKD2,BM…	9.11542e-08
GO_REGULATION_OF_EPITHELIAL_CELL_MIGRATION	SOX9,PTK2B,AGTR2,CCR2,CTSH,ZC3H12A,PROX1,RHOB,BCAR1,FGF1,BMP4,CXCL13,SP100,EPB41L5,ANGPT1,SRC,DAB2IP,TAC1,THBS1,NRP2,ZNF580,EPHA2,NRP1,CCR6,GPR124,CCDC23,FGF10,STRAP,SEMA4A,TDGF1,EPB41L4B,BCAS3,ADAM9,APOE,FLT4,ROCK2,STAT5A,CIB1,BMPER,TACR1,WNT7A,GLIPR2,CLASP2,SCARB1,MACF1,ALOX12,MARVELD3,PTK2,EVL,FGFR1,EDN1,ANGPT2,ENPP2,EMP2,TGFB1,HSPB1,FOXC2,AGT,RAB25,MMRN2,SASH1,BMP10,FGF4,PBLD,CLASP1,NR2E1,BMP…	1.44215e-07
GO_TISSUE_MIGRATION	PTEN,EPHB4,ID1,PRSS3,EFNB2,DPP4,GREM1,LTB4R2,ITGB1,ROBO1,LOXL2,PPARD,TDGF1,FGF10,ACTA2,FERMT1,SRF,ACTG2,RHOA,FAP,ITGB2,NRP1,GPR124,KDR,FOXF1,GIPC1,NOV,PTP4A3,STAT1,EPB41L5,LOC100506013,SLIT2,KRT2,PLXND1,SOX18,CXCL13,VEGFA,STARD13,GPLD1,GPX1,S100P,CALCA,ACTC1,PTK2B,PIK3CA,CORO1B,ARSB,HMGB1,TGFBR1,SCG2,ANLN,PLEKHG5,FGF2,GRHL2,PKN3,FAT2,FGF8,AMOT,PTPN11,PRKX,WDPCP,PKN2,NOS3,T,EGR3,S100A2,CDH13,NR4A1…	2.90226e-07
GO_SPROUTING_ANGIOGENESIS	FLT4,ITGB1,ROBO1,FGF2,TDGF1,FAM105B,LOXL2,TEK,CCBE1,EPHB4,GREM1,BMPER,EFNB2,NOTCH1,GPR124,KDR,NRARP,RSPO3,DLL1,NRP1,EGR3,SRF,JMJD6,RNF213,SLIT2,ITGB1BP1,PARVA,SEMA5A,BMP4,CDH13,THBS1,E2F7,ANGPT1,LEF1,NR4A1,PGF,CDC42,SEMA3E,PTK2B,ESM1,VEGFA,GPLD1,E2F8,ACVRL1,RAMP2	5.88457e-07
GO_MESENCHYME_DEVELOPMENT	SEMA4C,WNT2,FOXF2,HOXA5,SEMA3D,SOX9,ZFPM2,SOX11,ZFP36L1,MDM2,LEF1,ENG,MEF2C,SEMA4B,EPB41L5,BNC2,CTNNB1,SEMA5B,GBX2,BMP4,BASP1,HEY2,FGF10,SEMA7A,MESP1,SEMA4F,MEOX1,HMGA2,LIMS1,ACTG2,HNRNPAB,NRP1,TMEM100,RBPJ,SEMA6B,ERBB3,TBX2,FRZB,DLL3,SEMA6C,MAPK1,FOXF1,ALX1,HEY1,OSR1,TBX20,SMAD3,NODAL,TRIM28,FOXH1,LOXL2,SEMA4A,WNT16,SEMA3B,EDN1,BCL2,MSX2,RTN4,AMH,PITX2,S100A4,FGFR1,ACTA1,CRELD1,FAM123B,ALDH1A2,D…	1.58218e-06
GO_STEM_CELL_DIFFERENTIATION	SEMA3C,MAPK3,A2M,POU6F2,HAS2,HHEX,RET,ERBB4,NRTN,EDN3,BCHE,HES1,TGFBR3,WNT5A,CORO1C,GSK3B,GSC,SRF,ACVR1,ERG,ASCL1,FGF19,LAMA5,ERCC2,WWTR1,SEMA3A,NOTCH1,LIF,ISL1,SFRP1,HOXD4,TGFB2,HAND2,SEMA6D,SMAD4,BMP2,CHD2,STAT1,ADAM15,TBX1,ACE,JARID2,MTF2,BMP7,HOXA7,PSMD11,PUM1,EDNRA,KITLG,SEMA3E,CUL7,SEMA4G,TCF21,XRCC5,HTR2B,BMPR1A,FGF8,OVOL2,T,SEMA4D,SOX8,HGF,FGFR2,FOXC1,WNT10A,SP7,RUNX2,PHACTR4,ECE2,PTPRC,G…	2.05086e-06
GO_POSITIVE_REGULATION_OF_INFLAMMATORY_RESPONSE	SNX4,PTGS2,TLR10,OSMR,F12,JAK2,TNFSF18,TNFRSF11A,KLKB1,FCER1A,CD47,OSM,CCL5,GPRC5B,XCL2,CCR2,VAMP7,CDK19,EDNRA,ADORA2B,GPSM3,C3,LTA,TRPV4,TNIP1,IL17F,S100A12,CCL26,ITGA2,TAC1,FCER1G,LBP,CCL3L3,XCL1,IL1RL1,CCL3L1,IL17RC,AGTR1,CCL3,ADAM8,PTGER3,SERPINE1,CD6,CCR7,CCL4L2,GBP5,TLR7,S100A8,IL12B,IL33,AGER,CCL8,CX3CL1,WNT5A,IL2,CCL14,CLOCK,IL15,IL17B,PIK3CG,IL6ST,PTGER4,TNFRSF1A,TLR9,MAPK13,CCL4,TNF,IL2…	2.41049e-06
GO_CHEMOKINE_MEDIATED_SIGNALING_PATHWAY	CCL18,CXCL9,CCR3,CCL1,CXCR2,PF4V1,CCR5,CX3CR1,PF4,CCL11,CCL24,CCL16,CCBP2,CCL7,CCR8,CCL2,CCL13,CCL22,CXCL1,XCR1,CCL4,GPR17,CXCL12,CCRL1,CCL15,CXCL11,CMKLR1,CXCR3,CXCR6,MPL,CCL19,CCR4,CXCL10,CXCL5,CCL23,CXCL6,CXCL3,CCR6,CCL4L2,CCR7,CCR1,PPBP,GPR75,CCR10,CCL14,CXCR5,CXCR4,CXCR7,CCRL2,IL8,CX3CL1,CXCR1,CCL8,CIB1,CCR9,CXCL2,CCR2,CCL17,PTK2B,XCL2,CCL5,CCL21,DARC,CCL20,THPO,CCL3,XCL1,CCL3L3,CXCL13,CCL3L…	2.76564e-06
GO_POSITIVE_REGULATION_OF_EPITHELIAL_CELL_MIGRATION	MMP9,PRKCE,SEMA5A,INSL3,ITGB1BP1,ENPP2,HSPB1,TGFB1,FOXC2,JUN,AGT,RAB25,RREB1,PRKCA,GLIPR2,HDAC6,CLASP2,HIF1A,FGF16,SCARB1,ITGA3,ALOX12,MET,FGFR1,EDN1,PPM1F,AKT1,PFN1,FGF2,AAMP,PPAP2B,HDAC9,ANGPT4,RAB11A,PRKD1,TEK,HBEGF,SASH1,SRPX2,PRKD2,ETS1,AMOT,CLASP1,HYAL1,GATA3,BMPR2,TGFBR2,ANXA3,BMP4,CAPN7,EPB41L5,ANGPT1,TGFB2,SRC,THBS1,ITGA2,TAC1,SOX9,SPARC,PTK2B,IFNG,CCR2,CTSH,PTGS2,ZC3H12A,PDGFB,RHOB,AMOT…	2.77482e-06
GO_MYELOID_LEUKOCYTE_MIGRATION	JAGN1,CALCA,IFNG,CCL17,XCL2,ANXA1,SAA1,TNFRSF11A,VEGFA,RAC1,CCL21,CCL5,CKLF,CHGA,CXADR,CCL20,PTPRO,PDGFB,IL17RC,TREM1,CCL3,SFTPD,CCL3L3,XCL1,CCL3L1,PDE4D,CCL26,S100A12,GBF1,FCER1G,FLT1,CCL25,TGFB2,CXCL3,EDN2,ITGB2,ARHGEF5,UMOD,PLA2G1B,S100A8,PDE4B,NCKAP1L,CCR7,CCL4L2,FOLR2,PPBP,MITF,CCL14,IL8,CX3CL1,EDN3,CCL8,PIK3CD,SYK,CCL13,CCL4,CCL22,KIT,AZU1,C5AR1,EDN1,EPX,IL6R,PIK3CG,CCL15,EDNRB,PREX1,S100A9…	2.89518e-06
GO_REGULATION_OF_LEUKOCYTE_CHEMOTAXIS	CYP19A1,C3AR1,C5AR1,CCL4,CXCL1,IL23A,PADI2,PLA2G7,LYN,F7,SWAP70,CD74,IL6R,IL12A,C1QBP,CXCL11,CMKLR1,NBL1,CXCL12,S100A14,CXCL5,CXCL10,CREB3,CCL19,RAC2,CXCL9,KLRK1,RARRES2,PF4V1,VEGFB,JAM3,PF4,ANO6,CCL2,DAPK2,CCL7,HMGB1,MMP28,IL6,IL1B,PTK2B,EDNRA,MPP1,F2RL1,CCR2,TNFSF14,IL4,TNFSF18,CCL21,ADAM10,CCL5,VEGFA,GPR77,RAC1,GAS6,CXCL13,CAMK1D,LBP,XCL1,SLIT2,CCL3,CXCL14,TIRAP,TRPV4,GPSM3,THBS1,LGALS9,NOV,AI…	4.06662e-06
GO_LYMPHOCYTE_MIGRATION	SPNS2,ADAM8,CCR7,GATA3,CCL4L2,CCL1,CCL18,TBX21,CCL8,CCL2,ZAP70,PIK3CD,CX3CL1,CCL24,CCL16,RET,CCL11,CCL14,MYO1G,PIK3CG,CCL20,CXCL16,S1PR1,CCL21,CKLF,CCL5,CCL22,CCL17,XCL2,ARTN,SAA1,CCR2,CCL13,GPR15,CCL23,CCL25,CCL19,ITGB7,CCL26,CXCL10,CXCR3,XCL1,CXCL11,CCL3L3,GAS6,CXCL13,CCL3L1,CCL15,CCL3	4.55155e-06
GO_POSITIVE_REGULATION_OF_LEUKOCYTE_CHEMOTAXIS	CXCL9,RAC2,RARRES2,VEGFB,PF4V1,PF4,ANO6,IL1B,CCL2,DAPK2,CCL7,HMGB1,IL6,IL23A,PLA2G7,C3AR1,C5AR1,CCL4,CXCL1,IL6R,CD74,F7,SWAP70,CXCL12,C1QBP,IL12A,CXCL11,CMKLR1,CREB3,CXCL10,CCL19,S100A14,CXCL5,CCR6,FIGF,CXCL3,EDN2,CXCL6,NCKAP1L,ZNF580,VEGFC,THBS4,CCR1,CCR7,S100A7,SERPINE1,PPBP,CALR,IL8,TMEM102,ADAM17,WNT5A,EDN3,CX3CL1,CXCL2,CSF1,EDNRA,CCR2,F2RL1,TNFSF14,PTK2B,ADAM10,CCL21,CCL5,VEGFA,RAC1,TNFSF18,…	4.91364e-06
GO_MESENCHYMAL_CELL_DIFFERENTIATION	GDNF,PAX2,PHOX2B,SEMA6A,LRP6,LOXL3,EFNA1,PAX3,TGFBR1,MSX1,HEYL,SMO,RDH10,SNAI1,AMELX,CYP26C1,ZEB2,ALDH1A2,PITX2,RTN4,FAM123B,S100A4,FGFR1,EDN1,SEMA3B,BCL2,MSX2,SNAI2,SEMA3F,EDNRB,OLFM1,EFNB1,EOMES,TGFB1,JAG1,FOXC2,WNT8A,TWIST1,FAM101B,FRZB,SEMA6C,MAPK1,TMEM100,HNRNPAB,RBPJ,NRP1,SEMA6B,HEY2,FGF10,SEMA7A,HMGA2,LIMS1,SEMA4F,SEMA4A,LOXL2,WNT16,TRIM28,HEY1,ALX1,OSR1,SOX9,SEMA3D,FOXF2,WNT2,SEMA4C,SEMA5…	7.29391e-06
GO_NEGATIVE_CHEMOTAXIS	SEMA5B,APOA1,SEMA3G,SEMA3F,SEMA5A,SEMA4B,SLIT2,SLIT3,SEMA6D,SLIT1,EPHA7,NRG3,SEMA3E,PLXNA3,SEMA3D,SEMA4C,SEMA3B,NRG1,SEMA4G,SEMA4A,WNT5A,ROBO1,ITGAV,SEMA3C,EFNA5,PDGFA,RYK,FLRT3,FLRT2,ITGB3,SEMA3A,SEMA6C,SEMA4D,SEMA6B,RHOA,PLXNA4,SEMA6A,SEMA7A,SEMA4F	8.15476e-06
GO_POSITIVE_REGULATION_OF_EPITHELIAL_CELL_PROLIFERATION	SFRP1,AGGF1,DLX6,MMP12,ERBB2,BMP2,IQGAP3,GLUL,PDGFB,ZNF703,TBX1,ACVRL1,CCL5,REG3A,VEGFA,TGM1,ARNT,XBP1,CCND1,LAMB1,PDCL3,ODAM,STXBP4,HAS2,BAD,PDCD6,FOXE3,ID1,F3,WNT5A,IHH,EYA1,BMP5,VASH2,ITGB3,VEGFC,NRARP,KDR,FGF7,HPN,NOTCH1,TNFAIP3,NR4A1,PRKCA,CDH13,JUN,RREB1,NOD2,SEMA5A,SRSF6,VIP,NME2,WDR48,CXCL12,GDF2,NOG,SHH,C19orf10,LAMC1,HIF1A,SCN5A,C5AR1,ECM1,CDH3,TGFA,CCL2,MTOR,KDM5B,TEK,CAV1,CYBA,RICTOR,…	8.30096e-06
GO_REGULATION_OF_ENDOTHELIAL_CELL_PROLIFERATION	AGGF1,ENG,ANGPT1,THBS1,CCL26,CAV2,BMP4,BMP2,STAT1,PDGFB,PROX1,ACVRL1,VASH1,VEGFA,HMGB2,AIMP1,SPARC,WNT2,ARNT,STAT5A,PDCL3,C13orf15,PDCD6,F3,WNT5A,FLT4,APOE,FGF18,THBS4,VASH2,SULF1,ARG1,AGER,NR2F2,ITGB3,KRIT1,NRP2,ZNF580,KDR,NRARP,PPP1R16B,LEP,NRP1,ATOH8,RPTOR,APOH,NR4A1,PGF,PRKCA,GJA1,CDH13,JUN,SEMA5A,ATP5A1,CXCR3,VIP,ATPIF1,CXCL12,GDF2,C19orf10,TNMD,PLXNB3,HIF1A,PDCD10,FGF16,ECM1,BMP6,GHRL,DLL4,…	1.9148e-05
GO_BLOOD_VESSEL_ENDOTHELIAL_CELL_MIGRATION	APOA1,FGF2,SOX18,TDGF1,MYH9,EMP2,ROBO1,ITGB1,SLIT2,EFNB2,NR4A1,GREM1,EPHB4,ID1,PTK2B,EGR3,NRP1,SCARB1,KDR,AMOT,SRF,GPX1,VEGFA,GPLD1	1.9459e-05
GO_NEGATIVE_REGULATION_OF_CHEMOTAXIS	SEMA4D,HRG,C5,SEMA3A,SEMA6C,SEMA6B,NOTCH1,STAP1,NRP1,KLRK1,ELANE,SEMA4F,SEMA6A,SEMA7A,KLRC4-KLRK1,WNT3A,SEMA4G,WNT5A,SEMA4A,ROBO1,SEMA3C,GREM1,CCL2,MMP28,CORO1B,CYP19A1,PLXNA3,ROBO2,PTPN2,SEMA3D,SEMA3E,PADI2,PTPRO,GPR77,SEMA4C,SEMA3B,CXCL13,ANGPT2,SEMA5A,SEMA5B,SEMA3G,SEMA3F,NBL1,SLIT2,SEMA4B,WNT3,THBS1,AIF1,SEMA6D,ST6GAL1,NOV	2.30564e-05
GO_NEGATIVE_REGULATION_OF_VASCULATURE_DEVELOPMENT	TIE1,BMP4,STAT1,FASLG,THBS1,IL17F,DAB2IP,PDE3B,SPARC,NPPB,HOXA5,FOXO4,SEMA3E,COL4A3,CCR2,BAI1,PDGFB,VASH1,STARD13,GTF2I,BMP7,LECT1,SEMA4A,ROCK2,HHEX,C13orf15,SPINK5,SULF1,KRIT1,LIF,NOTCH1,COL4A2,RHOA,SERPINE1,KLK3,THBS2,THBS4,HEY2,ANGPT2,NPR1,PML,ECSCR,CXCR3,WNT4,ITGB1BP1,GDF2,APOH,CXCL10,BAI2,AGT,KLF4,PDCD10,GHRL,DLL4,PTPRM,GPR4,STAB1,BAI3,TNMD,PTGER4,SYNJ2BP,NF1,PF4,CX3CR1,DCN,CCL2,ANGPT4,XDH,T…	2.5169e-05
GO_GRANULOCYTE_MIGRATION	VAV1,IL17RA,CXCR2,LGALS3,CCL1,HRH1,CCL18,CCL2,DAPK2,CSF3R,CCL7,IL1B,VAV3,CCL24,CCL16,CCL11,SCG2,AMICA1,PIK3CG,EDN1,EPX,C5AR1,CCL4,CCL22,CCL13,SYK,CCL23,PIP5K1C,ITGA1,ITGA9,EMR2,S100A9,IRAK4,PREX1,CCL15,PPBP,CCL4L2,NCKAP1L,S100A8,PLA2G1B,PDE4B,UMOD,CXCL3,ITGB2,EDN2,PIK3CD,CCL8,EDN3,CX3CL1,IL8,CCL14,CCL20,CXADR,CKLF,CCL5,VEGFA,XCL2,SAA1,ANXA1,CCL17,JAGN1,IFNG,CCL25,TGFB2,GBF1,FCER1G,PDE4D,S100A12,C…	2.60854e-05
GO_NEURON_PROJECTION_EXTENSION_INVOLVED_IN_NEURON_PROJECTION_GUIDANCE	ALCAM,SEMA3F,NRP2,SEMA3A,OGN,EPYC,NRP1,SLIT2,SLIT3,LOC100507050,FMOD,SLIT1	3.14927e-05
GO_NEURAL_CREST_CELL_DIFFERENTIATION	SEMA4D,SOX8,FOXC1,WNT10A,GDNF,HTR2B,BMPR1A,PHOX2B,SEMA6A,LRP6,OVOL2,SEMA4G,SMO,CYP26C1,ZEB2,HIF1A,RDH10,ALDH1A2,SHH,SOX10,PITX2,NRG1,EDN1,FOLR1,SEMA3B,EFNB1,SEMA5A,SNAI2,EDNRB,SEMA3G,SEMA3F,JAG1,FOXC2,PHACTR4,TWIST1,WNT8A,MAPK1,FGF19,LAMA5,SEMA3A,FRZB,SEMA6C,SEMA6B,ISL1,NRP1,GSC,ACVR1,SEMA4F,SEMA7A,HES1,SEMA4A,CORO1C,SEMA3C,MAPK3,RET,ERBB4,NRTN,EDN3,SOX9,EDNRA,SEMA3D,KITLG,SEMA3E,TBX1,SEMA4C,SEMA…	5.36276e-05
GO_REGULATION_OF_AXONOGENESIS	LOC100507050,LPAR3,LRRC4C,ARHGEF1,WNT7A,PTEN,SEMA4A,MBP,SYNGAP1,MAP2K1,ROBO1,CTTN,APOE,IFRD1,STK11,RNF6,SSH2,ULK2,SEMA4F,SEMA7A,SEMA6C,XK,EP300,NRCAM,LINGO1,SEMA6B,NRP1,RND2,SLIT3,WNT3,NEFL,SLIT1,NTN1,TNR,SEMA5B,OMG,PLXNB2,SEMA4B,ISLR2,PTPRO,PLXNB1,MAP2K2,SEMA4C,EPHA7,BDNF,OGN,SEMA3D,METRN,BRAF,PLXNA3,ROBO2,MAPT,CCR2,POU3F2,EFNA5,TNFRSF12A,WNT3A,MAG,TTL,CDH2,BCL11A,SIPA1L1,RTN4R,L1CAM,BARHL2,EFNA…	6.63081e-05
GO_NEURAL_CREST_CELL_MIGRATION	ZEB2,HIF1A,KITLG,SEMA3D,SEMA3E,SOX10,SHH,TBX1,PITX2,SEMA4C,FOLR1,SEMA3B,EFNB1,SEMA5A,SEMA5B,GBX2,SEMA3F,SEMA3G,EDNRB,SEMA4B,HAND2,LEF1,PHACTR4,TWIST1,SEMA6D,FGF19,SEMA4D,LAMA5,SOX8,SEMA6C,SEMA3A,SEMA6B,NRP1,GDNF,ISL1,HTR2B,PHOX2B,ACVR1,SEMA4F,SEMA6A,OVOL2,SEMA7A,SEMA4G,SEMA4A,CORO1C,SEMA3C,RET,ERBB4,NRTN,EDN3,SMO	7.45847e-05
GO_SEMAPHORIN_PLEXIN_SIGNALING_PATHWAY	SEMA6D,SEMA3F,SEMA3G,PLXND1,SEMA5B,SEMA5A,ARHGDIA,SEMA4B,PLXNB2,MET,PLXNB1,SEMA3B,SEMA4C,PLXNB3,RAC1,PLXNA1,PLXNA2,PLXNC1,SEMA3E,SEMA3D,FLNA,PLXNA3,SEMA3C,FARP2,SEMA4A,SEMA4G,PLXNA4,SEMA7A,SEMA6A,SEMA4F,NRP2,SEMA6C,SEMA3A,SEMA4D,NRP1,SEMA6B	0.000111294
GO_REGULATION_OF_AXON_GUIDANCE	WNT3A,SEMA4A,WNT5A,SEMA4G,SEMA3C,SEMA4D,SEMA3A,SEMA6C,SEMA6B,NRP1,PLXNA4,SEMA4F,BMPR2,SEMA7A,SEMA6A,SEMA5A,SEMA3F,SEMA3G,SEMA5B,PLXND1,SLIT2,DSCAM,CXCL12,TBR1,SEMA4B,WNT3,SEMA6D,PLXNA1,PLXNA2,SEMA3D,PLXNA3,PLXNC1,SEMA3E,FEZF2,PTPRO,VEGFA,SEMA3B,SEMA4C,MEGF8	0.00011132
GO_CHEMOKINE_ACTIVITY	CXCL13,CCL3L1,CXCL11,CCL3L3,XCL1,CCL3,CXCL14,CXCL12,CCL15,CCL23,CCL25,CXCL5,CXCL10,CCL19,CCL26,XCL2,CCL4,CXCL1,CCL17,CCL22,CCL13,CCL20,CCL21,CKLF,CCL5,CXCL16,CCL11,IL8,PF4,CCL14,CCL2,CXCL2,CCL7,CCL8,CCL28,CX3CL1,CCL24,CCL16,CCL1,C5,CCL27,CXCL9,CXCL3,CXCL6,CCL18,PPBP,PF4V1,CCL4L2	0.000139489
GO_NEGATIVE_REGULATION_OF_CELL_PROJECTION_ORGANIZATION	STMN2,SLIT2,TRPV4,EPHB2,NGFR,SEMA6D,KIAA0319,SEMA3E,TBC1D7,CCL21,WNT5A,RAP1GAP2,TRPC6,CARM1,RUFY3,SEMA3C,MAP4,TBX6,ARF6,DGUOK,ID1,SPRY2,SEMA3A,FKBP4,INPP5J,DCC,PFN2,RHOA,GSK3B,SNAPIN,TACSTD2,THY1,PAQR3,DNM3,CBFA2T2,EPHA4,SEMA3G,SEMA5A,KANK1,PAFAH1B1,GAK,PTPRZ1,SPP1,B2M,FGF13,KLK8,KATNA1,MT3,NLGN1,YWHAH,FSTL4,DPYSL3,ITGA3,LRP1,SEMA4G,TBC1D30,PSEN1,LPAR1,GFAP,NGEF,SRGAP2P1,ARHGAP4,SEMA4D,HRG,C15orf…	0.000227356
GO_POSITIVE_REGULATION_OF_ENDOTHELIAL_CELL_PROLIFERATION	NR4A1,PGF,JUN,PRKCA,CDH13,VIP,SEMA5A,CXCL12,GDF2,C19orf10,PLXNB3,ECM1,HIF1A,TNFSF12,BMP6,MTOR,LRG1,CCL2,CCL24,CAV1,PRKD1,TEK,RICTOR,AKT1,CYBA,SIRT1,CCL11,FGF2,SCG2,ANG,TGFBR1,NF1,HTR2B,BMPR2,VEGFB,CCR3,EGR3,EGFL7,PRKD2,AGGF1,CCL26,CAV2,BMP4,BMP2,ACVRL1,PDGFB,PROX1,VEGFA,HMGB2,ARNT,WNT2,PDCL3,STAT5A,PDCD6,F3,WNT5A,FLT4,VASH2,THBS4,ITGB3,NRP2,ZNF580,ARG1,NRP1,RPTOR,NRARP,KDR,PPP1R16B	0.000232723
GO_NEGATIVE_REGULATION_OF_CELL_GROWTH	NPR1,PML,SEMA3G,CDKN2A,HYAL2,SEMA5A,GDF2,SCGB3A1,SERTAD3,SPP1,FGF13,PRDM4,MT3,TRO,EAF2,GJA1,WNT11,NME6,FSTL4,EI24,RERG,RBBP7,DNAJC2,SH3BP4,TSPYL2,SERPINE2,SEMA4G,NPPA,ARHGAP4,PPP2CA,WFDC1,SEMA4D,HRG,CRLF3,CDKN2AIP,HYAL1,CRYAB,PHF17,SMARCA2,BST2,SFRP2,SMAD4,CDKN1B,KIAA1967,NDRG3,SIPA1,GNG4,ADAM15,SLIT2,TP53TG5,SFRP1,TGFB2,CAPRIN2,SEMA6D,NOV,TRIM40,FBP1,PPP1R9B,SEMA3E,PTPRJ,NPPB,CDKN2C,ACVRL1,GNB2L…	0.000280065
GO_MOTOR_NEURON_AXON_GUIDANCE	HOXA2,NRP1,PLXNC1,PLXNA3,PLXNA2,PLXNA1,ALCAM,SEMA3A,CDK5,FGF8,PLXNA4,LHX4,NOG,EGR2,SLIT2,CHN1,EPHA4,PLXND1,LHX1,SEMA3F,ERBB2,KIF5C,LHX3,ETV4,SLIT1,LHX9,RNF165	0.000353046
GO_RESPONSE_TO_INTERFERON_GAMMA	IRF4,IRF8,IFITM3,DAPK1,CCL15,CYP27B1,HLA-DRB1,SYNCRIP,TRIM68,EDN1,CXCL16,OAS3,GBP6,TRIM31,TRIM8,IFITM1,KYNU,NUB1,IRF9,CD86,CCL16,OAS1,CCL24,CCL7,IL23R,CITED1,CCL11,VCAM1,CAMK2G,GBP1,CCL18,IRF3,CAMK2A,MID1,AIF1,CCL26,HLA-E,DAPK3,CAMK2D,IFNGR2,IL12RB1,SP100,CCL3,XCL1,DNAJA3,SNCA,GCH1,EPRS,JAK2,JAK1,HLA-DRB3,TRIM5,XCL2,PRKCD,TRIM21,CCL14,HLA-DQA1,TRIM22,TDGF1,SLC11A1,GBP5,HLA-DQB1,SLC26A6,ADAMTS13,P…	0.000356672
cluster_13
GO_MULTICELLULAR_ORGANISMAL_SIGNALING	CHRM5,CACNB4,SCN2B,CLCN1,KCNIP2,SCN5A,CACNG2,KCNMB3,TNNI3K,SLC9A1,YWHAE,CACNA1D,KCNA1,ATP1B1,GJC1,KCNJ12,KCNA2,CACNB2,FKBP1B,JUP,NFASC,SCN9A,SCN8A,PAFAH1B1,KCND1,AKAP9,GJA1,CACNA2D3,KCNMB2,CACNA1A,GPR88,CACNB1,SCN10A,GJA5,DRD5,ATP1A3,CACNA1I,KCND2,CHRNA1,KCNK1,KCNH2,RNF207,NUP155,CNTNAP1,P2RX4,GRIK2,CACNG3,CACNA1C,KCNE1,CACNG4,JAM3,CTNNA3,SCN4B,DSG2,CAV1,DMRT3,SCN2A,SCN3A,ATP1B2,CNTNAP2,SLC8A1,SO…	1.3714e-10
GO_VASCULAR_PROCESS_IN_CIRCULATORY_SYSTEM	ANGPT1,PTP4A3,SRC,AGTR1,ADRA2A,AVPR1A,HTR2A,GCH1,CHGA,GPX1,TACR2,F2RL1,UTS2D,SLC8A1,SOD1,AGTR2,TACR1,PTGS1,HMOX1,ATP1A2,ADRA1A,NOS1,ATG5,ADCY6,APOE,P2RX1,DRD1,GCLM,OXTR,PLA2G6,DBH,PLOD3,PTGER3,PRKG1,APLN,NTS,PTAFR,LEP,PIK3C2A,ESR2,AVPR1B,KCNJ8,AGT,ADRA2B,TGFB1,FOXC2,P2RY1,EDNRB,ADRB3,CTNNBIP1,EDN1,SERPINF2,HRH2,HTR7,ADRB1,RAMP2,UCN,ALOX12,ADCYAP1,F2R,KNG1,PDE3A,HTR1D,SHC1,ADRA2C,HMGCR,ADM,ALOX5,B…	1.26157e-08
GO_VOLTAGE_GATED_ION_CHANNEL_ACTIVITY	KCNQ5,CACNB3,KCNB1,TMC1,CALHM1,KCND3,KCNB2,KCNJ15,KCNH4,KCNK7,KCNK15,CACNA2D1,CLIC5,GRM7,SCN3B,KCNA5,KCNC3,KCNQ2,CNGA1,KCNAB2,KCNJ14,CACNA1S,KCNT2,KCNIP1,CACNA1B,SCN7A,CACNA1F,GAS6,KCNK5,SCN1A,KCNK2,IL1RAPL1,CLIC2,CLIC3,HCN4,CATSPER4,HCN3,KCNE4,CACNG1,BSND,CLCN3,KCNH7,KCNK6,CATSPER1,KCNC1,CNGA3,TPCN1,CNGA4,HCN1,GPR89B,KCNJ2,KCNJ18,SCN4B,KCNG1,CLCNKA,KCNJ16,KCNH5,CLCN7,KCNAB1,KCNH8,PKD2,KCNG4,CACN…	4.54359e-08
GO_CATION_CHANNEL_COMPLEX	KCNJ1,CTTN,CACNA1G,PRKACA,KCNIP3,MCU,CACNA1E,NOS1,C22orf32,CACNA2D2,CACNG7,CACNG6,KCNJ4,SCN1B,TRDN,SCN4A,NOS1AP,KCNC2,KCNE1L,HERPUD1,KCNJ11,CAMK2D,KCNV1,PDE4D,CASQ2,KCNIP4,KCNQ1,CACNG8,TRPC5,MICU1,SCN11A,KCNJ6,PKD2L1,DLG2,CCDC109B,HCN2,CATSPER2,CACNA2D4,KCNH1,KCNE2,KCNS3,CACNG3,CACNA1C,ATP2A1,KCNA7,KCNJ5,CACNG4,KCNE1,KCNJ3,CATSPER3,AKAP6,KCNQ3,KCNE3,SCN3A,SCN2A,PPP2R4,KCNC4,KCNA10,CALM3,KCNH2,KCN…	2.35483e-07
GO_TRANSMISSION_OF_NERVE_IMPULSE	MYH14,CACNG5,GPER,SCN7A,CHRNA1,DRD5,CACNA1I,SCN4A,KCND2,NRCAM,SCN10A,SCN1B,GRM7,CACNG7,SCN3A,SCN2A,CNTNAP2,DMRT3,CLDN19,ANK3,DRD1,P2RX1,CACNG4,JAM3,CNTNAP1,P2RX4,GRIK2,CACNG3,KCNA2,FKBP1B,S1PR1,KCNA1,SCN5A,CACNG2,KCNMB3,OTOA,CHRM5,SCN11A,CACNB4,SOD1,CLCN1,P2RX3,SPTBN4,KCNMB4,KCNMB2,CATSPER4,CACNG8,GPR88,CACNA1A,PAFAH1B1,SCN8A,SCN1A,NFASC,SCN9A	4.66689e-07
GO_HEART_PROCESS	CACNA2D1,KCNA5,SCN3B,SCN1B,TRDN,SNTA1,KCNE1L,TPM1,MAP2K6,FGF12,PPP1R13L,SGCZ,CXCR4,ATP1A2,NKX2-5,SRSF1,RPS6KA2,CSRP3,ATG5,ANK2,RYR2,ACTC1,MYH7,PIK3CA,CDC42,SOD1,SLC8A1,CHGA,KCNE2,GPX1,PKP2,AKAP13,RAMP3,ACE,KCNJ2,MYL3,CAMK2D,PLN,ATP1A1,KCNQ1,SRC,TNNC1,MYL2,PDE4D,CASQ2,MYH6,ATP1A3,TNNI3,GJA5,DMD,NUP155,MYLK2,KCNH2,MYBPC3,VEGFB,MYL1,TNNT2,SCN4B,KCNE1,CACNA1C,MTOR,TNNI1,CAV1,TCAP,TAZ,SLC9A1,CAV3,MYL4…	1.49696e-06
GO_CARDIAC_CONDUCTION	RYR2,SPTBN4,SLC8A1,KCNK6,CXADR,KCNE2,CACNA2D4,PKP2,TRPM4,KCNJ2,MEF2A,CACNA1F,PLN,CAMK2D,CACNG8,ATP1A1,CACNG1,KCNQ1,HCN4,CASQ2,KCNIP4,KCNK15,CACNA2D1,SCN3B,CACNG6,KCNA5,CACNG7,KCNJ4,SCN1B,CACNA1S,KCNJ14,CACNG5,KCNE1L,KCNIP1,CACNA1G,KCNK3,CACNB3,ATP1A2,DSP,CACNA2D2,KCND3,KCNIP3,ANK2,PRKACA,DSC2,TNNI3K,SLC9A1,CACNG2,SCN5A,KCNIP2,SCN2B,CACNB4,FKBP1B,JUP,ATP1B1,GJC1,KCNJ12,CACNB2,CACNA1D,YWHAE,KCND1,C…	1.58796e-06
GO_VOLTAGE_GATED_CATION_CHANNEL_ACTIVITY	CNGA1,KCNQ2,KCNT2,CACNA1B,CACNA1S,KCNJ14,KCNAB2,CACNA2D1,KCNC3,KCNA5,GRM7,KCND3,KCNH4,KCNJ15,KCNB2,KCNQ5,CACNB3,KCNB1,TMC1,CALHM1,CNGA4,TPCN1,HCN1,KCNJ18,KCNJ2,KCNK6,KCNH7,KCNC1,CNGA3,CATSPER1,HCN4,CATSPER4,HCN3,CACNG1,KCNE4,GAS6,KCNK5,CACNA1F,IL1RAPL1,KCNK2,KCNS1,KCNT1,TPCN2,KCNJ13,KCNQ4,KCND2,CACNA1I,CACNB1,KCNAB3,KCNAB1,KCNH8,PKD2,KCNG4,KCNG1,KCNJ16,KCNH5,CACNB2,KCNA2,KCNJ12,KCNA1,KCNIP2,CACNG…	3.39639e-06
GO_REGULATION_OF_BLOOD_PRESSURE	ADRB3,EDNRB,CYP4F2,ERAP1,EMP2,SLC2A5,F11R,AGT,CMA1,LRP5,TACR3,POSTN,MME,CTSZ,F2R,REN,RAMP2,UCN,ADRB1,SERPINF2,EDN1,NOX1,CYP4A11,BDKRB2,P2RX4,NAV2,FFAR3,C12orf39,CNR1,RNPEP,ADAMTS16,DRD2,P2RX2,NISCH,SLC4A5,TAC4,TNNI3,SGK1,WNK1,BDKRB1,AGTRAP,GUCA2B,GJA5,MECP2,CYP11B2,ACCN1,BMPR2,ABAT,NCALD,ADH5,ERAP2,LNPEP,AGTR1,PPARA,ENG,CTSG,ATP1A1,TAC1,PDE4D,PLCB3,AGTR2,ACSM3,GNB3,SOD1,UTS2D,F2RL1,NPY,PTPRO,CHGA…	6.94276e-06
GO_REGULATION_OF_VASODILATION	ADRB2,CPS1,GJA5,PTAFR,P2RY2,ESR2,SCPEP1,NOS3,EPHX2,ECE1,PLA2G6,KAT2B,APLN,GPER,ADORA1,PPARD,HMGCR,UTS2R,NPPC,HMOX1,ADCY6,ACE2,ADM,NOS1,UTS2D,NPPB,CALCA,F2RL1,PTPRM,AGTR2,SMTNL1,MTNR1B,ACE,CRP,UCN,ALOX12,ADCYAP1,CHGA,UTS2,P2RY1,AGTR1,NPR1,ADRA2A,VIP,GJA1,INS,AGT,NOS2	8.39784e-06
GO_VOLTAGE_GATED_CALCIUM_CHANNEL_COMPLEX	NOS1AP,CATSPERG,CACNA1I,PDE4B,CACNA2D1,TRDN,CACNB1,CACNG7,CACNG6,CACNA1S,CACNA1B,CATSPERB,CATSPER3,CACNG4,CACNA1G,CACNB3,CACNA1C,C1orf101,CACNG3,CACNA2D2,NOS1,CACNA1E,CACNG2,TMEM146,CACNB4,CATSPER1,CACNB2,CATSPER2,CACNA2D4,HSPA2,CACNA1D,CACNA1F,CACNA2D3,CATSPER4,CACNG8,CACNA1A,CACNG1,CACNA1H,CASQ2,PDE4D	1.85025e-05
GO_RENAL_SYSTEM_PROCESS	RRM2B,PKN1,REN,EDN1,SERPINF2,PTGER4,BCL2,GSN,F2R,HNF1A,ITGA3,KNG1,SLC9A3R1,AVPR2,GNAS,AGT,OXT,GJA1,ADCY2,EDNRB,IGHA1,CYP4F2,NPR1,HYAL2,EMP2,CYP11B2,RAB11FIP2,XPNPEP3,ADCY7,KCNMA1,FAS,SGK1,IGKV3-20,GJA5,ADRB2,RAB11A,PRKAR2B,SLC4A5,NPR3,UTS2R,ADCY9,DRD2,CYP4A11,AQP4,CHRNB2,CYBA,IGJ,MYO5B,TFAP2B,HBB,UTS2,PDGFB,PTPRO,HSD11B2,AVP,AQP1,PRKAR1A,AGTR2,F2RL1,AQP2,ADCY5,KLHL3,EDNRA,NPPB,KCNQ1,SLC22A6,MCAM,…	2.17792e-05
GO_SODIUM_CHANNEL_ACTIVITY	SCNN1A,TRPM2,TRPM5,CATSPER4,HCN3,HCN4,ACCN3,SCN9A,ACCN5,NALCN,SCNN1B,SCN1A,SCN8A,HCN2,TRPM4,ACCN4,SCNN1G,HCN1,SHROOM2,SCN2B,SCN11A,PKD2L1,SCN5A,SCNN1D,PKD2,SCN3A,SCN2A,SCN4B,KCNK1,SCN7A,ACCN1,SLC4A11,ACCN2,SCN3B,SCN10A,SCN1B,SCN4A	2.27688e-05
GO_REGULATION_OF_MUSCLE_SYSTEM_PROCESS	NMUR2,SLC8A1,SOD1,AKAP13,SMAD7,ZC3H12A,CHGA,SPHK1,CTGF,TACR2,PLN,CAMK2D,GHSR,ABAT,ADRA2A,CDK9,MYL3,ATP2A2,CASQ2,AIF1,GSTM2,MYL2,SLC8A3,PDE4D,FBXO32,KCNQ1,DAPK3,ATP1A1,NPNT,FLT1,PTAFR,CAMK2B,IGFBP5,EP300,NOS1AP,SSTR2,PLCE1,OXTR,CASQ1,PTGER3,PRKG1,PDE5A,CTTN,IGF1,SRI,ATP2B4,MYOCD,P2RX1,PPARGC1A,TACR1,PRKACA,PTGS1,NOL3,DSC2,ADRA1A,ATP1A2,NOS1,ADA,F2R,CTDP1,SLC9A1,TNNI3K,TACR3,CAV3,IL6ST,MTMR4,EDN1,U…	2.34614e-05
GO_MEMBRANE_DEPOLARIZATION	SCN1A,PARK7,SCN8A,PRKCZ,CDKN2A,CACNA1F,SCN9A,ATPIF1,CASP1,NALCN,CACNA1A,CATSPER4,CHRNA4,JUN,CACNA1H,CHRNA6,SCN5A,YWHAH,CACNG2,CATSPER1,SCN2B,SCN11A,CACNB4,SLC8A1,TPCN1,CACNB2,ADIPOQ,EDN1,CACNA1D,CATSPER2,KCNJ2,SCN4B,CACNA1G,CACNG4,CACNB3,P2RX7,CHRNB2,CATSPER3,ABL1,CACNA1C,MLL,P2RX4,ATP1A2,SCN2A,SCN3A,ANK2,CAV1,C9orf7,CACNA1E,BEST2,CACNA2D1,SCN4A,CACNA1I,SCN3B,SCN1B,SCN10A,CACNA1B,CACNA1S,KCNH2,TP…	3.32478e-05
GO_CALCIUM_ION_TRANSMEMBRANE_TRANSPORT	CACNA1S,CUL5,CACNA1B,DENND5B,ATP2B1,CACNA2D1,ASPH,CHRNA9,GRM7,FKBP1A,ATP2C1,BBC3,TRPC4AP,CACNB3,CALHM1,TMC1,TRPA1,TRPC6,CHERP,PKD1,HTR2C,CHRNA10,TPCN1,TRPM4,CCL21,RYR2,MCOLN1,TRPV1,CATSPER1,PKD1L3,CACNG1,SLC8A2,TRPM1,TRPV4,CATSPER4,GRIN3A,IL1RAPL1,CACNA1F,GAS6,ITPR2,SLC24A4,GRIN2A,HTR2B,TPCN2,P2RY12,CCR5,CACNA1I,CACNB1,LOXHD1,ATP2A3,SLC24A3,PKD2,STIM2,SLC24A1,PSEN1,FKBP1B,DDIT3,CACNB2,LCK,TMEM37,…	3.63929e-05
GO_VASOCONSTRICTION	MKKS,BBS2,HTR1A,EDNRB,BDKRB2,P2RX1,AGT,CAV1,EDN3,HTR1D,HTR1B,SLC6A4,ADRA1A,SLC8A1,EDNRA,EDN2,KEL,DRD5,PIK3C2A,ADRA1D,AVP,HTR7,HTR2A,ADRA1B,TRPM4,EDN1,HTR2B,ACTA2	3.76553e-05
GO_REGULATION_OF_VASOCONSTRICTION	DBH,OXTR,APLN,PTGER3,LEP,EDN2,PTAFR,KCNA5,FGG,PRKCQ,AVPR1B,CX3CL1,EDN3,TACR1,PTGS1,ADRA1A,ATP1A2,NOS1,DOCK5,P2RX1,DRD1,HTR2A,AVPR1A,AVP,ACE,TRPM4,PTGS2,KCNMB4,SMTNL1,ICAM1,AGTR1,ADRA2A,PER2,ACCN1,BMPR2,FGA,FGB,GJA5,HRH1,ADRA1D,ECE1,SHC1,ADRA2C,UTS2R,CAV1,ADM,ACE2,TBXA2R,ALOX5,BDKRB2,CHRM1,AKT1,CD38,NPY1R,HRH2,ADRA1B,EDN1,F2R,HIF1A,ADRA2B,GJA1,AGT,DOCK4,KCNMB2,AVPR2,CHRM3	4.26401e-05
GO_ACTION_POTENTIAL	SCN7A,FGF12,KCNE1L,GPER,CACNA1B,CACNA1S,MYH14,NRCAM,SCN1B,SNTA1,KCNA5,SCN3B,GNA11,CHRNB4,CACNA2D1,SCN4A,CACNA1E,ANK2,ATP1A2,KCNB1,SRI,ANK3,CLDN19,P2RX1,CACNA1G,DRD1,KCNJ2,CATSPER2,PKP2,TPCN1,KCNE2,SCN11A,SLC8A1,KCNMB4,P2RX3,CATSPER1,RYR2,CHRNA4,CATSPER4,HCN4,ATP1A1,KCNQ1,GNAQ,CACNA1F,SCN1A,CHRNA1,TPCN2,KCNH2,NUP155,SCN10A,DMD,GJA5,KCND2,CACNA1I,AKAP7,CLN3,AKAP6,SCN2A,SCN3A,CNTNAP1,P2RX4,CACNA1C,G…	6.22108e-05
GO_REGULATION_OF_SYSTEMIC_ARTERIAL_BLOOD_PRESSURE	EMP2,ADRB3,CYP4F2,GJA1,CMA1,AGT,SLC2A5,AVPR2,ATP6AP2,CTSZ,F2R,POSTN,MME,ADRB1,SERPINF2,ADRA1B,EDN1,SOD2,CORIN,REN,NAV2,C12orf39,NOX1,CYBA,CYP4A11,NPPA,ADAMTS16,DRD2,P2RX2,UTS2R,DRD3,SLC4A5,ACE2,ADRB2,WNK1,GJA5,TNNI3,DRD5,ADRA1D,ECE1,NOS3,ACCN1,BMPR2,MECP2,CYP11B2,AGTR1,GAS6,NCALD,PDE4D,DDAH1,PLCB3,CPA3,ENG,PRCP,CTSG,KCNK6,F2RL1,RASL10B,CALCA,AGTR2,HSD11B2,AVP,ACE,AVPR1A,PDGFB,PTPRO,UTS2,NTSR1,EDN…	6.27826e-05
GO_POSITIVE_REGULATION_OF_BLOOD_CIRCULATION	ADM,ACE2,ADRA2C,SHC1,UTS2R,CAV1,AKT1,NPPA,TBXA2R,ALOX5,FGA,RNF207,FGB,HRC,ADRA1D,NOS3,EPHX2,ADRB2,CPS1,HRH1,GJA5,NOS2,AVPR2,GJA1,AGT,VIP,HSP90AA1,ALOX12,ADCYAP1,UCN,NPY1R,CD38,ADRB1,HRH2,ADRA1B,EDN1,TACR3,PTPRM,F2R,ADA,NKX2-5,NOS1,ADRA1A,HMOX1,PTGS1,NPPC,TACR1,EDN3,PPARD,APLN,KAT2B,TPM1,GPER,PTGER3,PLA2G6,DBH,HEY2,OXTR,FGG,AVPR1B,NOS1AP,ESR2,SCPEP1,GSK3A,OR51E2,SLC1A1,PTAFR,EDN2,SCN3B,TGFB2,ATP1A…	7.04228e-05
GO_SODIUM_ION_TRANSMEMBRANE_TRANSPORTER_ACTIVITY	HCN4,HCN3,CATSPER4,SLC8A2,SLC34A1,SLC6A16,SLC24A4,SLC10A3,SLC6A3,SCN1A,ATP12A,SLC13A2,SHROOM2,SLC10A4,HCN1,TRPM4,ACCN4,SLC6A11,SLC6A18,SLC9A7,TRAPPC10,SLC5A4,SLC13A1,SLC5A5,ABCB11,SLC6A6,SCN7A,SLC3A2,SLC13A5,ATP1A4,SLC6A8,SCN3B,ACCN3,SCNN1A,SCN8A,SLC1A7,SLC5A6,SCNN1B,ACCN5,NALCN,SLC13A3,SLC9A8,SLC28A3,SLC38A1,SLC6A12,SCN5A,SLC17A2,SLC17A3,SLC20A2,FXYD2,SLC17A1,SLC6A4,SLC24A3,PKD2,SLC9A6,ATP1B3,SL…	9.09107e-05
GO_REGULATION_OF_MUSCLE_CONTRACTION	CHRM2,ADRB2,SCN10A,ADRA1D,HRC,RNF207,STC1,HSPB6,NMU,TBXA2R,CTNNA3,CHRM1,NPPA,CAV1,TNNI1,DSG2,ACE2,ADRBK1,SCN5A,PTGER4,ADRA1B,KCNA1,TNNI2,FKBP1B,HSP90AA1,MYL9,GUCY1A3,GSTO1,ANXA6,MYL5,OXT,CNN1,CHRM3,DOCK4,EDN2,PAWR,PDE4B,ASPH,CHRNB4,CHRNA3,ADORA1,GPER,TPM1,SRF,TNNT1,CALM2,DOCK5,ANK2,KCNB2,DSP,NKX2-5,CALCA,ACTN3,MYBPH,MYH7,RYR2,CALM1,PKP2,TRPM4,KCNJ2,CALCRL,PTGS2,GATA4,HDAC4,CLIC2,RGS2,NPY2R,ITGA2,…	9.72741e-05
GO_POSITIVE_REGULATION_OF_VASODILATION	ADM,NOS1,HMOX1,NPPC,PPARD,APLN,KAT2B,GPER,PLA2G6,ESR2,SCPEP1,NOS3,EPHX2,ADRB2,CPS1,PTAFR,GJA5,NOS2,GJA1,AGT,INS,VIP,ADRA2A,UTS2,ALOX12,UCN,ADCYAP1,AGTR2,MTNR1B,PTPRM,F2RL1,CALCA	0.00010549
GO_POTASSIUM_ION_TRANSPORT	SLC24A2,SLC12A1,KCNV1,KCNQ1,ATP1A1,KCNIP4,CHP,KCNN2,PKD2L1,KCNJ6,KCNE2,KCNS3,HCN2,KCNH1,KCNK3,SLC24A5,KCNN3,HTR3A,KCNJ1,TMEM175,SLC12A2,ATP1A2,KCNIP3,SCN4A,TMEM38B,KCNJ4,KCNE1L,KCNJ11,KCNC2,KCND1,ABCC9,TRPM5,KCNK10,KCNV2,REST,KCNJ8,CNGB3,KCNA4,KCNH3,KCNK9,KCNK16,KCNMB3,KCNN1,ATP1B1,KCNK13,KCNK18,KCNF1,SLC12A4,SLC12A6,KCNJ5,KCNJ3,KCNE1,KCNJ9,KCNA7,ATP1B2,CNGA2,KCNE3,KCNQ3,CNGB1,KCNA10,KCNC4,GJA5,K…	0.000107401
GO_VOLTAGE_GATED_SODIUM_CHANNEL_ACTIVITY	SCN2A,SCN3A,CATSPER4,HCN3,HCN4,PKD2,SCN1A,SCN4B,SCN8A,SCN9A,HCN1,HCN2,SCN7A,SCN4A,SCN5A,SCN2B,SCN3B,SCN1B,SCN10A,SCN11A	0.000115353
GO_POTASSIUM_CHANNEL_ACTIVITY	KCNF1,KCNK18,KCNA1,KCNJ12,KCNK13,KCNA2,KCNK12,KCNIP2,KCNK9,KCNK16,KCNMB3,KCNN1,KCNG3,KCNH3,KCNK17,ABCC8,KCNA4,KCNG2,KCNJ8,CNGB3,REST,KCNA6,KCNV2,KCNMB2,TRPM5,KCNK10,ABCC9,KCNS2,KCNH6,KCNA3,KCND1,KCNU1,KCNS1,KCNT1,KCNK4,KCNMA1,KCNH2,KCNJ13,KCNK1,KCNN4,KCNJ10,KCNAB3,KCNA10,KCNC4,KCND2,KCNQ4,PKD2,FXYD4,CNGB1,KCNQ3,KCNE3,KCNG4,KCNAB1,KCNH8,CNGA2,KCNA7,KCNJ16,KCNH5,KCNJ3,KCNE1,KCNJ9,KCNG1,KCNJ5,KCNH1,…	0.000146031
GO_SMOOTH_MUSCLE_CONTRACTION	P2RX3,KNG1,SLC8A1,EDNRA,FKBP1B,TACR2,EDN1,HTR7,HTR2A,NPY1R,EDNRB,DLG1,MKKS,CHRM3,PDE4D,AGT,PIK3C2A,MYH11,SULF1,CHRNB4,SSTR2,EDN2,GDNF,SMTN,PTGER3,ACTA2,MYLK,HTR2B,TPCN2,KCNMA1,ROCK1,SULF2,PLA2G6,BDKRB2,DRD1,CHRNB2,ROCK2,BBS2,ADRA1A,NMUR1,TACR1,EDN3,HTR1D,DRD2,P2RX2	0.000162537
GO_MEMBRANE_DEPOLARIZATION_DURING_ACTION_POTENTIAL	CACNA1B,CACNA1S,SCN7A,TPCN2,KCNH2,CACNA2D1,CACNA1I,SCN4A,SCN1B,SCN10A,SCN3B,SCN2A,SCN3A,ATP1A2,CACNA1E,ANK2,CATSPER3,SCN4B,CACNA1G,CACNA1C,TPCN1,CACNB2,KCNJ2,CACNA1D,CATSPER2,YWHAH,SCN5A,SCN11A,SLC8A1,SCN2B,CATSPER1,CATSPER4,CACNA1A,CACNA1H,SCN8A,CACNA1F,SCN1A,NALCN,SCN9A	0.00017153
GO_VOLTAGE_GATED_SODIUM_CHANNEL_COMPLEX	SCN2B,SCN9A,SCN3B,SCN1B,SCN11A,SCN10A,SCN4A,SCN1A,SCN4B,SCN5A,SCN8A,SCN7A,SCN3A,SCN2A	0.000217723
GO_VOLTAGE_GATED_CALCIUM_CHANNEL_ACTIVITY	CACNA1F,GAS6,IL1RAPL1,NCS1,RYR1,CATSPER4,CACNG8,CACNG1,CACNA1A,CACNA1H,CACNG2,CACNB4,CATSPER1,CACNB2,TPCN1,CATSPER2,CACNA2D4,CACNA1D,CATSPER3,CACNA1G,CACNB3,CACNG4,TMC2,TMC1,CALHM1,CACNA1C,CACNG3,ITGAV,CACNA2D2,CACNA1E,PKD2,OPRM1,CACNA1I,CACNA2D1,CACNB1,GRM7,CACNG7,CACNG6,CACNA1S,CACNG5,CACNA1B,TPCN2	0.000236569
GO_REGULATION_OF_SYSTEMIC_ARTERIAL_BLOOD_PRESSURE_MEDIATED_BY_A_CHEMICAL_SIGNAL	OXTR,TPM1,CYP11B2,ADRB2,NKX2-1,EDN2,DRD5,AVPR1B,ENPEP,ADRA1D,PCSK5,ECE1,NOS3,TACR1,EDN3,DRD3,RPS6KA2,ADRA1A,ACE2,CYBA,NOX1,AVPR1A,ADRB1,HSD11B2,ACE,SOD2,CORIN,EDN1,SERPINF2,ADRA1B,REN,ATP6AP2,CTSZ,RASL10B,AGTR2,MME,PDE4D,CMA1,AGT,CTSG,CPA3,SLC2A5,AVPR2,AGTR1,ADRB3	0.000331415
GO_ENDOCRINE_PROCESS	EDN3,TACR1,DRD3,RPS6KA2,ACE2,TMF1,CYBA,NOX1,GATA3,OXTR,CYP11B2,NKX2-1,EDN2,KRAS,DRD5,AVPR1B,ENPEP,PCSK5,NOS3,ECE1,FZD4,AGT,CMA1,CTSG,CPA3,TBX3,AVPR2,AGTR1,CRHR1,AVPR1A,ACE,HSD11B2,CORIN,EDN1,SERPINF2,REN,GHRL,ATP6AP2,CTSZ,RASL10B,AGTR2,INHBA,MME,FOXD1	0.000339865
cluster_14
GO_OUTFLOW_TRACT_MORPHOGENESIS	TBX1,PITX2,GATA6,FOLR1,VEGFA,NPY1R,MSX2,WNT11,SOX17,ZFPM2,HIF1A,FZD2,CLDN5,ZFPM1,ATF2,SIX1,TBX3,HAND2,JAG1,SOX11,JUN,TWIST1,SFRP2,PLXND1,PARVA,NPY2R,SOX18,FZD1,ILK,MEF2C,RYR1,DHRS3,FGF8,EYA1,HEY2,CITED2,FGFR2,RARB,NIPBL,RBPJ,GJA5,ISL1,TBX2,DVL3,DVL2,NKX2-5,SEMA3C,HEYL,TBX20,NPY5R,WNT5A,FOXH1,HES1,NEDD4,SEC24B,RARA	2.18376e-06
GO_ARTERY_MORPHOGENESIS	SRF,EYA1,FGF8,MYLK,CHD7,HEY2,NPRL3,PDGFRB,FOXF1,FOXC1,COL3A1,TBX2,NOTCH1,ANGPTL3,RBPJ,NRP1,GJA5,PKD2,HEY1,SOX4,HES1,FOXH1,TFAP2B,MYOCD,NF1,PRDM1,TGFBR1,APOE,SEC24B,PROX1,APOB,TBX1,SMAD7,VEGFA,FOLR1,HOXA1,PTGER4,WNT11,LRP1,DLL4,NOTCH3,HAND2,JAG1,FOXC2,ENG,PRRX1,SIX1,ZMIZ1,HPGD,BMP4,STRA6	2.62383e-05
GO_ARTERY_DEVELOPMENT	GLI3,PLXND1,BMP4,ZMIZ1,HAND2,ENG,VEGFA,SUFU,HOXA1,TBX1,ACVRL1,SMAD7,PROX1,APOE,SEC24B,MYOCD,PRDM1,DNM2,FOXH1,DCTN5,HES1,HEY1,LRP2,ACVR2B,NRP1,RBPJ,NOTCH1,TBX2,TAB1,FOXF1,PDGFRB,HEY2,NPRL3,MYLK,CHD7,SRF,NDST1,EYA1,LTBP1,SNX17,RAPGEF3,STRA6,LOXL1,HPGD,PRRX1,SIX1,NOTCH3,JAG1,FOXC2,LRP1,DLL4,WNT11,ADAMTS6,FOLR1,PTGER4,PRICKLE1,APOB,SHH,TGFBR1,TFAP2B,NF1,LOX,SOX4,PKD2,SMAD6,AP2B1,GJA5,COL3A1,ANGPTL3,L…	0.000114686
GO_VENTRICULAR_SEPTUM_MORPHOGENESIS	SOX11,SOX4,HEY1,HEYL,ID2,NKX2-5,TBX3,RBM15,FGFRL1,WNT5A,FZD1,HES1,HEY2,WHSC1,CITED2,SMAD7,PITX2,PROX1,GJA5,FZD2,ZFPM1,SAV1,VANGL2,NOTCH1,WNT11,EGLN1,ZFPM2,FGFR2	0.000132995
GO_CARDIAC_SEPTUM_MORPHOGENESIS	RARA,CYR61,HES1,NOTCH2,WNT5A,FGFRL1,TBX20,SOX4,SMO,HEYL,HEY1,NKX2-5,DVL3,TBX2,NOTCH1,ISL1,GJA5,RARB,FGFR2,CITED2,WHSC1,HEY2,TBX5,FGF8,ACVR1,DHRS3,RBM15,GATA4,FZD1,PARVA,HAND1,MDM2,ID2,SOX11,JAG1,TBX3,ZFPM1,SAV1,VANGL2,FZD2,ZFPM2,WNT11,EGLN1,MSX2,PROX1,SMAD7,GATA6,PITX2,TBX1	0.00017099
GO_CARDIAC_CHAMBER_MORPHOGENESIS	GJA5,FGFR2,BMP10,TNNI3,FOXC1,TNNT2,SMARCD3,MYBPC3,OVOL2,WHSC1,GRHL2,GATA3,FGF8,TBX5,COL11A1,RARA,NPY5R,FGFRL1,NOTCH2,TEK,TNNI1,HEYL,SMO,SOX4,CPE,DLL4,ZFPM1,SAV1,FZD2,CAV3,HIF1A,EGLN1,WNT11,MSX2,NRG1,PITX2,GATA6,UBE4B,DHRS3,RBM15,FZD1,ID2,HAND1,SHOX2,ADAMTS1,JAG1,FOXC2,TBX2,NOTCH1,DVL3,RARB,FKBP1A,ISL1,RBPJ,GSK3A,FOXF1,CITED2,MESP1,HEY2,SRF,TPM1,ACVR1,POU4F1,CYR61,HEG1,TGFBR3,HES1,PPP1R13L,WNT5A,F…	0.000261276
cluster_15
GO_EXTRACELLULAR_MATRIX_COMPONENT	MFAP2,COL4A2,MFAP5,SMOC2,COL27A1,LAMA3,EGFL6,VWA1,LAMA5,FBN2,LAMB4,THBS2,THBS4,MFAP1,FRAS1,VWA2,DAG1,AGRN,EFEMP2,ITGB1,LOXL2,COL6A1,CASK,LAMA1,MUC5AC,LEPREL1,LAMB2,ODAM,CD151,LAMA2,COL17A1,LAD1,LAMB1,COL4A3,ACHE,ADAMTSL5,LUM,ITGA6,NTN4,COL4A5,COL8A2,COL28A1,SPARC,FBLN5,HMCN1,DST,AMTN,VWC2,SMOC1,FREM3,TGFBI,COL2A1,SPN,HSPG2,TNR,SNCA,NTN1,TNC,ANXA2,EFEMP1,APLP1,NPNT,CCDC80,FBN1,ENTPD2,SLC1A3,COL3A1…	8.49964e-08
GO_COLLAGEN_TRIMER	COL13A1,C1QTNF1,COL20A1,SCARA3,COL5A2,COL3A1,EMID2,COL14A1,C1QTNF5,COL19A1,COL11A2,GLDN,COL9A3,C1QTNF2,COL21A1,DCN,COLEC12,COL1A1,TNXB,COL11A1,COL8A1,COL7A1,EDA,LOX,COLEC10,COL15A1,COL1A2,COL9A2,COL4A4,COL12A1,COL18A1,ADIPOQ,COL6A3,EMILIN2,COL4A1,COLEC11,COL4A6,COL23A1,COLQ,COL6A2,COL25A1,COL5A3,EMILIN1,C1QA,C1QTNF7,C1QTNF3,COL6A6,COL5A1,C1QTNF6,MBL2,FCN3,COL22A1,COL10A1,COL4A2,COL27A1,C1QTNF9B,C…	1.07217e-06
GO_BASEMENT_MEMBRANE	LAMC3,NID2,COL7A1,ERBB2IP,ALB,NID1,TINAG,TIMP3,ANG,FGF9,COL8A1,SMC3,RELL2,SERPINF1,LAMB3,MMRN2,EGFLAM,PTN,ENTPD2,ADAMTS1,ANXA2P2,FN1,MATN2,GSTO1,DLG1,LOXL1,COL5A1,USH2A,LAMC2,COL4A4,COL18A1,COL15A1,LAMC1,FREM2,TIMP1,COLQ,COL4A6,MEGF9,FBLN1,LAMA4,FREM1,COL4A1,LEPREL1,LAMB2,COL17A1,LAMA2,CD151,CASK,LAMA1,LOXL2,EFEMP2,AGRN,ITGB1,DAG1,VWA2,FRAS1,LAMB4,THBS4,THBS2,EGFL6,SMOC2,LAMA3,LAMA5,VWA1,COL4A2,A…	4.21777e-06
GO_MULTICELLULAR_ORGANISM_METABOLIC_PROCESS	COL11A2,GHR,ACE2,MMP16,KLK6,COL19A1,MMP8,COL7A1,CTSB,MMP11,COL1A1,TRAM2,TNXB,COL8A1,PEPD,COL11A1,COL5A2,MMP15,MRC2,COL13A1,MMP7,EMID2,MMP13,ADRB2,COL3A1,CTSL1,PRSS2,COL25A1,COL5A3,MMP20,CEL,MMP9,ADRB3,TIPARP,COL5A1,COL6A6,CTSD,COL4A4,COL18A1,COL12A1,MMP19,COL1A2,COL15A1,ADRB1,SERPINH1,COL4A6,MMP2,MMP3,HIF1A,COL6A2,COL6A3,CTSK,COL4A1,LEPREL1,ADAMTS2,FURIN,ADAMTS14,ID1,AKR1C3,P2RX7,COL6A5,COL6A1,PP…	8.39171e-06
GO_EXTRACELLULAR_MATRIX_STRUCTURAL_CONSTITUENT	COL9A1,STATH,PRELP,MATN1,OPTC,TECTA,IMPG2,FBN1,AMBN,FBN3,LUM,CHI3L1,HAPLN2,COL4A3,LAMB1,COL4A5,COL8A2,MEPE,COL2A1,COL24A1,EFEMP2,MATN3,IMPG1,LAMA1,MUC5AC,COMP,HAPLN1,AMELY,MFAP5,MUC4,COL4A2,MUC3A,COL27A1,TECTB,ACAN,FBN2,MUC6,DSPP,TFPI2,COL5A1,TUFT1,COL5A3,MGP,EMILIN2,KAL1,COL4A1,FBLN1,LAMA4,AMELX,COL4A6,MUC17,HAPLN4,TINAGL1,NCAN,COL1A2,COL9A2,LAMC1,COL15A1,COL12A1,FBLN2,COL4A4,COL1A1,COL11A1,VCAN…	0.000161411
GO_MULTICELLULAR_ORGANISMAL_MACROMOLECULE_METABOLIC_PROCESS	EMID2,MMP13,COL3A1,MMP15,MRC2,COL5A2,MMP7,COL13A1,CTSB,MMP8,COL7A1,TNXB,COL1A1,TRAM2,COL11A1,PEPD,COL8A1,MMP11,MMP16,COL11A2,ACE2,KLK6,COL19A1,HIF1A,MMP3,COL6A2,COL4A6,MMP2,COL6A3,CTSK,COL4A1,COL18A1,COL12A1,MMP19,COL4A4,SERPINH1,COL15A1,COL1A2,MMP9,CTSD,COL5A1,COL6A6,CTSL1,PRSS2,MMP20,COL25A1,COL5A3,ARG1,ENPEP,MMP14,COL4A2,TENC1,COL10A1,PRTN3,CTSS,COL6A1,P2RX7,COL6A5,MMP27,MMP26,ADAMTS2,LEPREL1,…	0.00017099
cluster_16
GO_FORMATION_OF_PRIMARY_GERM_LAYER	EPB41L5,KIF16B,TLX2,CTNNB1,BMP4,ETV2,DKK1,ITGA2,LEF1,WNT3,ITGB4,LAMB1,PRKAR1A,SOX17,BMP7,NF2,NODAL,SCXB,ITGB1,TRIM15,SOX2,WNT5A,COL6A1,HSBP1,ITGB5,TBX6,WLS,PRKACA,CHRD,TBX20,SMAD3,ITGAV,MIXL1,ITGB2,CRB2,ATOH8,COL4A2,MMP14,LAMA3,ITGB3,FOXF1,EYA2,TWSG1,EPHA2,HMGA2,ACVR1,SMAD2,EYA1,SRF,AXIN1,NOG,POFUT2,NANOG,EOMES,DUSP4,LHX1,MMP9,EXOC4,KLF4,HAND1,PAF1,FN1,CTR9,FOXC2,DUSP2,HOXA11,SMAD1,ELF5,ITGA3,SIX…	2.04753e-06
GO_ENDODERM_DEVELOPMENT	TGFB1,DUSP2,CTR9,FN1,PAF1,MMP9,DUSP4,LHX1,NOG,BPTF,EOMES,NANOG,GATA6,RTF1,HNF1B,COL12A1,ITGA7,LAMC1,POU5F1,MMP2,INHBA,VTN,ITGA5,CDC73,EXT1,COL7A1,MMP8,COL11A1,COL8A1,FGF8,ITGA4,BMPR1A,LEO1,MMP15,SOX7,ONECUT1,LAMB3,DUSP1,DUSP5,HOXC11,DKK1,CTNNB1,SMAD4,GDF3,GATA4,LOC100506013,EPB41L5,KIF16B,SOX17,LAMB1,MIXL1,ITGAV,SMAD3,ITGB5,TBX20,HHEX,HSBP1,COL6A1,PAX9,SOX2,MED12,NODAL,ARC,SMAD2,HMGA2,MMP14,LAMA3…	6.16915e-06
GO_ENDODERM_FORMATION	ITGA7,GATA6,RTF1,HNF1B,COL12A1,LAMB1,VTN,POU5F1,MMP2,INHBA,SOX17,DKK1,FN1,PAF1,DUSP2,CTR9,NOG,NANOG,EOMES,MMP9,CTNNB1,DUSP4,LHX1,SOX7,HMGA2,LAMB3,ITGA4,LEO1,SMAD2,MMP15,COL4A2,ITGB2,DUSP5,LAMA3,MMP14,DUSP1,ITGB5,ITGA5,CDC73,TBX20,MIXL1,ITGAV,COL8A1,COL11A1,SOX2,NODAL,MMP8,COL7A1,HSBP1,COL6A1	8.24281e-06
GO_GASTRULATION	KLF4,PAF1,DUSP2,CTR9,NOG,AXIN1,FRS2,POFUT2,MKKS,NANOG,DUSP4,MMP9,TAL1,EXT2,KDM6B,GATA6,ZBTB17,COL12A1,HNF1B,RTF1,RNF2,SMAD1,ELF5,ITGA3,VTN,SIX2,DVL1,WNT11,EXT1,ITGA5,GPI,UGDH,DLD,PPAP2B,KDM6A,COL8A1,NR4A3,OTX2,COL7A1,CFC1,SOX7,ACVR2A,FGF8,AMOT,MMP15,LEO1,BMPR1A,TXNRD1,FOXC1,T,FGFR2,DKK1,ITGA2,SFRP1,KIF16B,LOC100506013,SMAD4,FOXA2,BMP7,LAMB1,ITGB4,VANGL2,WNT8B,PRKAR1A,TBX6,CHRD,WLS,HHEX,ACVR2B,CER…	3.05348e-05
GO_ENDODERMAL_CELL_DIFFERENTIATION	MMP14,LAMA3,COL4A2,ITGB2,LEO1,MMP15,ITGA4,LAMB3,HMGA2,HSBP1,COL6A1,COL7A1,MMP8,SOX2,COL8A1,COL11A1,NODAL,MIXL1,ITGAV,CDC73,ITGA5,ITGB5,SOX17,POU5F1,MMP2,INHBA,VTN,LAMB1,RTF1,HNF1B,COL12A1,GATA6,ITGA7,MMP9,CTNNB1,EOMES,NANOG,CTR9,PAF1,FN1	9.24438e-05
GO_MESODERMAL_CELL_DIFFERENTIATION	FOXC2,KLF4,ITGA2,WNT3A,BMP4,ETV2,KDM6A,NODAL,ITGB1,TRIM15,PAX2,EYA1,ITGA8,TAL1,KDM6B,HMGA2,ITGB3,INHBA,FOXF1,EYA2,FGFR2,ITGB4,SMAD1,HOXA11,ITGA3,SIX2	0.00021016
cluster_17
GO_GROWTH_FACTOR_BINDING	ACVR2B,ITGAV,A2M,FURIN,PDGFA,COL6A1,IGF1R,TGFBR3,IL2RB,IGFBPL1,FLT4,WISP3,CYR61,LTBP4,ACVR1,HTRA3,IGFBP3,IL1RN,PDGFRB,FGFBP3,IGFBP6,IL10RA,NRP2,INSR,NTRK2,IGFBP5,KDR,ERBB3,NRP1,FGFR3,KL,NKD2,LTBP2,PDGFRA,ENG,FLT1,NGFR,THBS1,NOV,CXCL13,S100A13,ERBB2,NTRK1,CEP57,IGF2R,WISP2,IL1RAPL1,FIBP,LTBP3,IGFALS,PDGFB,CTGF,COL2A1,OSMR,IGFBP4,IL36RN,ACVRL1,IGFBP1,HAP1,RHBDF2,FGFBP2,PXDN,GHR,IL2RA,API5,ACVR1B,TE…	1.12328e-08
GO_PEPTIDYL_TYROSINE_MODIFICATION	EPHA4,MATK,MERTK,FES,YES1,ROR1,RELN,MAP2K3,TESK2,BTK,IL5RA,MUSK,KIT,FGF16,ZMYM2,SYK,FGF17,FGFR1OP,IL15,MET,HSP90AA1,CLK4,LYN,FRK,EPHA10,LCK,NRG1,LTK,ABI3,ABL1,PTPN6,TYK2,EPHA6,GHR,ROS1,FYN,TEK,HBEGF,EGF,FGFR2,IL12RB2,CNTRL,FGF8,EPHB3,MAP2K5,EPHB1,IL21,SCYL1,EPHA5,ERBB2,NTRK1,FGF3,IL3RA,MST1R,EPHB2,TYRO3,CSF2RA,ABL2,PRLR,FER,BCR,RIPK2,TXK,PDGFB,PIBF1,TPST2,PKDCC,IGF1R,STK16,MAPK3,ZAP70,FGF23,DYRK1…	6.14603e-07
GO_TRANSMEMBRANE_RECEPTOR_PROTEIN_TYROSINE_KINASE_ACTIVITY	ALK,NPTN,FLT3,ROR1,MERTK,EPHA4,LTK,EPHA10,FGFR1,FGFR4,MET,CRIM1,EPHA1,EPHB6,KIT,ROR2,MUSK,ROS1,TEK,RYK,EPHA6,FGFRL1,EPHB1,EPHB3,PDGFRL,NTRK3,FGFR2,EPHA8,TYRO3,DDR1,EFEMP1,PDGFRA,EPHB2,FLT1,MST1R,TIE1,ERBB2,IGF2R,NTRK1,EPHA5,EGFR,CSF1R,EPHA7,RET,EFNB3,ERBB4,INSRR,TRIM27,EPHB4,AXL,FLT4,EFNA4,IGF1R,EFNA3,EPHA3,NTRK2,DDR2,KDR,NRP1,FGFR3,PDGFRB,EPHA2,NRP2,INSR	3.93031e-06
GO_TRANSMEMBRANE_RECEPTOR_PROTEIN_KINASE_ACTIVITY	MUSK,ROR2,KIT,EPHA1,EPHB6,CRIM1,BMPR1B,MET,FGFR1,FGFR4,EPHA10,ACVR1C,LTK,EPHA4,MERTK,LTBP1,FLT3,ROR1,NPTN,ALK,EPHA8,NTRK3,FGFR2,PDGFRL,EPHB3,ACVR2A,EPHB1,BMPR1A,TGFBR2,BMPR2,FGFRL1,TGFBR1,EPHA6,ROS1,ACVR1B,HFE2,RYK,TEK,EPHA7,ACVRL1,CSF1R,EGFR,EPHA5,AMHR2,TIE1,ERBB2,IGF2R,NTRK1,MST1R,ENG,PDGFRA,EPHB2,FLT1,DDR1,TYRO3,EFEMP1,NRP2,INSR,PDGFRB,EPHA2,NRP1,FGFR3,NTRK2,DDR2,KDR,ACVR1,LTBP4,EFNA3,EPHA3,EF…	1.53682e-05
GO_PHOSPHATIDYLINOSITOL_3_KINASE_SIGNALING	PIK3CD,PIK3R2,TYRO3,C7orf51,PIK3CB,PIK3R1,IRS1,ERBB2,IGF1R,PIK3R5,C1QBP,IGF1,NF1,KIAA1486,HTR2B,PIK3CG,PREX2,LTK,HTR2A,GATA3,EDN1,SIRT2,XBP1,PLEKHA1,ERBB3	3.00143e-05
GO_PROTEIN_TYROSINE_KINASE_ACTIVITY	DYRK4,JAK3,PRKCD,PTK2B,EPHA7,WEE1,FGF1,MAP2K2,EGFR,JAK2,JAK1,CSF1R,TIE1,MAP2K7,IGF2R,DDR1,TEC,EFEMP1,PTK6,PDGFRA,EIF2AK2,FLT1,SRC,NRP1,FGFR3,SRMS,IL3,DDR2,NEK1,ERBB3,NRP2,INSR,MAP2K4,HCK,EPHA2,FGF10,PEAK1,FGF22,CDC37,FLT4,MAP2K1,CSF2RB,EPHA3,CSK,INSRR,CLK3,STAT5A,ERLIN2,EPHA1,TWF1,EPHB6,CLK1,DYRK3,NRG2,ROR2,TESK1,FGFR1,FGFR4,PTK2,CLK2,TNK2,FLT3,MELK,SGK223,NRG4,FGF5,NPTN,TTK,ALK,CAMKK2,FGF20,WEE2…	5.931e-05
GO_EPHRIN_RECEPTOR_ACTIVITY	EPHA6,EPHA5,EPHA4,EPHA3,EFNA3,EFNA4,NTRK1,EPHB4,EFNB3,EPHB2,EPHA1,EPHB6,EPHA8,NTRK3,EPHA2,EPHA7,EPHA10,EPHB3,EPHB1	9.24438e-05
GO_REGULATION_OF_PHOSPHATIDYLINOSITOL_3_KINASE_SIGNALING	RELN,KLF4,CD19,FRS2,C19orf10,UNC5B,NRG1,LCK,SERPINE2,KIT,FGF16,FGF17,CBL,GRB2,HAX1,DCN,TEK,FYN,PIP4K2B,PTPN6,AKT1,UBE3A,CD28,NEDD4,TSC2,CAT,FGF8,CD80,PPP2R5B,EGF,HGF,SEMA4D,RASGRP1,FGFR2,ENTPD5,HBEGF,C3orf58,TGFB2,INS,SERPINA12,ERBB2,FGF3,FBXL2,PDGFB,CCL5,PIP4K2C,FSHR,PIK3IP1,KITLG,PIK3CD,MAPK3,FGF23,ERBB4,PDGFA,MYOC,PPARD,PRR5L,FGF18,GPER,FGF6,FGF19,PDGFRB,GAB1,BTC,NTRK2,FGF7,KDR,PRR5,PTPN13,ERE…	0.000212128
GO_INOSITOL_LIPID_MEDIATED_SIGNALING	FGF3,KIAA1486,EIF2C4,TNRC6C,EZR,NTRK1,ERBB2,C7orf51,TYRO3,TNRC6A,OGT,PDGFRA,KITLG,XBP1,PLEKHA1,PIK3C3,SIRT2,PIK3CA,INPP5F,PI4KB,EGFR,HTR2A,FGF1,CSF1R,PDGFB,IGF1,PIK3R5,IGF1R,EIF2C3,PIK3R1,ERBB4,PDGFA,PTEN,MUC5AC,PIK3CD,FGF23,MAPKAP1,ERBB3,PIK3C2B,FGF7,PLD1,KL,PTAFR,PRR5,FGFR3,FGF19,EIF2C2,GAB1,PLD2,PDGFRB,PIK3C2A,BTC,FGF22,FGF6,FGF10,GPR143,FGF18,RHOA,IRS2,NCS1,FRS2,CD19,FGF5,NRG4,C1QBP,TRAT1,TNR…	0.000304379
cluster_18
GO_MYELOID_LEUKOCYTE_ACTIVATION	STXBP3,SNAP23,NDRG1,LAT,TLR4,SPACA3,PYCARD,HYAL2,PRKCE,PREX1,IRF4,JUN,TRAF6,TYROBP,HAVCR2,TGFB1,IL13,RELB,LCP2,SYK,MLL5,CD86,TICAM1,KIT,AZU1,BATF,BATF2,LYN,MILR1,SBNO2,PIK3CG,TM7SF4,TNFSF9,NR4A3,PSEN1,CPLX2,CX3CR1,LTBR,PRG3,STXBP2,CRTC3,TLR3,PYDC1,VAMP8,CLU,HMGB1,VAMP2,CSF2,RASGRP1,CAMK4,CXCR2,PI4K2A,LAT2,GATA2,TGFBR2,UBD,CD93,JMJD6,CCL3,MRGPRX2,MT1G,S100A13,SNCA,ANXA3,CD244,LBP,FCER1G,PLA2G3,S10…	3.03528e-07
GO_LEUKOCYTE_MEDIATED_IMMUNITY	CD74,SWAP70,PIK3CG,SERPING1,JAG1,CXCL5,KLRF2,C1QA,POU2F2,CEBPG,DLG1,SLAMF7,C1QBP,IGLC1,AICDA,HLA-DRB1,SNAP23,TRDC,EMP2,RAB27A,GATA2,IGLC2,CAMK4,TUBB,SLA2,ERCC1,SUSD4,VAMP8,IGKV1D-33,IL6,CLU,IGHE,HSPD1,ZP3,CR2,IGHV3-23,C8B,C4BPB,CHGA,C8G,PRKCD,C1QB,CTSH,HLA-DRB3,IGHV2-70,IGLC6,C1R,TUBB4B,GAPT,CTSG,BTN3A2,IGHG1,MASP2,LOC440786,IL13RA2,SERPINB9,IGHA2,CCL3,CD40LG,CD46,ELANE,HLA-DQB1,DBH,NBN,IGKC,KIR3…	1.72431e-05
GO_MYELOID_CELL_ACTIVATION_INVOLVED_IN_IMMUNE_RESPONSE	CHGA,PIK3CG,MILR1,LYN,SBNO2,SYK,VAMP7,TICAM1,KIT,FCER1G,PLA2G3,HAVCR2,TYROBP,LAT,STXBP3,SNAP23,MRGPRX2,CCL3,LBP,PYCARD,S100A13,ANXA3,PRKCE,GATA2,LAT2,PPBP,VAMP2,PI4K2A,RASGRP1,PYDC1,TLR3,STXBP2,HMGB1,VAMP8,PIK3CD,ZAP70,CX3CR1,CPLX2,NR4A3,DOCK2,SLAMF1	3.90264e-05
GO_MAST_CELL_ACTIVATION	LCP2,RASGRP1,KIT,GATA2,LAT2,RHOH,CHGA,PIK3CG,LYN,MILR1,CPLX2,NDRG1,LAT,NR4A3,MRGPRX2,SNAP23,S100A13,S100A12,PLA2G3,FCER1G,PIK3CD	4.44839e-05
GO_CELL_ACTIVATION_INVOLVED_IN_IMMUNE_RESPONSE	TSC1,IL4,FOXP1,IL18R1,CD1C,IFNG,VAMP7,ITFG2,RORC,ICAM1,FCER1G,PLA2G3,GBF1,GPR183,EXOSC3,MRGPRX2,ANXA3,S100A13,CD180,LBP,IFNA8,PPBP,MSH6,CORO1A,SLAMF6,LFNG,RPS6,PLCL2,NKX2-3,PIK3CD,ZAP70,IFNA6,LILRB1,LIG4,SLAMF1,IFNA5,PTGER4,RC3H2,IFNK,SBNO2,LYN,MILR1,RNF8,IFNA7,ZFPM1,RC3H1,RNF168,SYK,STAT6,KIT,BATF,IFNA10,TYROBP,RORA,STXBP3,LAT,BCL3,CLEC7A,MSH2,PRKCE,ITGAL,LAT2,GATA3,SH2D1B,CLEC4E,EXOSC6,VAMP2,EX…	5.47154e-05
GO_LEUKOCYTE_DEGRANULATION	S100A13,ANXA3,MRGPRX2,SNAP23,CCL3,STXBP3,NR4A3,LAT,UNC13D,CPLX2,PIK3CD,VAMP8,KLRF2,PLA2G3,STXBP2,HCK,KIT,RASGRP1,PI4K2A,CORO1A,VAMP2,VAMP7,RAB27A,LYN,MILR1,PIK3CG,PPBP,CHGA,LAT2,GATA2	9.86811e-05
GO_MYELOID_LEUKOCYTE_MEDIATED_IMMUNITY	CPLX2,NR4A3,ADAM17,STXBP2,IL6,VAMP8,PIK3CD,CXCL6,TUSC2,VAMP2,PI4K2A,PLA2G1B,CAMK4,RASGRP1,GATA2,LAT2,ELANE,PPBP,LAT,CCL3,SNAP23,MRGPRX2,TREM1,STXBP3,SERPINB9,ANXA3,IRAK4,S100A13,PLA2G3,CXCL5,CTSG,MLL5,JAGN1,VAMP7,AZU1,KIT,ACE,IL6R,PIK3CG,CHGA,SPON2,LYN,MILR1	0.000236348
cluster_19
GO_NEPHRON_DEVELOPMENT	SMO,HEYL,ADAMTS16,PKD2,HES5,CD24,WNT1,CITED1,TFAP2B,TCF21,NID1,FGF2,GATA3,PTCH1,ACAT1,PAX2,FGF8,GDNF,PAX8,PBX1,MTSS1,WT1,HOXD11,MYC,SOX8,NPHS1,PGF,SIX1,JAG1,FOXC2,NOTCH3,KLF15,NOG,WNT4,MAGI2,LHX1,CTNNBIP1,ANGPT2,DLG1,IQGAP1,BCL2,COL4A4,GPR4,SHH,HNF1B,DCHS1,HOXA11,ITGA3,SALL1,SIX2,IRX1,WNT11,FOXJ1,WNT6,OSR1,LAMB2,AHI1,CD34,MPV17,GREM1,NPHS2,MYO1E,KIF26B,HES1,WNK4,PLCE1,TACSTD2,SULF2,ACTA2,LGR4,EYA…	3.38906e-08
GO_KIDNEY_EPITHELIUM_DEVELOPMENT	DLG1,IQGAP1,CTNNBIP1,EPHA4,LHX1,MAGI2,WNT4,NOG,KLF15,JAG1,FOXC2,PGF,SIX1,TGFB1,NPHS1,FOXJ1,IRX1,WNT11,SIX2,SMAD5,SALL1,SMAD1,HOXA11,DCHS1,HNF1B,SHH,FGFR1,SIM1,BCL2,FGF2,TCF21,TFAP2B,CITED1,RARA,CAT,SMAD6,WNT1,CD24,HES5,ADAMTS16,PKD2,HEYL,SMO,SOX8,FGFR2,CRLF1,WT1,HOXD11,MYC,GDF11,FOXC1,MTSS1,PBX1,PAX8,GDNF,PAX2,FGF8,ACAT1,PTCH1,GATA3,BMP4,BASP1,GPC3,CTNNB1,SMAD4,BMP2,GLI3,SLIT2,ILK,MEF2C,GZF1,SFRP…	2.68804e-07
GO_MORPHOGENESIS_OF_A_BRANCHING_STRUCTURE	CITED1,FGF2,CCL11,SPINT1,ADAMTS16,ETV4,DRD2,WNT1,GDF7,ADM,IL6,PBX1,GDNF,WT1,MYC,PTCH1,TIMELESS,TGFBR2,RSPO2,COL13A1,NKX3-1,PAX2,RBM15,DLG1,CTNNBIP1,LHX1,FOXC2,PGF,SIX1,TGFB1,COL4A1,SALL1,RERE,HOXA11,CTSZ,LRP5,RDH10,MSX2,BCL2,EDN1,IL10,FGFR1,PITX2,PRDM1,SETD2,TDGF1,VDR,TBX20,WNT6,SPI1,FZD5,GREM1,FOXA1,CSF1,PAK1,NKX2-1,NRP1,EPHA2,FOXF1,FGF10,SPRY1,DAG1,AREG,PPP1CA,BMP4,CTNNB1,GBX2,MED1,DDR1,B4GALT1…	2.69947e-07
GO_NEPHRON_EPITHELIUM_DEVELOPMENT	CTNNBIP1,IQGAP1,DLG1,LHX1,WNT4,MAGI2,KLF15,NOG,FOXC2,JAG1,PGF,SIX1,NPHS1,FOXJ1,IRX1,WNT11,SALL1,SIX2,DCHS1,HOXA11,HNF1B,SHH,BCL2,FGF2,TCF21,CITED1,TFAP2B,WNT1,CD24,HES5,ADAMTS16,PKD2,SMO,HEYL,SOX8,HOXD11,MYC,WT1,GDNF,PAX8,PBX1,MTSS1,ACAT1,FGF8,PAX2,PTCH1,GATA3,GPC3,BMP4,BASP1,SMAD4,CTNNB1,BMP2,GLI3,MEF2C,ILK,PODXL,NPNT,GZF1,PROM1,FMN1,WNT7B,WNT9B,SOX9,IRX3,FOXD1,KLHL3,PECAM1,CALB1,PTPRO,PKD1,IRX2…	1.01288e-06
GO_RENAL_TUBULE_DEVELOPMENT	DLL1,UMOD,NOTCH1,LAMA5,POU3F3,TACSTD2,LGR4,EYA1,KIF26B,HES1,WNK4,WNT6,OSR1,AHI1,GREM1,CALB1,KLHL3,SOX9,IRX3,FOXD1,WNT9B,IRX2,FAT4,FGF1,PKD1,STAT1,MEF2C,ILK,BMP2,GLI3,CTNNB1,SMAD4,GPC3,BMP4,WNT7B,FMN1,NPNT,GZF1,GDNF,MTSS1,PAX8,PBX1,HOXD11,MYC,WT1,SOX8,GATA3,PTCH1,ACAT1,PAX2,FGF8,CITED1,TFAP2B,TCF21,FGF2,HEYL,HES5,ADAMTS16,PKD2,WNT1,DCHS1,HOXA11,SALL1,COL4A1,IRX1,WNT11,BCL2,SHH,HNF1B,NOG,WNT4,LHX1,…	1.07122e-05
GO_GLOMERULUS_DEVELOPMENT	MYO1E,NPHS2,HES1,NID1,TCF21,OSR1,HEYL,MPV17,CD34,CD24,LAMB2,NOTCH1,MTSS1,SULF1,PDGFRB,WT1,EGR1,WWTR1,ENPEP,SULF2,PLCE1,LGR4,ACTA2,MAGI2,KLF15,MEF2C,IQGAP1,BMP4,BASP1,ANGPT2,KIRREL3,LHX1,NPHS1,NOTCH3,JAG1,PDGFRA,PODXL,FOXC2,ANGPT1,PROM1,VANGL2,PECAM1,COL4A3,FOXJ1,BCL2,PTPRO,PDGFB,COL4A4,GPR4	1.50225e-05
GO_MESONEPHROS_DEVELOPMENT	HOXA11,SMAD1,DCHS1,SMAD5,SALL1,WNT11,FOXJ1,OSR2,BCL2,SIM1,HNF1B,SHH,FGFR1,REN,NOG,WNT4,LHX1,DLG1,CTNNBIP1,SIX1,PGF,TGFB1,FOXC2,PBX1,PAX8,GDNF,HOXD11,FOXC1,MYC,GDF11,WT1,CRLF1,FGFR2,GATA3,PTCH1,ZBTB16,FGF8,PAX2,CAT,RARA,CITED1,TCF21,FGF2,PKD2,ADAMTS16,WNT1,SMAD6,CALB1,ROBO2,SDC4,FOXD1,SOX9,WNT9B,BMP7,FAT4,FGF1,PKD1,SMAD7,ARG2,ILK,GLI3,SLIT2,BMP2,SMAD4,CTNNB1,BMP4,GPC3,FMN1,SDC1,GZF1,SFRP1,NPNT,RAR…	1.80166e-05
GO_BRANCHING_MORPHOGENESIS_OF_AN_EPITHELIAL_TUBE	FGF8,HOXD11,BAX,FGFR2,EGF,KRAS,PAX8,HHIP,BTRC,MKS1,MYCN,PKD2,KDM5B,TCF21,GLI2,MET,HNF1B,SHH,DCHS1,DLL4,PML,CLIC4,GDF2,WNT4,ACVR1,SRF,EYA1,RASIP1,MMP14,SPRY2,LAMA5,NOTCH1,NRARP,PHB2,CELSR1,HHEX,WNT5A,PKD1,YAP1,BMP7,VEGFA,FOXD1,SEMA3E,VANGL2,EDNRA,TNC,SMAD4,SFRP2,PLXND1,GPC3,ILK,SLIT2,BMP2,GLI3,PAX2,NKX3-1,RSPO2,TIMELESS,TGFBR2,PTCH1,MYC,WT1,PBX1,GDNF,GDF7,WNT1,ETV4,ADAMTS16,FGF2,CCL11,CITED1,PITX2…	3.03048e-05
GO_EPITHELIAL_CELL_DIFFERENTIATION_INVOLVED_IN_KIDNEY_DEVELOPMENT	PROM1,LAMB2,CD24,CD34,JAG1,FOXC2,PODXL,NPHS1,BASP1,BMP4,IQGAP1,NPHS2,KLF15,MEF2C,MYO1E,MAGI2,ACTA2,GPR4,PDGFB,PTPRO,WT1,FOXJ1,MTSS1,NOTCH1	3.9463e-05
GO_METANEPHROS_DEVELOPMENT	FOXC2,SIX1,ID2,LHX1,WNT4,ADIPOQ,SHH,BCL2,OSR2,FOXJ1,RDH10,IRX1,SALL1,SIX2,HOXA11,APH1A,PKD2,HES5,SMO,TCF21,CITED1,NF1,ID3,TFAP2B,ITGA8,ACAT1,NKX3-1,PAX2,FGF8,PTCH1,GATA3,SOX8,GDF11,WT1,SIX4,GDNF,PAX8,NIPBL,PDGFRA,FBN1,HOXC11,FMN1,WNT7B,GPC3,BASP1,BMP4,SMAD4,CTNNB1,GLI3,STAT1,PDGFB,PKD1,IRX2,DLG5,BMP7,AGTR2,WNT9B,SOX9,IRX3,FOXD1,ROBO2,CTSH,CALB1,AQP2,CD34,GREM1,LAMB2,RET,OSR1,HES1,KIF26B,NPHS2,EYA…	5.79175e-05
GO_KIDNEY_MORPHOGENESIS	LHX1,NPHP3,DLG1,GCNT4,CTNNBIP1,NOG,WNT4,SIX1,PGF,GCNT1,WNT11,IRX1,FOXJ1,HOXA11,DCHS1,SIX2,HNF1A,SALL1,SHH,HNF1B,BCL2,TCF21,FGF2,CITED1,WNT1,SOX4,SMO,ADAMTS16,PKD2,HES5,MYC,WT1,HOXD11,SOX8,PBX1,PAX8,GDNF,PAX2,FGF8,PRKX,GATA3,PTCH1,GCNT3,SMAD4,CTNNB1,BMP4,GPC3,ILK,BMP2,GLI3,GZF1,NPNT,WNT7B,FMN1,FOXD1,IRX3,SOX9,WNT9B,AGTR2,CALB1,VANGL2,KLHL3,PKD1,FAT4,FGF1,IRX2,WNK4,HES1,KIF26B,GREM1,AHI1,WNT6,OSR1,…	7.81329e-05
GO_RENAL_SYSTEM_VASCULATURE_DEVELOPMENT	ANGPT2,HES1,BMP4,TCF21,PDGFRA,CD34,FOXC2,NOTCH3,ANGPT1,OSR1,PKD2,PDGFRB,EGR1,NOTCH1,PECAM1,NRP1,PDGFB,ACTA2,GPR4	8.35696e-05
GO_CELL_DIFFERENTIATION_INVOLVED_IN_KIDNEY_DEVELOPMENT	NOTCH1,MTSS1,POU3F3,WT1,PTCH1,ACTA2,LGR4,PAX2,NPHS2,MYO1E,HES1,TCF21,OSR1,CD34,LAMB2,CD24,SIX2,FOXJ1,PTPRO,PDGFB,FAM123B,GPR4,WNT4,GLI3,MAGI2,KLF15,STAT1,MEF2C,IQGAP1,BASP1,BMP4,NPHS1,FOXC2,JAG1,PODXL,PROM1	9.40523e-05
GO_MESONEPHRIC_TUBULE_MORPHOGENESIS	FMN1,NPNT,GZF1,PGF,SIX1,GLI3,BMP2,WNT4,ILK,NOG,GPC3,CTNNBIP1,DLG1,BMP4,CTNNB1,LHX1,SMAD4,BCL2,FAT4,FGF1,SHH,HNF1B,SALL1,DCHS1,HOXA11,WNT9B,SOX9,WNT11,FOXD1,OSR1,PKD2,ADAMTS16,WNT6,WNT1,GREM1,CITED1,KIF26B,HES1,FGF2,TCF21,PTCH1,TACSTD2,GATA3,EYA1,FGF8,PAX2,GDNF,PBX1,PAX8,LAMA5,HOXD11,WT1,MYC	0.000112218
GO_GLAND_MORPHOGENESIS	TGFB3,GLI2,PROP1,FEM1B,TET2,ELF3,CCL11,EDA,ETV4,KDM5B,CAV1,MSN,IL6,SOSTDC1,GDF7,BTRC,FGFR2,TGM2,PTCH1,TGFBR2,POLB,FGF8,NKX3-1,RARG,WNT4,NOG,FRS2,PML,DUOX2,CYP7B1,NFIB,CEBPB,TGFB1,SLC9A3R1,NRG3,LRP5,EDAR,TNF,STAT6,PLXNA1,MSX2,BCL2,HOXD13,MKI67,FGFR1,SHH,SCRIB,WNT5A,HOXB13,VDR,NKX2-3,CSF1,SEMA3C,PHB2,FOXA1,ID4,CRIP1,FGF7,IGFBP5,NOTCH1,TBX2,BSX,NRP1,CUL3,ARG1,TWSG1,EPHA2,LAMA5,SERPINB5,SEMA3A,RPS6KA…	0.000114593
[truncated: 3 more rows]
